# Supplementary material for: Genome Wide Association Identifies Novel Loci Involved in Fungal Communication
Source: PLoS Genet. 2013 Aug 1;9(8):e1003669. doi: 10.1371/journal.pgen.1003669 (PMC3731230; doi:10.1371/journal.pgen.1003669)
Supplement: Dataset S1 — Single-nucleotide polymorphism (SNPs) in Louisiana strains of N. crassa. Each row reports inheritances at one genic SNP and each column reports inheritances in one Louisiana strain. Row names indicate SNP chromosome (supercontig) and position in release 10 of the N. crassa genome (http://www.broadinstitute.org/annotation/genome/neurospora/MultiHome.html). (BZ2) [file pgen.1003669.s001.bz2]

Archive with 1 entries (1 files):
- pgen.1003669.s001
