# Supplementary material for: Genome Wide Association Identifies Novel Loci Involved in Fungal Communication
Source: PLoS Genet. 2013 Aug 1;9(8):e1003669. doi: 10.1371/journal.pgen.1003669 (PMC3731230; doi:10.1371/journal.pgen.1003669)
Supplement: Dataset S2 — High-frequency single-nucleotide polymorphisms in Louisiana strains of N. crassa. Data are as in Dataset S1 except that only variants at which the minor allele is present in at least 25% of strains are shown. (BZ2) [file pgen.1003669.s002.bz2]

Archive with 1 entries (1 files):
- pgen.1003669.s002
