# Supplementary material for: Genome Wide Association Identifies Novel Loci Involved in Fungal Communication
Source: PLoS Genet. 2013 Aug 1;9(8):e1003669. doi: 10.1371/journal.pgen.1003669 (PMC3731230; doi:10.1371/journal.pgen.1003669)
Supplement: Dataset S2 — High-frequency single-nucleotide polymorphisms in Louisiana strains of N. crassa. Data are as in Dataset S1 except that only variants at which the minor allele is present in at least 25% of strains are shown. (BZ2) [file pgen.1003669.s002.bz2 › pgen.1003669.s002]

2489	1693	4448	4449	4450	4451	4452	4453	4455	4457	4459	4463	4465	4468	4469	4470	4471	4472	4476	4479	4483	4486	4487	4489	4494	4496	4497	4498	4500	847	D110	D111	D112	D113	D114	D116	D117	D118	D119	D143	JW10	JW148	JW156	JW159	JW16	JW160	JW161	JW162	JW164	JW167
supercont10.1_1000034	T	T	T	T	T	T	C	T	T	C	C	T	T	C	T	T	T	T	T	C	T	C	T	T	C	T	C	T	T	T	T	T	T	T	T	T	C	T	T	T	T	C	T	C	T	C	C	T	C
supercont10.1_1000100	G	G	G	G	G	G	C	G	C	C	C	G	G	C	G	G	G	G	G	C	G	C	G	G	C	G	C	G	G	G	G	G	G	G	G	G	C	G	G	G	G	C	G	G	G	C	C	G	C
supercont10.1_1000112	C	C	T	T	T	C	T	T	T	T	T	T	T	C	T	C	T	C	T	T	T	T	T	T	T	T	C	T	T	C	T	T	T	T	T	T	T	T	T	C	T	C	T	T	C	C	T	T	T
supercont10.1_1000136	G	G	G	G	G	G	A	G	A	A	A	G	G	A	G	G	G	G	G	A	G	A	G	T	A	T	A	G	G	G	G	G	G	K	G	G	A	G	G	G	G	A	T	G	G	A	A	G	A
supercont10.1_1000237	T	T	T	T	T	T	A	T	T	A	A	T	T	A	T	T	T	T	T	A	T	A	T	T	A	T	A	T	T	T	T	T	T	T	A	T	A	T	T	T	T	A	T	T	T	A	A	T	A
supercont10.1_1000248	G	G	G	G	G	G	A	G	A	A	A	G	G	G	G	G	G	G	G	R	G	A	G	G	A	G	G	G	G	G	G	G	G	G	A	G	A	G	G	G	G	A	G	G	G	R	A	G	A
supercont10.1_1000253	G	G	G	G	G	G	A	G	A	A	A	G	G	A	G	G	G	G	G	A	G	A	G	G	A	G	G	G	G	G	G	G	G	G	A	G	A	G	G	G	G	A	G	G	G	R	A	G	A
supercont10.1_1000308	C	C	A	A	A	A	C	A	A	A	C	A	A	C	A	C	A	C	A	C	A	C	A	A	C	C	C	A	A	C	A	A	A	A	C	A	C	A	A	C	C	C	A	A	C	C	C	A	C
supercont10.1_1000363	C	C	C	C	C	C	T	C	C	T	T	C	C	T	C	C	C	C	C	T	C	T	C	C	T	C	T	C	C	C	C	C	C	C	T	C	T	C	C	C	C	T	C	C	C	T	T	C	T
supercont10.1_1001358	A	A	A	A	A	A	A	G	A	G	G	G	A	G	G	A	A	A	A	G	A	G	A	A	G	G	A	A	A	A	A	A	G	A	A	A	G	A	A	A	A	G	A	G	A	A	A	G	A
supercont10.1_1002608	G	G	A	G	A	A	G	A	A	A	A	A	A	A	A	G	A	G	G	A	A	A	A	A	G	A	G	A	G	G	A	G	A	A	A	G	A	A	G	G	A	A	A	A	G	G	A	A	A
supercont10.1_1002609	A	A	G	A	G	G	A	G	G	G	G	G	G	G	G	A	G	A	A	G	G	G	G	G	A	G	A	G	A	A	G	A	G	G	G	A	G	G	A	A	G	G	G	G	A	A	G	G	G
supercont10.1_1002642	C	C	T	T	T	C	C	C	C	T	T	C	T	T	C	C	C	C	C	C	C	C	T	T	C	T	C	C	C	C	T	T	C	C	C	C	T	C	C	C	C	T	T	T	C	C	C	T	T
supercont10.1_1002658	C	C	T	T	T	C	T	T	C	T	T	T	C	T	T	C	T	C	C	T	T	C	T	T	C	C	T	C	T	C	T	T	T	T	T	C	T	T	T	C	C	T	T	T	C	T	T	T	T
supercont10.1_1002717	T	T	C	C	C	T	T	C	C	C	C	C	T	C	C	T	C	T	T	C	T	T	C	C	T	C	C	C	C	T	C	C	C	C	T	T	C	T	C	T	T	C	C	C	T	T	C	C	C
supercont10.1_1002884	T	T	C	T	T	T	T	C	C	C	C	T	T	C	C	T	C	T	T	C	C	C	C	C	T	C	T	T	C	T	C	T	C	C	T	C	C	T	C	T	C	C	C	C	T	T	C	C	C
supercont10.1_1002905	G	G	A	G	G	G	A	A	A	A	A	A	G	A	A	G	A	G	G	A	A	A	A	A	G	A	G	G	A	G	A	G	A	A	A	G	A	A	A	G	G	A	A	A	G	A	A	A	A
supercont10.1_1002917	C	C	T	C	C	C	T	T	T	T	T	T	C	T	T	C	T	C	C	T	T	T	T	T	C	T	C	T	T	C	T	C	T	T	C	C	T	C	T	C	C	T	C	T	C	T	T	T	T
supercont10.1_1002997	C	C	C	C	C	C	C	C	C	T	T	C	C	C	C	C	C	C	C	C	C	C	C	C	C	T	C	C	C	C	C	C	C	C	C	C	T	C	C	C	C	C	C	T	C	C	C	T	C
supercont10.1_1002998	T	T	T	T	C	T	T	T	T	C	C	T	T	T	T	T	T	T	T	T	T	T	T	T	T	C	T	T	T	T	T	T	T	T	T	T	C	T	T	T	T	T	C	C	T	T	T	C	C
supercont10.1_1003085	C	C	T	T	C	T	T	T	C	T	T	T	T	T	T	C	T	C	C	T	T	C	T	T	C	T	C	T	T	C	T	T	T	T	C	C	T	T	T	C	T	C	T	C	C	T	T	T	T
supercont10.1_1003136	C	C	A	C	A	A	A	A	C	A	A	A	A	A	A	C	A	C	C	A	A	C	A	A	C	C	C	C	A	C	A	C	A	A	C	A	A	A	A	C	C	A	A	A	C	A	A	A	A
supercont10.1_1003152	C	C	T	C	T	C	T	T	T	T	T	T	T	T	T	C	C	C	C	T	C	C	T	T	C	C	T	C	T	C	T	C	T	T	C	T	T	C	T	C	C	T	T	T	C	C	T	T	T
supercont10.1_1003179	G	G	G	G	A	G	G	A	A	A	A	A	G	A	A	G	A	G	G	A	A	G	A	A	G	G	G	G	A	G	G	G	G	A	G	G	A	G	A	G	A	A	A	A	G	G	A	A	A
supercont10.1_1003467	A	A	C	A	C	A	A	A	C	C	C	A	C	A	A	A	A	A	A	A	A	A	C	C	A	A	A	C	A	A	C	A	A	A	C	A	C	A	A	A	A	C	C	A	A	A	A	C	C
supercont10.1_1004265	G	G	C	G	C	C	G	G	G	C	C	G	C	C	G	G	C	G	G	C	G	G	C	G	C	C	G	C	C	G	C	G	G	G	G	G	C	G	C	G	C	C	C	G	G	C	C	C	C
supercont10.1_1004316	C	C	C	C	T	C	T	C	T	T	T	C	T	T	C	C	T	C	C	T	C	C	C	T	T	T	T	C	T	C	C	C	C	C	T	C	T	C	T	C	T	C	T	C	C	T	T	T	T
supercont10.1_1004478	C	C	T	C	T	T	T	C	T	T	T	C	T	T	C	C	T	C	C	T	C	C	T	T	T	T	T	T	T	C	T	C	C	C	T	C	C	C	T	C	C	T	C	C	C	T	T	T	T
supercont10.1_1005449	G	G	G	G	A	G	G	A	G	A	A	G	A	A	G	G	A	G	G	A	G	A	G	A	A	G	G	G	A	G	G	G	G	A	G	G	A	G	A	G	A	A	G	G	G	A	A	A	A
supercont10.1_1005552	T	T	T	T	T	T	T	T	T	T	C	T	C	C	T	T	T	T	T	C	T	T	T	T	T	C	C	T	T	T	T	T	T	T	T	T	T	T	T	T	C	T	T	T	T	C	T	T	C
supercont10.1_1005774	G	G	G	G	A	A	G	G	A	A	A	G	G	A	A	G	G	G	A	G	G	G	G	G	A	G	A	G	A	G	G	G	G	G	A	G	G	A	A	G	G	G	A	G	G	G	G	G	G
supercont10.1_1005990	G	G	A	G	G	A	G	G	G	A	G	G	A	A	A	G	A	G	A	A	G	A	G	G	G	G	G	G	A	G	A	G	G	G	G	G	G	G	A	G	G	G	G	A	G	G	A	G	A
supercont10.1_1006014	G	G	A	G	G	A	A	G	G	G	G	G	G	G	G	G	G	G	G	A	G	G	A	G	G	A	G	G	A	G	A	G	G	G	G	G	A	G	A	G	G	A	G	A	G	A	G	A	A
supercont10.1_1006646	G	G	G	G	G	G	G	A	G	A	A	A	G	A	A	G	A	G	G	A	G	G	G	A	G	G	G	G	G	G	G	G	A	A	G	G	G	G	G	G	G	G	G	G	G	G	G	A	G
supercont10.1_1006648	T	T	T	T	T	T	T	A	T	A	A	A	T	A	A	T	A	T	T	A	T	T	T	A	T	T	T	T	T	T	T	T	A	A	T	T	A	T	T	T	T	T	T	T	T	T	T	A	T
supercont10.1_1006681	A	A	A	A	A	A	A	G	A	A	G	G	A	G	A	A	A	A	A	G	A	A	A	G	A	A	G	A	A	A	A	A	G	G	A	A	G	A	A	A	G	A	G	A	A	A	A	G	G
supercont10.1_1014369	A	A	G	A	A	A	A	A	A	A	A	A	A	A	A	A	A	A	A	G	G	A	A	A	A	A	A	A	A	A	G	A	A	A	G	A	G	A	A	A	A	G	G	G	A	A	G	A	G
supercont10.1_1014414	T	T	T	T	T	T	T	T	T	C	T	T	T	T	T	T	C	T	T	T	C	T	T	T	C	T	T	T	C	T	T	T	T	T	T	T	T	T	C	T	T	T	C	C	T	C	T	C	C
supercont10.1_1017389	T	T	T	C	C	C	T	T	T	T	C	T	T	C	T	T	T	T	T	C	C	C	T	T	C	T	T	T	T	T	T	C	T	T	T	T	T	T	T	T	T	T	T	C	T	T	T	C	T
supercont10.1_1017405	G	G	G	A	A	A	G	G	G	G	A	G	A	A	G	G	G	G	G	A	A	G	G	G	A	G	G	G	G	G	G	A	G	A	G	G	A	G	G	G	G	G	A	A	G	G	A	A	G
supercont10.1_1017516	A	A	G	A	G	G	G	A	G	G	G	A	G	G	G	A	G	A	A	G	G	G	G	G	A	A	G	G	G	A	G	A	A	G	G	A	G	G	G	A	A	G	G	G	A	G	G	A	G
supercont10.1_1017655	A	A	A	A	A	A	A	A	A	G	G	A	A	A	A	A	G	A	A	G	G	G	A	A	A	A	A	G	G	A	A	A	A	A	A	A	G	A	G	A	A	A	G	G	A	A	G	A	A
supercont10.1_1018060	G	G	A	G	A	A	G	G	G	A	G	G	A	A	A	G	A	G	A	G	A	A	G	A	G	G	G	A	G	G	A	G	G	G	G	A	G	A	G	G	G	A	A	A	G	G	A	G	A
supercont10.1_1018073	T	T	T	T	T	C	T	T	C	C	C	T	C	C	C	T	C	T	C	T	C	C	T	C	T	T	T	T	C	T	T	T	T	T	T	C	T	T	C	T	T	C	C	C	T	T	C	C	C
supercont10.1_1018094	G	G	A	G	G	A	G	G	G	A	G	G	A	A	A	G	A	G	A	G	A	A	G	A	G	G	G	A	A	G	A	G	G	G	A	G	G	G	A	G	G	A	A	A	G	G	A	G	A
supercont10.1_1018318	A	A	G	A	A	G	A	A	A	G	A	A	A	G	A	A	G	A	A	A	G	A	A	A	A	A	A	G	G	A	G	A	A	G	G	A	A	G	G	A	A	G	G	A	A	G	G	A	G
supercont10.1_1018327	A	A	G	A	A	G	A	A	A	G	A	A	A	G	G	A	A	A	A	A	G	A	A	G	A	A	A	A	G	A	G	A	A	G	G	A	A	A	G	A	A	G	G	A	A	A	G	A	G
supercont10.1_1018351	G	G	G	G	A	A	G	G	G	A	A	G	A	A	G	G	G	G	A	A	A	G	A	A	G	G	A	A	G	G	G	G	G	G	A	A	A	G	G	G	G	A	A	G	G	G	A	G	G
supercont10.1_1018357	T	T	T	T	C	C	T	T	T	C	T	T	C	C	C	T	T	T	C	T	C	T	T	C	T	T	T	C	C	T	T	T	T	C	C	C	T	T	C	T	T	C	C	C	T	C	C	T	T
supercont10.1_1018468	T	T	G	T	G	G	T	T	T	G	T	T	G	G	G	T	T	T	G	G	G	G	G	G	T	G	G	G	G	T	G	T	T	G	G	G	G	T	G	T	G	G	G	G	T	T	G	G	G
supercont10.1_1018490	A	A	G	A	G	R	A	A	A	G	G	A	G	G	G	A	G	A	G	G	G	G	G	G	A	G	G	G	G	A	G	A	A	G	A	A	G	G	G	A	G	G	G	G	A	G	G	G	G
supercont10.1_1018594	C	C	C	C	T	C	C	C	C	T	C	C	T	T	T	C	C	C	T	T	C	T	T	T	C	T	C	T	T	C	C	C	C	T	T	C	C	T	T	C	C	T	T	T	C	T	T	T	T
supercont10.1_1018620	A	A	A	A	A	A	A	A	A	G	A	A	A	G	A	A	G	A	G	G	G	A	G	A	A	A	A	A	A	A	A	A	A	G	A	A	A	A	A	A	G	A	G	A	A	A	G	G	G
supercont10.1_1020445	A	A	A	A	G	A	G	G	A	G	G	A	A	G	G	A	A	A	A	A	A	A	A	A	A	A	A	A	A	A	A	A	A	A	A	A	G	A	A	A	A	A	G	A	A	A	A	G	A
supercont10.1_1020890	C	C	T	C	T	C	C	C	C	C	C	C	C	T	C	C	T	C	C	T	T	T	C	T	C	C	T	C	C	C	T	C	C	C	C	C	C	C	C	C	C	C	T	T	C	C	C	C	C
supercont10.1_1022753	T	T	T	T	T	T	C	C	T	T	T	C	T	T	C	T	T	T	T	T	C	T	C	C	T	T	T	T	T	T	T	T	C	T	C	C	T	C	T	T	T	T	C	C	T	C	C	T	T
supercont10.1_1023089	A	A	G	G	A	A	G	G	A	G	G	G	A	A	G	A	A	A	A	G	G	A	A	G	A	A	A	G	A	A	G	G	G	A	G	G	A	G	A	A	A	G	G	A	A	G	G	G	A
supercont10.1_1023774	A	A	G	G	A	A	G	A	A	G	G	A	G	A	A	A	A	A	A	A	A	A	A	G	A	G	A	G	A	A	G	G	A	A	G	A	A	A	A	A	G	G	G	A	A	G	G	G	A
supercont10.1_10320	G	G	G	G	G	G	G	G	G	G	G	G	C	C	C	G	G	G	G	G	G	C	G	C	C	G	G	G	G	G	G	G	G	G	G	G	G	G	G	G	C	G	G	G	G	G	G	G	C
supercont10.1_1039248	T	T	T	T	T	T	T	T	C	T	C	T	T	C	C	T	T	T	T	T	T	C	T	T	T	T	T	T	C	T	T	T	T	C	T	T	T	T	C	T	T	C	T	C	T	C	C	C	T
supercont10.1_1039253	C	C	C	C	C	C	C	A	C	C	A	A	C	A	A	C	A	C	C	C	C	A	C	C	C	A	C	C	A	C	C	C	C	A	C	C	A	C	A	C	A	A	C	A	C	C	C	A	C
supercont10.1_1039290	C	C	C	C	C	C	C	T	T	T	T	T	T	T	T	C	C	C	C	C	C	T	C	C	T	T	C	T	T	C	C	C	C	T	C	C	T	C	T	C	T	C	C	C	C	C	C	T	C
supercont10.1_1039292	A	A	A	A	A	A	A	G	G	G	G	G	G	G	G	A	A	A	A	A	A	G	A	A	G	G	A	G	G	A	A	A	A	G	A	A	G	A	G	A	G	A	A	A	A	A	A	G	A
supercont10.1_1039328	G	G	A	G	A	G	G	A	G	A	A	G	G	A	A	G	A	G	G	G	G	A	G	G	A	A	G	A	A	G	A	G	A	A	G	G	G	G	A	G	A	A	G	G	G	A	A	A	G
supercont10.1_1039341	T	T	A	T	T	T	T	T	T	A	T	A	T	A	A	T	A	T	T	T	T	A	T	T	A	T	T	A	T	T	A	T	T	A	T	T	T	T	T	T	A	A	T	T	T	T	A	T	T
supercont10.1_1039608	C	C	C	C	T	C	C	T	C	T	T	T	T	C	T	C	C	C	T	C	C	C	C	C	T	C	C	C	T	C	C	C	C	C	C	C	C	C	T	C	T	C	C	C	C	C	C	C	T
supercont10.1_1039611	A	A	A	A	G	A	A	G	A	G	G	G	G	G	G	A	A	A	G	A	A	A	A	A	G	A	A	A	G	A	A	A	A	A	G	A	A	A	G	A	G	A	A	A	A	A	A	A	G
supercont10.1_1039737	T	T	T	T	T	T	T	T	T	C	T	T	T	T	C	T	C	T	C	T	T	T	T	C	C	T	T	T	C	T	T	T	T	T	T	T	T	T	C	T	T	C	T	T	T	C	C	T	T
supercont10.1_1039953	A	A	G	A	G	G	A	G	G	G	A	G	A	G	G	A	G	A	G	G	A	A	G	G	A	G	G	G	G	A	G	A	G	G	A	A	A	A	G	A	G	G	G	G	A	G	G	A	A
supercont10.1_1040284	C	C	C	C	C	C	C	C	A	A	C	C	A	A	C	C	A	C	C	C	C	C	C	A	A	C	C	C	C	C	C	C	C	A	C	C	C	C	C	C	C	A	A	A	C	C	C	C	C
supercont10.1_1040421	A	A	A	A	C	C	C	C	A	A	A	C	A	A	C	A	A	A	A	C	A	C	C	A	A	A	A	C	C	A	A	A	A	C	A	A	C	A	C	A	A	C	C	A	A	A	A	A	C
supercont10.1_1040434	C	C	C	C	T	T	T	T	C	T	C	T	T	C	T	C	C	C	C	T	C	T	T	C	C	T	C	C	T	C	C	C	C	T	C	C	C	C	T	C	C	T	T	C	C	T	T	T	T
supercont10.1_1040557	A	A	A	A	A	A	A	G	G	G	A	G	A	G	G	A	G	A	A	A	G	G	A	G	G	A	A	G	A	A	A	A	G	G	A	G	G	A	A	A	A	G	G	G	A	G	G	G	G
supercont10.1_1040576	A	A	G	A	A	A	A	G	A	G	A	G	G	A	G	A	A	A	A	G	A	A	G	A	A	G	A	G	G	A	G	A	A	G	A	G	A	A	G	A	R	G	G	A	A	G	G	G	A
supercont10.1_1040692	T	T	T	A	T	T	A	A	A	A	T	A	A	A	A	T	A	T	T	A	A	A	T	A	A	A	T	A	A	T	T	A	A	A	T	T	A	T	A	T	T	A	A	A	T	A	A	A	A
supercont10.1_1040746	T	T	T	T	T	T	T	G	T	G	T	G	T	G	G	T	G	T	T	G	G	G	T	G	G	G	T	T	G	T	T	T	G	G	T	T	T	T	G	T	T	G	T	G	T	G	G	G	G
supercont10.1_1042544	C	C	C	C	C	C	T	T	C	C	C	T	T	C	T	C	C	C	T	C	C	T	C	C	C	C	C	C	C	C	C	C	T	C	C	C	C	C	C	C	T	K	T	T	C	C	T	T	C
supercont10.1_1042596	A	A	A	G	G	G	A	A	A	G	A	A	G	G	G	A	A	A	A	A	A	A	A	A	A	G	A	A	G	A	A	G	A	A	A	A	G	A	G	A	A	G	G	A	A	A	A	G	G
supercont10.1_1042624	T	T	G	T	T	T	G	T	T	T	G	T	T	T	T	T	T	T	G	T	T	T	G	G	T	T	T	G	T	T	G	T	T	G	G	T	G	T	T	T	G	T	T	T	T	G	G	T	T
supercont10.1_1042799	A	A	A	A	T	T	A	T	A	T	A	T	A	T	C	A	T	A	A	T	A	A	A	A	T	T	T	A	C	A	A	A	T	A	A	A	T	A	C	A	T	T	T	T	A	A	A	T	T
supercont10.1_1042820	C	C	C	C	G	G	G	G	C	G	G	G	C	G	G	C	G	C	G	G	G	C	C	G	G	G	G	G	G	C	C	C	G	G	G	C	G	C	G	C	G	G	G	G	C	S	G	G	G
supercont10.1_1042960	G	G	G	G	T	G	T	T	T	G	T	T	G	T	T	G	T	G	T	T	T	T	G	G	G	G	G	G	G	G	G	G	G	T	G	G	T	T	G	G	G	G	T	G	G	G	T	T	G
supercont10.1_1043369	T	T	C	T	C	Y	T	C	T	C	C	C	C	T	T	T	C	T	T	C	C	T	T	T	T	C	C	T	T	T	C	T	C	C	T	T	T	C	T	T	T	T	T	C	T	C	C	C	C
supercont10.1_1043737	T	T	T	C	T	T	C	C	C	T	C	C	T	C	T	T	T	T	C	C	C	C	C	C	C	T	C	C	T	T	T	C	C	T	T	C	C	C	T	T	T	C	C	T	T	T	T	T	T
supercont10.1_1043749	G	G	G	T	G	G	T	T	T	G	T	T	G	T	G	G	G	G	T	T	T	T	T	T	T	G	T	T	G	G	G	T	T	G	G	T	T	T	G	G	G	T	T	G	G	G	G	G	G
supercont10.1_104375	T	T	T	T	T	T	T	G	G	T	G	T	T	T	T	T	T	T	T	T	G	G	T	T	G	G	T	T	G	T	T	T	G	T	T	T	G	T	G	T	T	T	T	T	T	T	T	T	T
supercont10.1_1044359	G	G	A	G	G	G	A	A	A	A	A	A	A	A	A	G	A	G	A	A	A	A	A	A	A	A	A	G	G	G	A	G	A	A	G	G	A	G	G	G	G	A	A	A	G	G	G	A	A
supercont10.1_1044574	T	T	C	T	T	T	C	C	T	C	C	C	C	C	C	T	C	T	C	C	T	C	C	C	C	C	C	C	C	T	C	T	C	T	T	C	C	T	C	T	C	C	C	C	T	T	T	C	C
supercont10.1_1044637	C	C	C	G	C	C	C	C	C	G	C	C	G	C	G	C	G	C	C	G	G	C	C	G	C	G	C	C	G	C	C	G	C	G	C	C	G	C	G	C	C	C	C	G	C	C	C	G	C
supercont10.1_1044686	G	G	G	G	G	G	G	G	G	A	G	G	A	G	A	G	A	G	G	A	A	G	G	G	G	A	A	G	A	G	G	G	G	A	G	G	A	G	A	G	G	G	G	A	G	G	G	A	A
supercont10.1_1044835	T	T	C	T	C	C	T	C	C	C	T	C	C	C	C	T	C	T	C	C	C	T	T	T	T	C	C	T	C	T	C	T	C	C	T	C	C	C	C	T	T	T	T	C	T	T	T	C	C
supercont10.1_1045081	T	T	G	T	T	T	T	G	G	G	G	G	T	T	G	T	G	T	G	T	T	G	G	T	G	G	G	G	G	T	G	T	G	G	T	T	T	T	G	T	G	G	G	G	T	T	T	G	G
supercont10.1_1045351	G	G	A	A	G	G	G	A	A	A	A	A	G	A	A	G	A	G	G	A	G	A	G	G	A	G	G	A	A	G	A	A	A	G	A	G	G	A	A	G	G	A	A	A	G	G	G	G	A
supercont10.1_1045354	T	T	C	C	T	T	T	C	C	C	C	C	T	C	C	T	T	T	T	C	T	C	T	T	C	T	T	C	C	T	C	C	C	T	C	T	T	C	C	T	T	T	C	C	T	T	T	T	C
supercont10.1_1045501	G	G	G	G	A	G	A	A	G	G	A	A	G	A	G	G	A	G	A	G	G	G	A	G	A	A	G	G	G	G	G	G	A	A	A	A	A	G	G	G	G	G	G	G	G	A	A	G	G
supercont10.1_104653	C	C	C	C	T	C	C	T	C	T	C	T	C	C	T	C	T	C	C	T	T	C	C	C	C	T	T	C	C	C	C	C	T	T	C	C	T	C	C	C	T	C	T	C	C	T	T	T	T
supercont10.1_104751	T	T	T	T	T	T	T	C	C	C	T	C	T	T	C	T	C	T	T	T	T	T	T	C	T	C	T	T	T	T	T	T	T	C	C	T	C	T	T	T	C	T	T	C	T	T	T	C	C
supercont10.1_104781	A	A	A	A	G	A	A	G	G	G	A	A	A	G	G	A	A	A	G	A	A	A	G	A	A	A	A	G	A	A	A	A	A	A	A	A	G	A	A	A	G	G	G	A	A	A	A	G	A
supercont10.1_104830	G	G	G	G	T	G	G	T	T	T	G	G	T	T	T	G	T	G	T	T	G	G	T	T	G	G	G	G	G	G	G	G	T	T	G	G	T	G	G	G	G	T	T	T	G	G	G	T	T
supercont10.1_1048536	T	T	T	T	A	A	T	A	T	T	T	A	A	A	T	T	T	T	A	T	T	A	A	T	A	T	T	A	T	T	T	T	A	A	A	A	T	T	T	T	T	T	A	A	T	T	T	T	A
supercont10.1_1048922	G	G	C	C	C	G	C	G	C	S	G	G	T	C	C	C	G	C	C	G	G	C	C	C	G	G	G	G	G	G	C	C	C	C	C	C	S	C	G	G	G	C	C	G	G	G	C	G	T
supercont10.1_104896	T	T	T	C	T	T	C	C	T	C	T	T	C	C	C	T	C	T	T	C	T	T	C	C	T	T	T	C	T	T	T	C	T	C	T	T	C	T	T	T	C	T	C	T	T	T	T	C	C
supercont10.1_1049566	A	A	A	A	A	A	A	A	A	T	A	T	A	T	T	T	A	A	A	A	A	A	T	A	W	A	A	A	A	A	A	A	A	A	A	A	A	A	A	A	T	A	T	A	A	T	A	T	T
supercont10.1_104972	G	G	G	G	C	G	G	C	G	G	G	C	C	C	C	G	G	G	G	C	G	G	G	G	G	G	G	G	G	G	G	G	G	C	G	G	C	G	G	G	G	G	G	C	G	C	C	C	C
supercont10.1_1049752	C	C	C	A	A	A	A	C	C	C	C	C	C	A	A	C	A	C	A	A	A	A	C	A	C	A	A	A	A	C	C	A	C	C	A	A	A	A	A	C	A	A	C	C	C	A	A	A	C
supercont10.1_1050295	T	T	T	C	C	C	T	C	C	T	C	C	C	C	C	T	T	T	T	T	C	C	C	C	T	C	T	C	C	T	T	C	C	C	T	C	C	C	C	T	T	C	T	T	T	C	C	T	C
supercont10.1_10503	T	T	T	C	T	T	T	T	T	C	T	T	C	C	C	T	T	T	T	T	T	C	T	C	C	T	T	T	T	T	T	C	T	C	T	T	T	T	T	T	C	T	T	T	T	C	C	T	C
supercont10.1_1050303	G	G	G	G	A	A	G	A	G	G	G	A	G	A	G	G	G	G	G	G	A	A	G	A	G	G	G	G	G	G	G	G	A	G	G	A	A	A	G	G	G	G	G	G	G	G	G	G	G
supercont10.1_105054	A	A	A	A	A	A	A	T	T	T	A	T	A	T	A	A	T	A	A	T	A	T	T	A	T	T	A	T	A	A	A	A	T	T	A	A	A	A	A	A	A	T	T	T	A	T	T	T	T
supercont10.1_1050879	G	G	G	G	A	G	A	G	G	A	A	G	G	A	A	G	G	G	A	A	A	A	G	A	G	G	G	G	A	G	G	G	G	A	G	G	A	G	A	G	A	A	G	G	G	G	A	A	G
supercont10.1_1050992	G	G	C	C	C	C	C	C	G	C	C	C	C	C	C	G	G	G	C	C	C	G	G	G	C	C	C	C	C	G	C	C	C	G	C	G	C	C	C	G	G	C	C	G	G	C	C	C	C
supercont10.1_1051015	G	G	G	A	G	G	A	G	G	A	G	G	G	G	A	G	G	G	A	A	A	G	G	G	G	G	A	A	A	G	G	A	G	G	A	G	A	A	A	G	G	G	G	G	G	A	A	A	G
supercont10.1_1051158	A	A	G	A	A	A	G	G	G	A	A	G	G	A	G	A	G	A	A	A	A	G	G	A	G	G	A	A	G	A	G	A	G	G	A	A	A	A	G	A	A	A	A	A	A	A	A	A	G
supercont10.1_1051529	A	A	A	A	A	A	A	A	A	G	A	A	A	A	A	A	A	A	A	G	A	A	A	A	A	G	A	A	G	A	A	A	A	A	G	A	A	A	G	A	A	A	A	A	A	A	G	G	A
supercont10.1_1051532	G	G	G	G	G	G	G	G	G	A	G	G	G	G	G	G	G	G	A	A	G	G	G	G	G	G	G	G	A	G	G	G	G	G	G	G	A	G	A	G	G	G	G	G	G	G	G	A	G
supercont10.1_1051544	A	A	A	A	G	G	A	A	G	G	G	A	G	G	A	A	G	A	G	G	G	G	A	G	A	A	G	G	A	A	A	A	A	G	G	G	G	G	A	A	G	A	G	A	A	G	G	G	G
supercont10.1_1051724	T	T	T	C	T	T	T	T	T	T	C	T	T	T	T	T	T	T	T	T	C	T	T	T	T	C	T	T	T	T	T	C	T	T	T	T	C	C	T	T	C	C	T	T	T	C	C	T	T
supercont10.1_1051952	G	G	G	G	G	G	A	G	G	G	G	G	A	A	G	G	G	G	G	A	G	G	G	G	G	A	A	A	G	G	G	G	G	G	G	G	A	G	G	G	A	G	A	G	G	G	G	A	A
supercont10.1_1052045	A	A	G	A	G	G	G	G	A	G	A	G	A	G	G	A	A	A	G	G	A	G	G	A	G	A	G	A	A	A	G	A	G	G	A	A	A	A	A	A	A	A	A	G	A	G	G	A	A
supercont10.1_1052384	A	A	G	A	G	G	G	G	A	G	A	G	G	G	G	A	A	A	A	G	A	G	G	G	G	G	G	A	G	A	G	A	G	G	G	A	G	A	G	A	G	G	A	G	A	R	G	A	G
supercont10.1_105366	C	C	C	C	C	C	T	T	C	C	C	C	C	T	C	C	C	C	C	T	C	C	T	T	C	C	C	C	C	C	C	C	C	T	C	C	C	C	C	C	C	C	C	C	C	C	T	T	C
supercont10.1_105401	G	G	G	G	G	G	T	T	G	G	G	G	G	T	T	G	G	G	G	T	G	G	T	T	G	G	G	G	G	G	G	G	T	T	G	G	T	G	G	G	G	G	G	T	G	K	T	T	T
supercont10.1_105496	C	C	C	G	C	C	C	G	C	C	C	C	C	G	G	C	G	C	G	G	C	C	G	C	G	C	C	G	G	C	C	G	G	G	C	C	G	C	G	C	C	C	G	G	C	C	C	G	C
supercont10.1_1054966	C	C	C	C	C	C	C	G	G	G	G	G	C	C	G	C	G	C	C	G	C	C	C	C	C	C	C	C	C	C	C	C	C	G	C	C	C	C	C	C	C	C	G	C	C	C	C	G	C
supercont10.1_1055042	A	A	A	A	A	A	G	G	G	G	G	G	G	G	G	A	G	A	A	G	A	A	G	A	G	A	G	A	A	A	A	A	A	G	A	A	A	A	A	A	A	A	G	G	A	A	A	A	A
supercont10.1_1055119	G	G	G	G	G	G	G	A	G	G	A	A	G	A	A	G	A	G	G	A	G	G	G	G	A	G	G	A	G	G	G	G	A	A	G	G	G	G	G	G	G	G	A	G	G	G	G	G	G
supercont10.1_1055124	A	A	A	A	A	A	A	G	A	G	G	G	A	G	A	A	G	A	A	G	A	A	A	A	G	A	A	G	A	A	A	A	G	A	A	A	A	A	A	A	A	A	G	A	A	A	A	A	A
supercont10.1_105539	C	C	C	C	C	C	C	T	C	C	C	C	C	T	C	C	C	C	C	T	C	C	C	T	T	C	C	C	C	C	C	C	C	T	C	C	T	C	C	C	C	C	C	C	C	T	C	T	T
supercont10.1_1055525	A	A	G	A	A	A	A	G	A	G	A	G	A	G	A	A	A	A	A	G	A	A	A	A	A	A	A	A	A	A	G	A	A	A	A	A	G	A	A	A	A	A	G	G	A	A	G	A	G
supercont10.1_105554	T	T	T	T	T	T	T	C	C	C	C	T	T	C	T	T	T	T	C	T	T	C	T	T	C	C	C	C	C	T	T	T	C	C	T	T	T	T	C	T	C	T	T	C	T	C	T	C	C
supercont10.1_1055792	C	C	C	C	C	C	A	A	A	A	C	A	C	C	C	C	C	C	C	A	C	C	A	A	C	C	C	C	C	C	C	C	C	C	C	C	C	C	C	C	C	C	A	C	C	C	A	C	C
supercont10.1_1056203	C	C	T	C	C	C	T	T	C	C	C	C	C	C	C	C	C	C	C	T	C	C	C	C	C	C	C	C	C	C	T	C	C	C	C	C	T	C	C	C	T	C	T	C	C	T	T	C	T
supercont10.1_105644	A	A	A	A	G	G	A	G	A	A	G	A	A	G	A	A	A	A	G	G	A	A	A	A	A	G	G	A	G	A	A	A	G	G	A	A	A	A	G	A	A	A	A	A	A	A	G	G	G
supercont10.1_105647	C	C	C	C	C	T	C	T	C	C	T	C	T	T	C	C	C	C	T	T	C	C	C	T	C	T	T	C	T	C	C	C	T	T	C	C	C	C	T	C	C	C	C	C	C	C	T	T	T
supercont10.1_1056965	T	T	C	T	T	T	C	C	C	C	T	C	C	T	T	T	T	T	C	C	C	T	C	C	C	C	C	C	T	T	C	T	T	C	T	T	C	T	T	T	T	C	C	C	T	C	C	T	C
supercont10.1_105701	C	C	C	C	A	C	C	C	A	A	C	A	C	A	C	C	A	C	C	A	C	C	C	C	A	A	C	C	C	C	C	C	C	A	C	C	A	C	C	C	A	C	C	C	C	A	A	A	C
supercont10.1_1057113	T	T	T	T	T	T	C	C	T	C	T	C	C	T	T	T	T	T	T	C	T	T	T	C	T	T	T	T	T	T	T	T	C	C	C	T	T	T	T	T	T	C	T	C	T	C	C	T	T
supercont10.1_1057155	C	C	T	C	C	C	T	T	C	T	C	T	T	C	C	C	C	C	C	Y	C	C	C	C	C	T	T	T	C	C	T	C	T	T	C	C	C	C	C	C	C	T	C	T	C	T	T	C	C
supercont10.1_1057214	T	T	T	T	T	T	T	T	T	T	G	T	T	G	G	T	G	T	T	G	T	T	T	T	T	T	G	T	G	T	T	T	T	G	T	T	G	T	G	T	T	G	G	G	T	G	G	T	G
supercont10.1_1057351	C	C	C	C	T	T	C	C	T	T	T	C	C	T	T	C	T	C	C	T	T	T	C	C	T	T	T	T	T	C	C	C	C	C	C	T	C	C	T	C	C	C	T	T	C	C	C	T	C
supercont10.1_1057798	T	T	T	T	T	T	C	C	T	T	C	C	T	C	T	T	C	T	C	T	C	C	C	C	T	T	T	T	T	T	T	T	C	C	T	C	T	T	T	T	T	C	T	C	T	C	C	C	T
supercont10.1_1057834	A	A	G	G	G	G	A	G	G	G	A	G	A	A	G	A	A	A	A	G	A	A	A	A	G	G	G	A	G	A	G	G	G	A	G	A	G	A	G	A	A	A	G	A	A	A	A	A	G
supercont10.1_1057852	G	G	A	G	G	G	G	A	A	A	G	A	G	G	A	G	G	G	G	A	G	G	G	G	A	G	G	G	A	G	A	G	A	G	A	G	A	G	A	G	G	G	A	G	G	G	G	G	A
supercont10.1_1057864	A	A	G	A	A	A	A	G	A	G	A	G	A	A	G	A	A	A	A	G	A	A	A	A	G	A	G	A	G	A	G	A	A	A	A	A	G	A	G	A	A	A	G	A	A	A	A	A	G
supercont10.1_1057877	C	C	C	C	T	C	C	T	C	T	C	T	C	C	T	C	C	C	C	T	C	C	C	C	T	C	T	C	T	C	C	C	C	C	C	C	T	C	T	C	C	C	T	C	C	C	C	C	T
supercont10.1_1057906	A	A	G	A	G	G	A	G	G	G	A	G	A	A	G	A	A	A	A	G	A	A	A	A	A	G	G	A	G	A	G	A	G	A	A	A	G	A	G	A	A	A	G	A	A	A	A	A	G
supercont10.1_105792	T	T	T	T	T	T	T	A	A	A	T	T	T	T	A	T	T	T	A	A	T	T	T	T	A	T	A	T	T	T	T	T	A	A	A	T	T	T	T	T	A	T	T	T	T	A	A	T	A
supercont10.1_1057921	A	A	G	A	G	G	A	G	G	G	A	G	A	A	G	A	A	A	A	G	A	A	A	A	A	G	G	A	G	A	G	A	G	A	A	A	G	A	G	A	A	A	G	A	A	A	A	A	G
supercont10.1_1057969	C	C	C	C	T	T	C	T	C	T	C	T	C	C	T	C	C	C	C	T	C	C	C	C	C	T	T	C	T	C	C	C	T	C	C	C	C	C	T	C	C	C	C	C	C	C	C	C	T
supercont10.1_1058022	G	G	A	A	A	G	G	A	A	A	A	A	A	A	A	G	A	G	G	A	G	A	A	G	A	A	A	A	A	G	A	A	A	A	A	A	A	G	A	G	A	A	A	G	G	G	G	A	A
supercont10.1_1058105	G	G	G	G	A	G	G	A	A	R	G	A	A	G	A	G	G	G	G	A	A	A	A	G	R	A	G	A	A	G	G	G	A	A	A	G	A	A	A	G	G	G	A	A	G	G	A	G	A
supercont10.1_1058106	T	T	T	T	T	T	T	G	G	G	T	G	G	T	G	T	T	T	T	G	G	G	G	T	G	G	T	G	G	T	T	T	G	G	G	T	G	G	G	T	G	T	G	G	T	T	G	T	G
supercont10.1_1058178	C	C	C	T	T	T	C	C	C	T	C	C	C	C	T	C	C	C	C	T	C	C	C	C	C	T	T	C	T	C	C	T	C	C	C	C	C	C	T	C	C	C	T	C	C	C	C	C	T
supercont10.1_1058326	A	A	A	T	T	T	T	T	A	T	T	T	T	T	T	A	T	A	T	T	A	A	A	A	A	T	T	T	T	A	A	T	T	T	A	T	A	A	T	A	T	A	T	A	A	A	A	T	T
supercont10.1_1058334	C	C	C	T	T	T	T	T	C	T	T	T	T	T	T	C	T	C	T	T	C	C	C	C	C	T	T	T	T	C	C	T	T	T	C	T	C	C	T	C	T	C	T	C	C	C	C	T	T
supercont10.1_1058351	C	C	C	T	T	T	T	T	C	T	T	T	T	T	T	C	T	C	T	T	C	C	C	C	C	T	T	T	T	C	C	T	T	T	C	T	C	C	T	C	T	C	T	C	C	C	C	T	T
supercont10.1_1058447	G	G	A	G	A	A	A	G	A	G	G	G	A	A	G	G	G	G	G	G	A	A	A	A	G	G	G	A	G	G	A	G	G	A	G	G	G	A	G	G	G	A	G	A	G	A	A	A	G
supercont10.1_105846	A	A	A	A	A	T	A	T	A	T	A	A	T	A	T	A	T	A	A	T	A	T	A	A	A	T	A	A	A	A	A	A	T	T	A	A	A	A	A	A	T	T	A	A	A	A	A	A	A
supercont10.1_1058731	A	A	A	A	A	A	G	A	A	G	A	G	A	G	A	A	A	A	A	G	A	G	A	A	A	A	A	A	G	A	A	A	A	G	A	A	A	A	G	A	A	A	A	A	G	A	G	A	A
supercont10.1_1058732	C	C	C	C	C	C	T	C	T	T	C	T	C	T	T	C	C	C	C	T	C	T	C	C	C	C	C	C	T	C	C	C	C	T	C	C	C	C	T	C	C	C	C	T	T	C	T	C	C
supercont10.1_1059086	T	T	G	G	T	T	G	T	T	T	T	T	T	G	G	T	T	T	G	T	T	T	T	T	T	T	T	T	G	T	G	G	T	T	T	T	T	T	G	T	G	T	T	T	T	T	T	T	T
supercont10.1_1059503	T	T	C	C	C	C	C	C	T	C	T	C	C	T	C	T	C	T	C	C	C	T	T	C	C	T	T	T	T	T	C	C	C	T	C	C	C	T	T	T	C	T	C	C	T	C	C	C	T
supercont10.1_1059571	T	T	T	C	C	C	C	T	T	T	T	T	T	T	C	T	C	T	C	T	T	T	T	T	T	T	T	C	C	T	T	C	T	T	C	T	C	T	C	T	T	T	T	C	T	T	T	T	T
supercont10.1_1060666	G	G	C	G	C	C	C	G	C	C	C	G	G	C	C	G	C	G	G	C	S	G	G	G	G	C	C	G	C	G	C	G	G	G	G	C	C	G	C	G	C	G	C	C	G	G	G	C	G
supercont10.1_1060756	A	A	A	G	A	A	A	G	A	A	A	G	G	A	A	A	A	A	G	A	A	G	G	G	G	A	A	A	A	A	A	G	G	A	A	A	A	A	A	A	A	G	A	A	A	G	G	A	G
supercont10.1_1060865	T	T	T	C	T	T	T	C	T	T	T	C	C	T	T	T	T	T	C	T	T	C	C	C	T	T	T	T	T	T	T	C	C	T	T	T	T	T	T	T	T	C	T	T	T	C	C	T	C
supercont10.1_1061117	A	A	G	G	A	A	G	G	A	A	G	A	G	G	G	A	G	A	G	G	G	G	A	G	G	A	G	G	G	A	G	G	G	G	A	G	A	G	G	A	A	A	G	G	A	G	G	G	G
supercont10.1_1061483	A	A	A	A	A	A	T	T	A	T	A	T	T	T	A	A	A	A	T	A	T	A	T	A	A	A	A	T	A	A	A	A	T	T	A	A	T	T	A	A	A	T	T	A	A	A	T	A	T
supercont10.1_1061536	G	G	G	G	G	G	A	A	G	G	G	A	A	G	G	G	G	G	A	G	G	G	A	A	G	G	G	G	G	G	G	G	A	A	G	G	G	G	G	G	G	A	A	G	G	A	A	G	A
supercont10.1_1061973	G	G	T	T	T	T	T	T	G	G	T	T	T	T	G	G	T	G	T	C	T	T	T	T	T	G	G	T	G	G	T	T	T	G	T	G	G	T	G	G	G	T	T	T	G	K	T	T	T
supercont10.1_1062006	C	C	T	T	T	T	C	T	T	C	T	T	T	T	C	C	C	C	T	C	C	T	T	T	T	T	C	T	C	C	T	T	T	C	T	C	T	C	C	C	T	T	T	T	C	T	T	C	T
supercont10.1_1062642	A	A	G	A	G	G	A	G	G	G	G	G	G	G	A	A	G	A	G	G	G	A	G	G	G	G	G	G	A	A	G	A	G	G	G	G	G	G	A	A	A	G	G	G	A	A	A	G	G
supercont10.1_1062776	T	T	T	T	C	C	T	T	C	T	T	T	C	C	T	T	C	T	T	T	C	T	T	C	T	T	T	T	T	T	T	T	T	T	T	T	T	C	T	T	C	T	T	C	T	T	T	T	T
supercont10.1_1062982	T	T	C	T	T	T	C	C	T	T	C	C	T	C	C	T	C	T	T	T	C	C	C	C	C	T	T	C	C	T	C	T	C	C	C	C	T	T	C	T	T	C	C	T	T	C	C	C	C
supercont10.1_1063129	A	A	A	A	A	A	G	G	A	A	A	G	A	A	A	A	A	A	A	A	G	G	G	A	A	A	A	A	A	A	A	A	G	A	A	A	A	A	A	A	A	A	A	G	A	G	G	G	G
supercont10.1_1063551	T	T	T	A	T	T	T	A	T	A	T	A	T	A	A	T	A	T	T	A	T	A	A	T	A	A	T	T	A	T	T	A	A	T	A	T	T	T	A	T	T	T	T	T	T	A	A	T	T
supercont10.1_1063631	C	C	T	T	C	C	C	T	C	T	T	T	T	C	T	C	T	C	C	T	T	T	C	C	T	T	T	C	T	C	T	T	T	C	C	C	T	T	T	C	T	C	C	C	C	C	C	C	C
supercont10.1_1064269	A	A	G	A	A	A	A	G	A	A	G	G	G	G	G	A	A	A	G	A	G	A	A	G	G	G	A	G	G	A	G	A	G	G	A	A	G	G	G	A	A	G	A	G	A	A	A	A	A
supercont10.1_1064276	C	C	G	C	G	G	G	G	G	C	G	G	G	G	G	C	G	C	G	G	G	G	G	G	G	G	C	G	G	C	G	C	G	G	G	C	G	G	G	C	C	G	C	G	C	G	G	C	C
supercont10.1_1064321	G	G	A	G	G	G	G	G	G	G	G	G	A	A	A	G	G	G	A	G	A	G	G	G	A	G	G	A	A	G	A	G	G	G	G	A	A	A	A	G	G	G	G	A	G	G	G	G	A
supercont10.1_1064433	C	C	T	T	C	C	C	C	C	T	T	C	T	T	T	C	C	C	T	T	C	C	C	T	T	T	T	T	T	C	T	T	C	T	T	C	T	C	T	C	T	C	T	T	C	Y	T	C	C
supercont10.1_1064476	C	C	T	T	C	C	C	T	C	T	T	T	C	C	C	C	C	C	C	T	C	C	T	A	T	C	T	C	C	C	T	T	T	T	T	T	C	C	C	C	T	T	T	C	C	C	C	C	T
supercont10.1_1064558	C	C	T	T	C	C	C	C	C	T	T	C	T	T	T	C	C	C	C	Y	C	C	C	T	T	T	T	T	T	C	T	T	C	T	T	T	T	C	T	C	T	C	T	T	C	T	T	C	C
supercont10.1_1064667	T	T	T	T	T	C	T	C	T	C	C	C	C	C	C	T	T	T	T	C	T	C	C	C	C	C	T	C	C	T	T	T	C	C	T	T	C	T	C	T	C	T	C	C	T	Y	C	T	C
supercont10.1_1064765	T	T	C	C	T	T	T	T	T	T	C	T	T	C	C	T	T	T	C	T	T	T	T	C	T	C	T	C	T	T	C	C	T	T	T	C	T	T	T	T	T	T	T	C	T	C	C	T	T
supercont10.1_1065064	C	C	C	C	C	C	C	T	C	C	C	T	C	C	T	C	C	C	T	C	C	T	C	T	T	C	C	T	T	C	C	C	C	T	C	C	T	C	T	C	C	C	C	C	C	T	T	C	C
supercont10.1_1065070	T	T	T	T	T	T	T	C	T	T	T	C	T	T	C	T	C	T	C	T	T	C	C	C	C	T	T	C	C	T	T	T	C	C	T	T	C	T	C	T	T	T	T	T	T	C	C	T	T
supercont10.1_1065156	T	T	T	T	T	T	T	C	T	T	T	C	C	T	T	T	C	T	C	T	T	C	C	C	C	C	T	T	T	T	T	T	C	T	T	T	C	T	T	T	T	C	T	T	T	Y	C	T	C
supercont10.1_1065343	C	C	T	C	T	T	C	C	C	C	T	C	C	C	T	C	C	C	C	C	T	C	C	C	T	C	C	C	T	C	T	C	C	C	C	C	C	C	T	C	C	C	C	C	C	C	C	C	C
supercont10.1_1065396	C	C	C	C	C	C	C	T	C	C	C	T	T	C	C	C	T	C	T	C	C	T	T	T	C	T	C	C	C	C	C	C	T	T	C	C	T	C	C	C	C	T	C	C	C	T	T	T	T
supercont10.1_1065445	G	G	A	G	A	A	G	A	A	G	A	A	A	A	A	G	A	G	A	A	A	A	A	A	A	G	A	G	A	G	A	G	G	A	G	A	A	A	A	G	A	A	G	G	G	A	A	A	G
supercont10.1_1065514	A	A	A	G	A	A	A	A	A	A	G	A	G	A	G	A	G	A	A	A	A	A	A	A	A	A	A	A	G	A	A	G	A	A	A	A	A	G	G	A	A	A	A	A	A	A	A	A	G
supercont10.1_1065574	G	G	A	G	G	A	A	G	G	A	G	A	A	A	A	G	G	G	A	A	G	A	G	A	A	G	G	G	A	G	A	G	G	G	G	G	A	G	A	G	G	G	A	G	G	G	G	G	A
supercont10.1_1065991	A	A	A	A	A	A	A	G	A	G	A	G	A	A	A	A	A	A	A	G	A	A	A	A	G	A	G	G	A	A	A	A	G	A	A	A	A	A	A	A	A	A	A	G	A	A	A	A	A
supercont10.1_1065998	G	G	G	G	G	G	G	T	G	T	G	T	G	G	G	G	G	G	G	T	G	G	G	G	T	G	T	T	G	G	G	G	T	G	G	G	G	G	G	G	G	G	G	T	G	G	G	G	G
supercont10.1_1066089	T	T	T	T	T	T	C	C	C	C	T	C	T	C	T	T	T	T	T	C	T	T	T	T	C	T	T	T	T	T	T	T	C	C	T	T	T	T	T	T	T	T	C	T	T	C	C	T	T
supercont10.1_1066935	A	A	G	A	G	G	A	G	A	G	A	G	A	G	G	A	G	A	G	G	A	G	G	G	A	A	G	A	G	A	G	A	A	G	A	A	A	A	G	A	A	G	G	A	A	G	A	A	A
supercont10.1_1067777	G	G	A	A	A	G	A	A	A	A	A	A	G	A	A	G	A	G	A	A	A	A	A	G	A	A	A	G	A	G	A	A	A	A	A	G	A	G	A	G	G	A	A	G	G	G	A	A	A
supercont10.1_1067803	G	G	G	G	G	G	G	G	G	A	G	G	G	A	G	G	G	G	G	G	A	G	G	G	G	G	G	G	G	G	G	G	G	A	G	A	A	A	G	G	G	G	A	G	G	A	A	G	G
supercont10.1_1067834	T	T	T	T	T	T	T	T	T	C	T	T	T	C	T	T	T	T	T	T	C	T	T	T	T	T	T	T	T	T	T	T	T	C	T	T	C	T	T	T	T	T	C	T	T	C	C	T	T
supercont10.1_1068190	C	C	C	C	C	C	C	C	C	C	C	C	C	T	C	C	C	C	C	C	T	C	C	C	C	C	C	T	C	C	C	C	C	T	C	C	T	C	C	C	C	C	T	C	C	C	C	C	C
supercont10.1_1068238	C	C	C	C	C	C	C	C	C	C	C	C	C	T	C	C	C	C	C	C	C	C	C	C	C	C	C	C	C	C	C	C	C	T	C	C	T	T	C	C	C	C	T	C	C	C	C	C	C
supercont10.1_1068251	G	G	G	G	G	G	G	G	G	G	G	G	G	A	G	G	G	G	G	G	A	G	G	G	G	G	G	G	G	G	G	G	G	A	G	G	A	G	G	G	G	G	A	G	G	A	A	G	G
supercont10.1_1068252	G	G	G	G	G	G	G	G	G	G	G	G	G	A	G	G	G	G	G	G	A	G	G	G	G	G	G	G	G	G	G	G	G	A	G	G	A	G	G	G	G	G	A	G	G	A	A	G	G
supercont10.1_1068516	T	T	T	T	T	T	T	T	T	T	T	T	T	C	T	T	T	T	T	T	T	T	T	T	T	T	T	C	T	T	T	T	T	C	T	T	C	T	T	T	T	T	C	T	T	T	T	T	T
supercont10.1_1068764	G	G	G	G	G	G	G	G	G	G	G	G	G	A	G	G	G	G	G	G	R	G	G	G	G	G	G	A	G	G	G	G	G	A	G	A	A	A	G	G	G	G	A	G	G	G	G	G	G
supercont10.1_1068813	A	A	A	A	A	A	A	A	A	A	A	A	A	G	A	A	A	A	A	A	G	A	A	A	A	A	A	G	A	A	A	A	A	G	A	G	G	G	A	A	A	A	G	A	A	A	A	A	A
supercont10.1_1070329	G	G	G	G	G	G	G	G	G	G	G	G	G	G	A	G	G	G	G	G	A	A	A	G	G	G	G	G	A	G	G	G	G	A	G	G	A	A	A	G	G	A	A	G	G	G	G	G	G
supercont10.1_1071070	G	G	A	G	A	G	A	A	G	A	G	A	G	G	G	G	A	G	A	A	G	A	G	A	G	G	A	G	G	G	A	G	A	A	A	G	A	G	G	G	A	A	G	A	G	A	A	A	A
supercont10.1_1071168	A	A	G	A	G	G	G	G	G	G	A	G	A	A	A	A	G	A	G	G	A	G	A	G	A	A	G	A	A	A	G	A	G	G	G	A	G	A	A	A	G	G	A	G	A	G	G	G	G
supercont10.1_1071190	G	G	A	G	A	A	A	A	A	A	G	A	G	G	G	G	A	G	A	A	G	A	G	A	G	G	A	G	G	G	A	G	A	A	A	G	A	G	G	G	A	A	G	A	G	A	A	A	A
supercont10.1_1071226	C	C	T	C	T	T	T	T	T	T	C	T	C	C	C	C	T	C	T	T	C	T	C	T	C	C	C	C	C	C	T	C	T	T	T	C	T	C	C	C	T	T	C	T	C	T	T	T	T
supercont10.1_1071756	T	T	C	T	T	C	T	T	T	C	C	C	C	T	T	T	C	T	C	C	T	C	T	C	T	C	T	T	T	T	C	T	C	T	T	T	C	T	T	T	T	C	C	C	T	C	C	C	T
supercont10.1_1071942	G	G	A	A	A	G	A	A	A	A	A	A	A	G	G	G	A	G	A	A	G	A	G	A	G	A	A	G	G	G	A	A	A	G	G	G	A	G	G	G	A	A	A	A	G	A	A	A	G
supercont10.1_1071978	G	G	A	G	A	A	A	A	A	A	A	A	G	G	G	G	A	G	A	A	G	A	G	G	G	A	A	G	G	G	A	G	A	G	G	G	A	G	G	G	A	A	A	A	G	A	A	A	G
supercont10.1_1072005	A	A	G	G	G	G	G	G	G	G	G	G	G	A	A	A	G	A	G	G	A	G	A	G	A	G	G	A	A	A	G	G	G	A	G	A	G	A	A	A	G	G	G	G	A	G	G	G	A
supercont10.1_1072022	A	A	G	A	G	G	G	G	G	G	G	G	G	A	A	A	G	A	G	G	A	G	A	G	A	G	G	A	A	A	G	A	G	A	G	A	G	A	A	A	G	G	G	G	A	G	G	G	A
supercont10.1_1072479	G	G	A	A	A	G	A	A	A	A	A	A	G	G	G	G	A	G	A	A	G	A	G	G	A	A	A	A	G	G	A	A	A	A	A	G	G	G	G	G	A	A	G	A	G	A	A	A	A
supercont10.1_1072783	G	G	T	T	G	G	T	T	G	G	T	T	T	T	G	G	T	G	G	G	G	T	T	T	T	G	G	T	G	G	T	T	G	T	G	T	G	G	G	G	G	G	T	T	G	T	T	T	T
supercont10.1_1072966	C	C	C	C	C	C	C	T	C	C	T	T	T	T	C	C	T	C	T	T	C	T	T	T	T	C	T	T	C	C	C	C	T	T	C	C	C	C	C	C	C	C	T	T	C	C	C	T	T
supercont10.1_1073107	C	C	C	T	T	C	C	T	C	T	C	T	C	T	T	C	T	C	C	C	C	C	T	T	C	C	C	C	C	C	C	T	T	C	C	C	C	C	C	C	C	T	C	C	C	T	T	T	C
supercont10.1_1073390	T	T	T	C	T	T	T	C	T	T	T	C	T	C	T	T	C	T	T	T	T	C	C	C	T	T	T	T	T	T	T	C	T	T	T	T	T	T	T	T	T	C	C	T	T	T	T	C	T
supercont10.1_1073404	C	C	C	C	C	C	T	C	C	T	C	C	C	C	T	C	C	C	C	C	C	C	C	C	C	T	C	C	T	C	C	C	C	C	C	C	T	T	T	C	C	C	C	C	C	T	T	C	C
supercont10.1_1073548	T	T	T	T	C	T	C	C	C	C	T	C	T	C	C	T	C	T	T	T	C	C	C	C	T	C	T	T	C	T	T	T	T	T	T	T	C	T	C	T	T	C	C	T	T	C	T	C	T
supercont10.1_1073635	T	T	T	T	T	T	T	C	T	C	T	C	T	C	C	T	C	T	T	T	T	C	T	C	T	T	T	T	T	T	T	T	C	T	T	T	T	T	T	T	T	C	C	T	T	C	C	C	T
supercont10.1_1074023	A	A	A	A	T	A	T	A	A	T	A	A	T	T	A	A	T	A	A	A	A	A	T	T	A	A	A	A	A	A	A	A	A	A	A	A	T	A	A	A	A	T	T	A	A	A	A	A	A
supercont10.1_1074157	C	C	G	G	C	C	C	G	C	C	C	G	C	C	G	C	G	C	G	G	C	G	G	C	G	G	G	G	G	C	G	G	G	G	C	C	C	C	G	C	G	G	G	G	C	C	C	G	G
supercont10.1_1074319	G	G	T	T	G	G	G	T	T	G	T	T	T	T	T	G	T	G	T	T	G	G	T	T	T	T	G	G	G	G	T	T	G	T	G	G	G	G	G	G	T	G	G	T	G	T	T	T	T
supercont10.1_1074896	C	C	C	C	C	C	C	A	C	A	A	C	C	A	A	C	C	C	C	A	C	C	A	A	A	C	C	C	C	C	C	C	C	C	C	C	A	C	C	C	C	A	C	A	C	C	C	A	C
supercont10.1_1075159	A	A	A	A	G	G	A	G	A	G	G	G	A	G	G	A	G	A	G	G	A	G	G	G	A	A	A	A	A	A	A	A	A	G	A	A	G	A	A	A	A	G	G	G	A	G	G	G	A
supercont10.1_1075264	A	A	A	A	A	G	A	A	A	G	G	A	G	G	G	A	G	A	A	G	A	A	G	G	A	A	A	A	G	A	A	A	A	A	A	A	G	A	G	A	A	A	A	A	A	A	A	A	G
supercont10.1_1075318	T	T	C	T	T	T	T	C	T	C	C	C	T	C	C	T	T	T	T	C	T	T	T	C	C	C	T	T	C	T	C	T	T	C	T	T	T	T	C	T	T	C	C	C	T	T	C	C	C
supercont10.1_1075365	G	G	G	G	A	G	G	A	G	G	G	A	G	G	G	G	G	G	A	G	G	A	G	G	A	G	G	A	G	G	G	G	A	A	G	G	G	G	G	G	G	A	G	G	G	G	A	A	A
supercont10.1_1075921	G	G	C	G	G	G	C	C	G	C	C	C	G	C	C	G	C	G	G	C	C	G	C	C	C	G	G	G	G	G	C	G	G	C	C	G	C	G	G	G	C	G	C	C	G	G	C	C	C
supercont10.1_1077868	G	G	G	G	G	A	G	G	A	G	A	G	G	A	G	G	A	G	G	A	G	A	A	A	A	A	G	A	G	G	G	G	G	A	G	A	A	G	G	G	A	A	A	A	G	G	G	A	A
supercont10.1_1078043	C	C	C	C	C	C	C	C	C	C	C	C	C	G	C	C	G	C	C	C	C	C	G	G	C	C	C	C	C	C	C	C	C	C	C	G	C	C	C	C	C	G	G	C	C	C	C	C	C
supercont10.1_1078215	C	C	C	T	T	T	C	C	T	C	T	C	C	T	C	C	T	C	T	T	C	C	T	T	T	T	T	T	C	C	C	T	C	T	C	T	T	C	C	C	T	C	T	T	C	Y	T	T	T
supercont10.1_1078220	C	C	C	T	T	T	C	C	T	C	T	C	C	C	C	C	C	C	T	T	C	C	C	C	T	T	T	T	C	C	C	T	C	T	C	C	T	C	C	C	T	C	C	T	C	Y	T	T	T
supercont10.1_1078239	G	G	G	G	A	A	G	G	A	G	A	G	G	A	G	G	A	G	A	A	G	G	A	A	A	A	A	A	G	G	G	G	G	A	G	A	A	G	G	G	G	G	A	A	G	A	A	A	A
supercont10.1_10783	G	G	G	G	G	G	G	G	G	A	G	G	A	A	A	G	G	G	G	G	G	A	G	A	A	G	G	G	G	G	G	G	G	A	G	G	G	G	G	G	A	G	G	G	G	A	A	G	A
supercont10.1_1078377	C	C	T	T	T	T	C	C	T	C	T	C	C	C	C	C	C	C	T	T	C	C	C	C	T	T	T	T	C	C	T	T	C	T	C	C	T	C	C	C	T	C	C	T	C	T	T	T	T
supercont10.1_1078458	G	G	A	G	A	A	G	G	A	G	A	G	G	G	G	G	G	G	A	A	G	G	G	G	A	A	A	A	G	G	A	G	G	A	G	G	A	G	G	G	A	G	G	A	G	A	A	A	A
supercont10.1_1079443	T	T	T	T	C	T	T	C	T	C	T	T	T	C	T	T	C	T	T	T	T	C	C	C	T	T	T	T	T	T	T	T	T	T	T	T	T	T	T	T	T	C	C	T	T	T	T	T	T
supercont10.1_1079518	G	G	T	G	T	G	T	T	G	T	G	T	T	T	T	G	T	G	G	G	G	T	T	T	G	G	G	G	T	G	T	G	T	G	T	T	T	T	T	G	G	G	T	G	G	G	G	G	G
supercont10.1_1079577	A	A	A	A	A	A	A	T	A	T	A	T	T	T	T	A	T	A	A	A	A	A	T	T	A	A	A	A	T	A	A	A	T	A	A	A	T	A	T	A	A	A	T	A	A	A	A	A	A
supercont10.1_1079637	C	C	T	C	C	C	T	T	C	T	C	T	T	T	T	C	T	C	C	C	C	C	T	T	C	C	C	C	T	C	T	C	T	C	T	C	T	C	T	C	C	C	T	C	C	C	C	C	C
supercont10.1_1079867	G	G	A	G	A	A	G	G	G	A	G	G	A	A	A	G	A	G	A	G	A	A	A	A	G	G	G	G	A	G	A	G	G	G	G	G	A	A	A	G	G	A	A	G	G	G	G	G	G
supercont10.1_1080429	A	A	G	A	G	G	G	G	A	G	A	G	G	G	G	A	G	A	G	A	G	G	G	G	A	A	A	A	G	A	G	A	G	A	G	G	A	G	G	A	G	G	G	A	A	A	A	A	A
supercont10.1_1080452	T	T	C	T	T	Y	C	C	T	C	T	C	C	C	C	T	C	T	T	T	T	T	C	C	T	T	T	T	C	T	C	T	C	T	C	T	T	C	C	T	C	T	C	T	T	T	T	T	T
supercont10.1_1080540	C	C	G	C	C	C	G	G	C	G	C	G	G	G	G	C	G	C	G	C	C	C	G	G	C	C	C	C	G	C	G	C	G	C	G	C	C	G	G	C	C	C	G	C	C	C	C	C	C
supercont10.1_1080588	T	T	C	T	T	T	C	C	T	C	T	C	C	T	C	T	T	T	C	T	C	T	T	T	T	T	T	T	C	T	C	T	C	T	C	C	T	C	C	T	T	T	T	T	T	T	T	T	T
supercont10.1_1080954	T	T	C	T	C	C	C	C	T	C	T	C	C	C	C	T	C	T	C	T	C	C	C	C	T	C	T	C	C	T	C	T	C	T	T	C	T	C	C	T	T	C	C	T	T	T	T	T	T
supercont10.1_1081275	C	C	T	C	C	C	T	T	C	T	C	T	T	T	T	C	T	C	T	C	T	C	T	T	C	C	C	C	T	C	T	C	T	C	T	T	C	T	T	C	C	C	T	C	C	C	C	C	C
supercont10.1_1081343	A	A	A	A	G	G	A	A	A	A	A	A	A	G	A	A	G	A	A	A	A	G	G	G	A	A	A	A	A	A	A	A	A	A	A	G	A	A	A	A	A	G	G	A	A	A	A	A	A
supercont10.1_1081346	T	T	T	T	C	C	T	T	T	Y	T	T	C	C	T	T	C	T	C	T	T	C	C	C	T	T	T	T	T	T	T	T	T	T	T	T	T	T	T	T	T	C	C	T	T	T	T	T	T
supercont10.1_1081389	C	C	T	C	C	C	T	T	C	T	C	T	T	T	T	C	T	C	T	C	T	C	T	T	C	C	C	C	T	C	T	C	T	C	T	C	C	T	T	C	C	C	T	C	C	C	C	C	C
supercont10.1_1081431	G	G	A	G	G	G	A	A	G	A	G	A	A	A	A	G	A	G	A	G	A	G	A	A	G	G	G	G	A	G	A	G	A	G	G	G	G	A	A	G	G	G	A	G	G	G	G	G	G
supercont10.1_1081542	T	T	C	T	T	T	C	C	T	C	T	C	C	T	C	T	T	T	C	T	C	T	T	T	T	T	T	T	C	T	C	T	C	T	C	T	T	T	C	T	T	T	T	T	T	T	T	T	T
supercont10.1_1082791	G	G	G	G	G	G	G	C	C	C	C	C	G	C	C	G	C	G	C	G	G	G	G	C	C	C	C	G	C	G	G	G	G	C	G	G	C	G	C	G	G	C	C	C	G	G	C	C	C
supercont10.1_1082831	T	T	T	T	T	T	T	C	T	T	C	C	T	T	T	T	T	T	T	C	T	C	T	C	T	C	C	T	T	T	T	T	C	C	T	T	C	T	T	T	C	C	C	T	T	T	T	C	C
supercont10.1_1083146	A	A	A	A	A	A	A	G	A	G	A	A	G	A	A	A	G	A	G	G	A	A	A	G	A	A	A	A	A	A	A	A	G	A	A	A	A	A	A	A	A	G	G	G	A	A	G	G	A
supercont10.1_1084363	G	G	G	A	A	G	G	G	G	A	G	G	G	A	A	G	G	G	G	G	G	A	A	A	G	G	G	A	A	G	G	A	G	A	G	G	A	G	A	G	A	G	A	G	G	A	A	G	G
supercont10.1_1084779	A	A	A	C	C	A	A	A	A	C	A	A	A	C	C	A	A	A	C	A	A	C	A	A	A	A	A	A	C	A	A	C	A	C	A	C	C	A	C	A	C	A	C	A	A	C	C	A	A
supercont10.1_1084800	G	G	A	A	G	A	G	G	G	A	G	G	G	A	G	G	G	G	A	G	G	A	G	A	G	G	G	A	A	G	A	A	G	A	G	G	A	G	A	G	G	G	A	G	G	G	A	G	G
supercont10.1_1084857	C	C	C	C	T	T	C	C	C	T	C	C	C	T	T	C	C	C	T	C	C	T	C	C	C	C	C	C	T	C	C	C	C	C	C	T	T	C	T	C	C	C	T	C	C	T	T	C	C
supercont10.1_1085269	T	T	T	T	C	C	T	T	C	C	T	T	T	C	C	T	C	T	T	T	T	T	T	C	T	T	T	T	C	T	T	T	T	T	T	T	C	T	C	T	T	T	C	T	T	C	C	T	T
supercont10.1_1085412	T	T	T	T	T	C	C	T	T	C	T	T	T	C	T	T	T	T	T	T	T	T	T	C	T	T	T	C	C	T	T	T	T	T	T	T	C	T	C	T	T	T	C	T	T	C	C	T	T
supercont10.1_1085502	C	C	C	C	T	C	T	C	T	T	C	C	C	T	T	C	T	C	C	C	C	C	C	C	C	C	C	C	T	C	C	C	C	C	C	C	C	C	T	C	T	C	C	C	C	T	T	C	C
supercont10.1_1085658	C	C	C	C	T	C	C	C	C	C	C	C	C	T	T	C	T	C	C	C	C	C	C	T	T	C	C	C	T	C	C	C	C	C	C	C	C	C	T	C	C	C	T	C	C	T	T	C	C
supercont10.1_1085700	C	C	C	C	C	C	C	T	C	T	T	T	C	C	C	C	C	C	C	T	C	T	T	C	C	T	C	C	C	C	C	C	T	T	C	C	T	C	C	C	T	T	T	T	C	T	T	C	T
supercont10.1_1085718	T	T	T	T	T	T	T	C	T	C	C	C	C	T	T	T	T	T	C	C	T	C	C	T	T	T	T	C	T	T	T	T	C	C	T	T	C	T	T	T	T	T	C	C	T	C	C	T	C
supercont10.1_1085727	G	G	G	G	G	G	G	C	G	G	C	C	C	G	G	G	G	G	G	C	G	C	C	G	G	G	G	G	G	G	G	G	G	C	G	G	C	G	G	G	G	C	C	C	G	C	C	G	C
supercont10.1_1085763	T	T	T	T	T	T	T	C	T	T	C	C	T	T	T	T	T	T	T	C	T	C	T	T	T	T	C	T	T	T	T	T	T	C	T	T	C	T	T	T	T	C	T	C	T	T	T	T	C
supercont10.1_1085766	G	G	G	G	G	G	G	A	G	G	A	A	G	G	G	G	G	G	G	A	G	A	G	G	G	G	A	G	G	G	G	G	G	A	G	G	A	G	G	G	G	A	G	A	G	G	G	G	A
supercont10.1_1086135	G	G	G	G	G	G	G	A	G	G	A	A	A	G	G	G	G	G	G	A	A	G	G	G	G	A	A	G	G	G	G	G	A	G	G	G	G	A	G	G	G	A	G	A	G	G	G	G	A
supercont10.1_1086214	A	A	A	A	A	A	A	C	A	A	C	C	C	A	A	A	A	A	A	C	C	A	A	A	A	C	C	A	A	A	A	A	A	A	A	A	A	C	A	A	A	C	A	C	A	A	A	A	C
supercont10.1_1086253	C	C	C	C	C	C	C	G	C	C	G	G	G	G	G	C	C	C	C	G	G	C	C	C	C	G	G	C	G	C	C	C	C	C	C	C	G	G	G	C	C	G	C	G	C	C	C	C	G
supercont10.1_1086276	G	G	G	G	G	G	T	T	T	G	T	T	T	T	T	G	T	G	G	T	T	T	G	G	T	T	T	G	T	G	G	G	T	G	T	G	T	T	T	G	G	T	G	T	G	G	G	G	T
supercont10.1_1086303	A	A	A	A	G	G	G	G	G	G	G	G	A	G	G	A	G	A	A	G	G	G	A	A	G	A	A	G	G	A	A	A	G	G	G	G	G	G	G	A	A	G	A	G	A	G	G	A	G
supercont10.1_10929	A	A	A	T	A	A	A	A	A	A	A	A	T	T	T	A	A	A	A	A	A	T	A	T	T	A	A	A	A	A	A	T	A	A	T	A	A	A	A	A	T	A	A	A	A	A	A	A	T
supercont10.1_1094959	A	A	G	G	G	A	G	G	G	A	G	G	G	A	G	A	G	A	G	G	A	G	G	G	G	G	G	G	A	A	G	G	G	A	G	A	A	G	A	A	A	A	G	G	A	G	G	G	G
supercont10.1_1094962	C	C	T	T	T	C	T	T	T	C	T	T	T	C	T	C	T	C	T	T	C	T	T	T	T	T	T	T	C	C	T	T	T	C	T	C	C	T	C	C	C	C	T	T	C	T	T	C	T
supercont10.1_1094986	C	C	C	T	T	T	C	T	C	C	C	T	T	C	T	C	T	C	C	T	C	C	T	T	C	C	T	C	T	C	C	T	T	C	C	C	C	T	T	C	C	C	C	T	C	T	T	T	T
supercont10.1_1095147	C	C	C	T	T	T	C	T	C	C	C	T	T	T	T	C	T	C	C	T	T	C	T	T	C	C	T	C	C	C	C	T	T	C	C	C	T	C	C	C	T	C	C	T	C	Y	T	T	T
supercont10.1_1095152	T	T	T	C	C	C	T	C	T	T	T	C	C	C	C	T	C	T	T	C	C	T	C	C	T	Y	C	T	T	T	T	C	C	T	T	T	C	C	T	T	T	T	T	C	T	Y	C	C	C
supercont10.1_1095243	C	C	C	T	T	C	C	T	C	C	C	T	T	C	T	C	C	C	C	T	C	C	T	T	C	C	T	C	C	C	C	T	T	C	C	C	C	C	C	C	C	C	C	C	C	T	C	C	T
supercont10.1_1095276	G	G	G	A	A	A	G	A	G	G	G	A	A	G	A	G	A	G	G	A	A	G	A	A	G	G	A	G	A	G	G	A	A	G	G	G	G	A	A	G	A	G	G	A	G	A	A	A	A
supercont10.1_1095318	T	T	T	C	C	C	T	C	T	T	T	C	C	C	C	T	C	T	T	C	C	C	C	C	T	C	C	C	C	T	T	C	C	T	T	C	T	C	C	T	C	C	T	C	T	C	C	C	C
supercont10.1_1095391	T	T	T	G	G	T	T	G	T	T	G	G	G	G	G	T	G	T	T	G	T	G	G	G	T	G	G	G	T	T	T	G	G	T	T	T	G	T	T	T	T	G	T	G	T	G	G	G	G
supercont10.1_1095552	C	C	C	T	T	T	C	C	C	C	T	C	T	T	T	C	T	C	C	T	T	C	T	T	C	C	T	C	T	C	C	T	C	C	C	T	T	T	T	C	T	C	C	T	C	T	T	T	T
supercont10.1_1096824	C	C	T	C	T	T	T	T	T	T	C	T	T	C	T	C	T	C	T	T	T	C	T	T	T	C	T	C	T	C	T	C	T	T	T	T	C	T	T	C	T	T	T	T	C	T	T	T	T
supercont10.1_1097109	T	T	C	T	T	T	C	T	T	C	C	T	T	C	T	T	T	T	C	T	T	C	T	T	C	C	T	C	T	T	C	T	T	C	C	T	C	C	T	T	T	C	C	T	T	C	C	T	C
supercont10.1_1097200	T	T	T	T	G	G	T	T	G	T	T	T	G	T	G	T	G	T	T	T	T	T	G	T	T	T	G	T	T	T	T	T	T	T	T	T	G	T	T	T	G	T	T	G	T	T	T	T	T
supercont10.1_1097353	A	A	G	A	A	A	G	G	A	A	G	G	A	G	A	A	A	A	G	A	G	A	A	G	G	A	A	G	A	A	G	A	G	G	G	G	A	A	A	A	A	G	G	A	A	R	G	A	A
supercont10.1_1097372	A	A	A	A	A	A	T	T	A	T	T	T	A	T	A	A	A	A	T	A	T	A	A	T	T	T	A	T	A	A	A	A	T	T	T	T	A	T	A	A	A	T	T	A	A	T	T	A	A
supercont10.1_1097374	A	A	G	A	G	G	G	G	A	G	G	G	A	G	A	A	A	A	G	A	G	A	A	G	G	G	A	G	A	A	G	A	G	G	G	G	G	G	A	A	A	G	G	A	A	G	G	A	G
supercont10.1_1097428	A	A	G	G	G	G	A	A	G	A	A	A	G	A	G	A	G	A	A	G	A	G	G	A	G	G	G	A	G	A	G	G	A	A	A	A	G	A	G	A	G	A	A	G	A	A	A	G	G
supercont10.1_1097454	A	A	A	A	T	T	A	A	T	A	A	A	T	A	T	A	T	A	A	T	A	T	T	A	A	A	T	A	T	A	A	A	A	A	A	A	A	A	T	A	T	A	A	T	A	A	A	A	A
supercont10.1_1107998	T	T	T	T	T	C	T	C	T	T	T	T	T	C	C	T	T	T	T	C	T	T	C	T	T	T	T	T	T	T	T	T	T	T	T	T	C	T	T	T	T	T	C	T	T	C	C	T	C
supercont10.1_1108211	G	G	G	G	G	G	A	G	G	G	G	G	G	A	A	G	G	G	G	A	G	A	A	G	A	G	G	G	G	G	G	G	G	G	G	A	A	G	G	G	G	G	A	G	G	A	A	G	G
supercont10.1_1108403	T	T	T	T	T	C	T	T	T	T	T	C	C	C	C	T	T	T	T	C	T	C	C	T	T	T	C	T	T	T	T	T	T	T	T	T	C	T	T	T	T	T	T	C	T	C	C	T	C
supercont10.1_1108405	G	G	G	G	G	G	G	G	G	G	C	C	C	C	C	G	C	G	G	C	G	C	C	C	G	G	C	G	G	G	G	G	G	G	G	G	G	G	G	G	G	G	G	C	G	G	C	G	C
supercont10.1_1108865	G	G	G	G	G	A	G	A	G	G	G	A	G	A	G	G	G	G	G	G	G	A	A	G	A	G	A	A	G	G	G	G	A	G	G	G	A	G	G	G	G	G	G	A	G	A	A	G	G
supercont10.1_1108893	T	T	T	T	C	T	T	T	T	T	T	C	T	C	T	T	T	T	T	C	T	C	C	T	C	T	C	T	T	T	T	T	C	T	T	C	C	T	T	T	T	T	T	C	T	C	C	T	C
supercont10.1_111214	A	A	A	A	A	A	A	A	A	A	G	A	A	G	G	A	A	A	G	G	A	A	A	A	A	A	A	A	A	A	A	A	A	G	A	A	G	A	A	A	A	G	G	G	A	G	A	G	A
supercont10.1_111226	T	T	T	T	T	T	C	T	T	T	C	T	T	C	C	T	T	T	T	C	T	T	T	T	T	T	T	T	T	T	T	T	T	C	T	T	C	T	T	T	T	C	C	C	T	C	T	C	T
supercont10.1_111249	G	G	G	G	G	G	G	G	G	G	T	G	G	T	T	G	G	G	G	T	G	G	T	G	G	G	G	G	G	G	G	G	G	T	G	G	G	G	G	G	G	G	G	T	G	T	G	G	G
supercont10.1_1116854	G	G	G	A	A	A	A	A	A	A	A	A	A	A	A	G	A	G	A	A	A	G	A	A	G	A	A	A	A	G	G	A	A	A	A	A	A	G	A	G	A	A	A	G	G	G	G	A	A
supercont10.1_1116973	G	G	G	C	C	C	C	C	C	C	C	C	C	C	C	G	C	G	C	C	C	G	C	C	G	C	C	C	C	G	G	C	C	C	C	C	C	C	C	G	C	C	C	G	G	G	G	C	C
supercont10.1_1117297	A	A	G	G	G	G	G	A	G	A	G	A	G	G	G	A	G	A	G	G	G	G	G	G	A	G	G	G	G	A	G	G	A	G	G	G	A	A	G	A	G	G	A	G	A	G	G	G	G
supercont10.1_1117506	C	C	T	C	C	C	T	C	C	T	C	C	T	T	C	C	C	C	T	C	C	T	T	C	C	T	C	C	C	C	T	C	C	C	C	C	C	C	C	C	C	T	C	T	C	C	C	C	T
supercont10.1_111759	C	C	C	C	C	C	C	C	C	T	T	C	C	C	T	C	C	C	T	T	C	T	C	C	C	C	C	C	C	C	C	C	C	C	C	C	T	C	C	C	C	C	T	T	C	T	T	T	C
supercont10.1_1117808	A	A	A	A	A	A	G	G	A	G	A	G	G	G	G	A	G	A	A	A	A	G	A	G	G	G	A	G	G	A	A	A	G	A	G	G	G	A	G	A	A	A	G	G	A	G	G	G	G
supercont10.1_1117824	G	G	A	A	A	A	G	G	G	G	A	G	G	A	G	G	G	G	A	A	A	G	G	A	A	G	A	G	G	G	A	A	G	A	G	G	G	A	G	G	A	G	G	A	G	A	A	G	A
supercont10.1_1117890	A	A	A	G	G	G	G	G	A	G	G	G	G	A	G	A	G	A	G	G	G	A	A	A	A	G	G	G	G	A	A	G	G	G	A	G	A	G	G	A	G	G	G	A	A	A	A	G	G
supercont10.1_1117971	G	G	G	G	G	G	A	A	G	G	G	A	A	G	G	G	A	G	A	G	A	G	G	G	G	A	G	A	G	G	G	G	A	A	G	A	G	A	G	G	A	G	A	G	G	G	G	G	A
supercont10.1_1118046	G	G	G	G	G	G	A	A	G	G	G	A	A	A	G	G	G	G	A	G	G	G	A	A	G	A	G	A	G	G	G	G	A	A	G	A	G	A	G	G	G	G	A	G	G	G	G	G	A
supercont10.1_1118052	A	A	A	A	A	A	G	G	A	A	A	G	G	G	A	A	A	A	G	A	A	A	G	G	A	G	A	G	A	A	A	A	G	G	A	G	A	G	A	A	A	A	G	A	A	A	A	A	G
supercont10.1_1118124	A	A	A	A	A	A	G	G	A	A	A	G	G	G	A	A	A	A	A	A	A	G	G	G	G	G	A	A	A	A	A	A	G	A	A	A	A	A	A	A	A	A	G	A	A	A	A	A	G
supercont10.1_1118300	A	A	A	G	G	G	G	G	G	A	G	G	G	A	G	A	G	A	G	G	A	G	G	A	G	G	G	G	G	A	A	G	G	G	G	A	G	A	G	A	G	G	G	A	A	G	G	G	G
supercont10.1_1118589	T	T	T	T	C	C	T	T	T	T	C	T	T	T	T	T	C	T	T	C	T	C	C	T	T	T	C	T	T	T	T	T	T	T	T	T	T	T	T	T	C	T	T	T	T	C	C	C	T
supercont10.1_1118616	A	A	G	G	G	G	G	G	G	G	G	G	A	G	G	A	G	A	G	G	A	G	G	G	G	G	G	A	G	A	G	G	G	G	A	G	G	A	G	A	G	G	A	G	A	G	A	G	G
supercont10.1_1118703	G	G	A	A	A	A	A	A	A	A	A	A	G	A	G	G	A	G	A	A	A	A	A	A	A	A	A	G	G	G	A	A	A	A	A	A	A	G	G	G	A	A	G	A	G	A	A	A	A
supercont10.1_111896	C	C	C	C	C	C	C	C	C	C	G	C	C	C	G	C	G	C	C	C	C	C	G	C	T	G	C	C	G	C	C	C	C	G	C	C	C	C	G	C	C	C	G	T	C	C	G	C	G
supercont10.1_1119201	A	A	A	A	A	A	A	G	G	A	A	G	G	G	A	A	A	A	G	G	A	A	A	A	A	A	A	G	G	A	A	A	A	G	A	A	G	A	G	A	A	A	A	G	A	A	G	G	A
supercont10.1_1119204	T	T	T	T	C	T	T	C	C	T	T	C	C	T	T	T	T	T	C	C	T	T	T	T	T	T	T	T	C	T	T	T	T	C	T	T	C	T	C	T	T	T	T	C	T	T	C	T	T
supercont10.1_1119216	G	G	G	G	A	A	A	A	A	A	A	A	A	A	G	G	A	G	G	G	G	G	G	A	A	A	A	G	A	G	G	G	A	A	G	G	G	G	A	G	G	G	G	A	G	G	A	G	G
supercont10.1_1119219	T	T	G	T	G	G	G	T	G	G	G	G	G	G	T	T	G	T	T	T	T	T	T	G	G	G	G	T	G	T	G	T	G	G	T	T	T	T	G	T	T	G	G	G	T	T	G	T	T
supercont10.1_1121273	G	G	G	G	G	G	G	G	G	A	A	G	G	G	A	G	A	G	G	A	G	G	A	G	A	G	G	G	G	G	G	G	G	A	G	G	A	G	G	G	G	G	G	A	G	G	G	A	A
supercont10.1_1121304	A	A	A	G	A	A	A	A	A	G	G	A	A	A	G	A	G	A	A	A	A	A	A	A	A	A	A	A	G	A	A	G	A	G	A	A	G	A	G	A	A	A	A	G	A	A	A	G	G
supercont10.1_1121469	G	G	G	G	C	C	G	G	G	C	C	G	G	C	C	G	C	G	G	C	C	G	C	G	C	C	G	C	G	G	G	G	G	C	G	G	C	G	G	G	G	G	C	C	G	G	G	C	C
supercont10.1_1121578	A	A	A	A	A	A	G	G	A	A	A	G	A	A	A	A	A	A	A	A	A	G	A	G	G	A	A	A	A	A	A	A	G	G	A	A	G	A	A	A	G	G	G	A	A	G	G	G	G
supercont10.1_1121616	T	T	C	T	C	C	T	T	C	C	C	T	T	C	C	T	C	T	T	C	T	T	C	T	T	T	C	C	C	T	C	T	T	C	T	C	T	T	C	T	T	T	T	C	T	T	T	C	C
supercont10.1_1121656	C	C	C	C	T	T	C	C	C	T	C	C	C	T	T	C	T	C	C	C	C	C	T	C	C	C	C	T	T	C	C	C	C	T	C	T	T	C	T	C	C	C	C	C	C	C	C	T	T
supercont10.1_1122111	C	C	C	C	C	T	C	T	C	T	T	T	C	T	T	C	C	C	T	T	C	T	C	T	C	T	T	C	T	C	C	C	T	T	C	C	C	C	T	C	C	C	T	T	C	T	T	T	T
supercont10.1_1122117	C	C	C	C	C	C	C	T	C	T	T	T	C	C	C	C	T	C	T	T	C	T	C	C	C	C	T	C	C	C	C	C	T	C	C	C	C	C	C	C	C	C	T	T	C	C	C	C	C
supercont10.1_1122144	A	A	A	A	A	A	A	C	A	C	C	C	A	C	A	A	C	A	A	C	A	C	C	A	A	A	A	A	A	A	A	A	C	A	A	A	A	A	A	A	A	A	A	C	A	A	A	A	A
supercont10.1_112405	T	T	G	G	G	G	G	G	T	G	G	G	T	T	T	T	T	T	G	T	G	T	G	T	T	T	T	T	T	T	G	G	G	G	G	G	T	G	T	T	T	T	T	G	T	T	T	T	G
supercont10.1_112472	G	G	C	C	G	G	G	C	G	C	C	G	G	G	G	G	G	G	G	G	C	C	C	G	C	G	G	G	G	G	C	C	C	C	C	G	G	C	G	G	G	G	G	C	G	G	G	G	C
supercont10.1_1124803	C	C	C	C	C	C	C	T	T	C	T	T	C	C	C	C	C	C	C	T	C	T	C	C	T	T	T	C	C	C	C	C	T	T	C	C	C	C	C	C	T	C	C	C	C	C	C	T	T
supercont10.1_1125021	G	G	G	G	G	G	G	A	G	A	A	A	G	G	G	G	A	G	G	A	A	G	G	G	A	G	A	G	G	G	G	G	G	G	G	G	G	G	G	G	G	G	A	A	G	A	A	A	G
supercont10.1_1125024	G	G	G	G	A	A	G	A	G	A	A	A	A	A	A	G	A	G	G	A	G	G	G	A	A	G	A	A	A	G	G	G	A	G	G	G	A	G	A	G	G	G	A	G	G	G	A	A	A
supercont10.1_1125075	A	A	G	A	A	A	G	G	G	G	G	G	A	A	A	A	G	A	G	G	G	G	G	A	G	A	A	A	A	A	G	A	G	G	G	G	A	A	A	A	A	A	G	G	A	G	G	G	A
supercont10.1_1125081	C	C	C	C	C	C	T	T	T	T	T	T	C	C	C	C	T	C	T	T	T	T	T	C	T	C	C	C	C	C	C	C	T	T	T	T	C	C	C	C	C	C	T	T	C	T	T	T	T
supercont10.1_1125123	C	C	T	C	C	C	T	T	T	T	T	T	C	C	C	C	T	C	T	T	T	T	T	C	T	C	T	C	C	C	T	C	T	T	T	T	C	T	C	C	T	C	T	T	C	T	T	T	T
supercont10.1_1125354	T	T	A	T	T	T	T	A	T	T	A	A	A	A	A	T	T	T	T	A	W	T	T	A	A	T	A	T	A	T	A	T	A	T	A	T	A	T	A	T	T	A	T	A	T	T	T	A	A
supercont10.1_1125534	G	G	G	G	A	G	A	A	A	A	A	A	A	A	A	G	G	G	A	A	G	A	A	G	A	G	A	G	G	G	G	G	G	A	A	G	A	G	G	G	A	A	A	A	G	A	A	G	A
supercont10.1_1125810	C	C	C	C	C	C	T	C	C	C	T	C	T	C	T	C	C	C	C	T	C	T	T	C	C	C	T	C	T	C	C	C	C	C	T	C	T	C	T	C	T	C	C	T	C	C	C	T	T
supercont10.1_1125852	C	C	T	T	C	C	T	C	C	C	T	C	T	C	T	C	C	C	C	T	C	T	T	C	C	T	T	C	T	C	T	T	C	C	C	C	T	C	T	C	C	C	C	T	C	C	C	T	T
supercont10.1_1125900	C	C	T	T	C	C	T	C	C	C	T	C	T	C	T	C	C	C	C	T	C	T	T	C	C	T	T	C	T	C	T	T	C	C	T	C	T	C	T	C	T	C	C	C	C	C	C	T	T
supercont10.1_1125981	A	A	G	A	A	A	A	G	A	A	G	G	G	A	A	A	A	A	A	G	A	A	A	G	A	A	G	G	A	A	G	A	G	A	G	A	G	A	A	A	A	G	A	G	A	A	A	G	A
supercont10.1_1126076	T	T	C	T	C	T	C	C	T	C	C	C	C	C	C	T	C	T	C	C	C	T	C	C	C	T	C	C	C	T	C	T	T	C	T	T	C	T	C	T	T	C	C	C	T	C	C	C	C
supercont10.1_1126096	G	G	G	G	A	A	G	G	G	A	G	G	G	A	A	G	A	G	A	G	G	G	G	G	G	G	G	G	A	G	G	G	G	G	G	G	G	G	A	G	G	G	A	G	G	A	A	G	G
supercont10.1_112610	A	A	G	G	A	A	A	G	A	G	G	A	A	A	A	A	A	A	A	A	G	G	G	A	G	A	A	A	A	A	G	G	G	G	G	A	A	G	A	A	A	A	A	G	A	A	A	A	G
supercont10.1_1126107	T	T	T	T	C	C	T	C	T	C	C	C	T	C	C	T	C	T	C	C	T	T	T	T	C	T	C	T	C	T	T	T	T	C	T	T	C	T	C	T	T	C	C	C	T	C	C	C	C
supercont10.1_112616	A	A	G	G	G	G	G	G	A	G	G	G	A	A	A	A	A	A	A	A	G	G	G	G	G	G	A	A	A	A	G	G	G	G	G	G	G	G	A	A	G	A	A	G	A	G	G	G	G
supercont10.1_1126168	G	G	G	G	A	G	G	G	G	A	G	G	G	A	A	G	A	G	A	G	G	G	G	G	G	A	G	G	A	G	G	G	G	G	G	G	G	G	A	G	G	G	A	G	G	A	A	G	G
supercont10.1_1126281	T	T	C	T	C	C	T	T	T	T	T	T	C	T	T	T	C	T	T	T	T	T	C	T	T	T	T	T	T	T	C	T	T	C	T	T	T	T	T	T	T	C	T	C	T	T	T	T	T
supercont10.1_1126284	A	A	G	A	G	G	A	A	A	A	A	A	G	A	A	A	G	A	A	A	A	A	A	A	A	A	A	A	A	A	G	A	A	G	A	A	A	A	A	A	A	G	A	G	A	A	A	A	A
supercont10.1_1126386	C	C	C	C	T	T	C	C	C	T	T	C	C	T	C	C	T	C	T	T	C	T	C	T	T	T	T	C	C	C	C	C	C	T	T	C	T	C	C	C	T	C	T	T	C	C	T	T	T
supercont10.1_1126474	T	T	T	T	T	T	T	C	C	C	T	T	T	T	C	T	T	T	T	T	T	T	C	T	T	T	T	T	C	T	T	T	T	C	T	T	C	T	C	T	C	C	C	T	T	C	C	T	T
supercont10.1_1126570	A	A	A	A	A	T	A	A	A	T	T	A	A	A	A	A	A	A	A	T	A	A	T	A	T	T	T	A	A	A	A	A	A	A	A	A	T	A	A	A	A	A	A	T	A	T	T	A	A
supercont10.1_1126660	G	G	A	G	A	G	G	A	G	G	G	A	G	A	G	G	G	G	A	G	G	G	A	G	A	G	G	G	A	G	A	G	A	A	G	A	A	G	A	G	G	G	A	G	G	A	A	A	A
supercont10.1_1126803	A	A	G	G	A	A	A	G	A	A	A	G	A	G	A	A	A	A	G	A	A	A	A	A	A	A	A	A	A	A	G	G	G	G	G	A	A	A	A	A	G	A	A	A	A	A	A	A	G
supercont10.1_1126888	C	C	C	C	C	C	C	G	G	G	C	G	C	G	C	C	G	C	C	G	G	G	G	C	C	C	G	C	C	C	C	C	C	G	C	C	G	C	C	C	C	C	C	C	C	C	C	G	G
supercont10.1_1127211	G	G	G	G	G	G	A	A	G	A	G	A	G	G	G	G	A	G	A	A	A	A	A	G	A	A	G	G	G	G	G	G	A	A	G	A	A	G	G	G	G	A	G	G	G	G	G	A	A
supercont10.1_1127251	T	T	C	C	C	C	T	C	C	C	C	C	C	C	C	T	C	T	C	C	T	C	C	T	C	C	C	C	C	T	C	C	C	C	C	T	C	T	C	T	C	T	C	C	T	C	C	T	T
supercont10.1_1127286	G	G	G	G	C	C	G	G	C	G	C	G	C	G	C	G	C	G	C	G	G	G	G	G	G	G	G	C	C	G	G	G	G	G	G	G	G	G	C	G	G	G	C	C	G	C	C	G	G
supercont10.1_1127358	A	A	A	G	A	A	A	G	A	A	A	G	A	G	A	A	A	A	A	G	A	G	G	A	G	A	G	A	A	A	A	G	G	G	A	A	A	A	A	A	G	A	A	A	A	A	A	A	A
supercont10.1_1127415	G	G	C	C	C	C	C	C	C	C	G	C	C	C	C	G	C	G	C	C	G	C	C	G	C	C	C	C	C	G	C	C	C	C	C	G	C	G	C	G	C	C	C	G	G	C	C	G	G
supercont10.1_1127497	G	G	G	G	A	A	G	G	A	G	G	G	A	G	A	G	A	G	G	G	G	G	G	G	G	G	G	A	A	G	G	G	G	G	G	G	G	G	A	G	G	G	A	G	G	A	A	G	G
supercont10.1_1127509	C	C	G	G	G	G	G	G	G	G	C	G	G	G	G	C	G	C	G	G	C	G	G	C	G	G	G	G	G	C	G	G	G	G	G	G	G	C	G	C	G	G	G	C	C	G	G	C	C
supercont10.1_1127659	C	G	C	C	C	C	G	G	C	G	G	C	C	G	C	G	G	G	C	C	C	C	C	C	C	C	C	C	G	G	C	C	G	C	C	C	G	C	G	C	C	C	C	C	C	C	G	G	C
supercont10.1_1127660	T	G	T	T	T	T	G	G	T	G	G	T	T	G	K	T	G	G	T	T	T	T	T	T	T	T	T	T	G	G	T	T	G	T	T	T	G	T	G	G	T	T	K	T	G	T	G	G	T
supercont10.1_1127727	C	G	C	C	C	C	G	G	C	C	C	G	C	G	G	G	C	C	C	G	C	G	G	C	G	C	C	C	C	C	C	C	C	C	C	C	G	C	C	C	C	C	G	G	C	C	C	C	G
supercont10.1_1127779	A	A	G	G	G	G	A	G	G	G	A	G	G	G	G	A	G	A	G	G	A	G	G	A	G	G	G	G	G	A	G	G	G	G	G	A	G	A	G	A	G	A	G	A	A	G	G	A	A
supercont10.1_1128189	C	G	G	C	C	G	C	C	C	C	G	C	G	G	C	C	G	G	C	G	C	C	C	C	G	C	C	G	C	C	G	C	G	C	C	C	G	C	C	C	C	C	G	G	C	C	G	C	C
supercont10.1_1128241	A	A	G	G	G	G	A	G	G	G	A	G	G	G	G	A	G	A	G	G	A	G	G	A	G	G	G	G	G	A	G	G	G	G	G	A	G	A	G	A	G	A	G	A	A	G	G	A	A
supercont10.1_1128889	C	C	G	G	G	S	C	G	G	G	C	G	G	G	G	C	G	C	G	G	C	G	G	C	G	G	G	G	G	C	G	G	G	G	G	G	G	C	G	C	G	C	G	C	C	G	G	T	G
supercont10.1_1128906	T	T	T	C	T	T	T	C	C	T	T	C	T	T	T	T	T	T	C	T	T	C	T	T	T	C	T	T	T	T	T	C	C	T	T	C	C	T	T	T	T	T	C	T	T	T	T	T	T
supercont10.1_1128979	A	A	G	G	G	G	A	G	G	G	A	G	G	G	G	A	G	A	G	G	A	G	G	A	G	G	G	G	G	A	G	G	G	G	G	G	G	A	G	A	A	A	G	A	A	G	G	G	G
supercont10.1_1130669	A	A	G	A	G	R	A	A	G	A	A	A	A	A	A	A	G	A	G	G	A	G	G	A	A	G	G	G	A	A	G	A	A	A	G	A	A	A	A	A	G	A	G	A	A	G	G	A	G
supercont10.1_1130737	A	A	C	A	C	C	A	A	C	A	A	A	A	A	A	A	C	A	C	C	A	C	C	A	A	C	C	C	A	A	C	A	A	A	C	A	A	A	A	A	C	A	C	A	A	C	C	A	C
supercont10.1_1130788	G	G	A	G	A	R	G	G	A	G	G	G	G	G	G	G	A	G	A	A	G	A	A	G	G	A	A	A	G	G	A	G	G	G	A	G	G	G	G	G	A	G	A	G	G	R	A	G	A
supercont10.1_1131331	G	G	G	A	G	G	G	G	G	A	A	G	G	G	G	G	G	G	G	A	G	G	A	G	G	G	A	G	G	G	G	A	G	G	G	G	G	G	G	G	G	G	G	G	G	G	G	A	A
supercont10.1_1131637	A	A	G	A	A	A	G	G	G	G	G	G	G	G	G	A	G	A	G	G	G	G	A	G	G	G	G	G	G	A	G	A	G	G	G	G	G	G	G	A	G	G	G	G	A	A	A	G	A
supercont10.1_113197	C	C	C	T	C	C	T	T	C	T	T	C	C	T	T	C	C	C	C	T	C	C	C	T	C	C	T	C	C	C	C	T	T	C	C	C	C	C	C	C	C	C	C	C	C	C	C	T	C
supercont10.1_1133053	T	T	C	C	C	C	C	T	C	T	T	T	C	C	C	T	C	T	C	T	T	T	T	C	T	C	T	C	C	T	C	C	T	T	C	C	T	T	C	T	T	C	T	C	T	T	T	T	T
supercont10.1_1133101	A	A	A	G	G	G	A	A	A	A	A	A	G	G	A	A	A	A	G	A	A	A	A	G	A	A	A	G	A	A	A	G	A	A	A	G	A	A	A	A	A	A	A	A	A	A	A	A	A
supercont10.1_1133152	C	C	T	C	C	C	T	T	T	C	C	T	C	C	T	C	T	C	C	C	C	T	C	C	C	T	C	C	T	C	T	C	T	T	T	C	T	C	T	C	C	T	C	T	C	C	C	C	C
supercont10.1_1133589	A	A	G	A	A	A	G	G	G	G	G	G	G	A	G	A	G	A	A	G	A	A	A	G	A	G	G	A	A	A	G	A	A	A	A	A	A	A	A	A	G	A	A	A	A	G	A	A	G
supercont10.1_1135242	A	A	A	A	A	A	A	G	A	A	A	G	A	G	G	A	G	A	A	A	A	G	A	A	G	A	A	A	A	A	A	A	G	G	A	A	G	A	A	A	A	A	G	G	A	A	G	A	A
supercont10.1_1135248	T	T	T	T	T	T	T	G	T	T	G	G	T	G	G	T	G	T	T	T	T	G	T	T	G	T	T	T	T	T	T	T	G	G	T	T	G	T	T	T	G	G	G	G	T	T	G	T	T
supercont10.1_1135807	A	A	A	A	A	A	A	A	A	G	A	A	A	A	A	A	A	G	A	G	A	A	G	A	G	A	A	A	A	A	A	A	G	A	A	A	A	A	A	A	A	G	G	A	G	G	G	A	A
supercont10.1_1135990	T	A	T	T	T	T	T	T	T	T	T	T	A	T	T	A	A	A	T	T	T	T	T	A	T	T	T	T	T	T	T	T	T	T	T	T	A	T	T	A	T	A	A	T	T	A	A	T	T
supercont10.1_1136301	G	G	A	A	A	A	A	A	A	G	G	A	G	G	A	G	G	G	A	G	A	A	A	A	A	A	G	A	A	G	A	A	A	G	A	A	G	A	A	G	A	A	A	G	G	A	A	G	A
supercont10.1_1138142	A	A	A	A	A	A	G	A	A	A	A	A	A	A	A	A	G	A	G	G	G	G	A	A	A	A	G	A	A	A	A	A	A	G	A	A	A	A	A	A	G	A	A	A	A	G	G	A	A
supercont10.1_1138247	G	G	G	C	G	G	C	G	G	G	G	G	G	G	C	G	G	G	G	C	C	G	G	G	G	C	C	G	G	G	G	C	G	C	G	G	G	G	G	G	C	G	C	G	G	G	G	G	G
supercont10.1_1139939	C	C	C	C	C	C	C	A	C	A	A	A	A	A	A	C	C	C	A	A	C	C	A	A	A	A	C	A	A	C	C	C	C	A	C	C	C	C	A	C	C	A	C	A	C	A	A	C	A
supercont10.1_1139972	T	T	T	T	T	T	T	C	T	T	C	C	C	C	T	T	C	T	T	T	T	C	C	C	T	T	T	C	T	T	T	T	T	T	T	T	T	T	T	T	T	C	T	T	T	T	T	T	C
supercont10.1_1140180	T	T	T	T	C	T	C	C	T	C	T	C	T	T	T	T	T	T	C	C	T	T	C	T	T	C	C	T	T	T	T	T	T	C	T	T	T	T	T	T	T	T	T	T	T	C	T	T	T
supercont10.1_1140863	C	C	C	C	C	C	T	T	T	C	T	T	T	T	T	C	T	C	C	T	C	C	T	T	T	T	C	T	T	C	C	C	T	C	C	C	C	C	T	C	T	T	T	C	C	T	T	T	T
supercont10.1_1140952	C	C	T	T	C	C	C	T	C	C	T	T	T	C	T	C	T	C	C	C	C	C	C	C	T	T	C	C	C	C	T	T	C	C	C	C	C	C	C	C	C	T	C	T	C	T	C	C	C
supercont10.1_1141028	C	C	T	C	C	C	C	T	T	C	T	T	T	C	T	C	T	C	C	C	C	C	C	C	T	C	C	C	T	C	T	C	C	C	C	C	C	C	T	C	T	T	T	T	C	T	T	C	C
supercont10.1_1141061	A	A	A	A	A	A	A	G	G	A	G	G	G	A	G	A	G	A	A	A	A	A	A	A	A	G	A	A	A	A	A	A	A	A	A	A	G	A	A	A	G	G	A	A	A	G	G	A	A
supercont10.1_1141250	C	C	T	C	C	C	T	C	T	C	C	C	C	T	T	C	T	C	C	T	C	T	T	T	T	C	T	T	T	C	T	C	C	C	C	C	T	C	T	C	C	T	T	C	C	T	T	T	T
supercont10.1_1141337	T	T	T	T	T	T	T	G	G	T	G	G	G	G	G	T	T	T	T	T	T	T	T	T	T	G	T	G	G	T	T	T	G	T	T	T	G	T	G	T	G	T	T	T	T	T	T	G	T
supercont10.1_1141340	T	T	C	C	T	T	C	C	C	T	C	C	C	C	C	T	C	T	T	C	C	C	C	C	C	C	C	C	C	T	C	C	C	T	T	T	C	T	C	T	C	C	C	T	T	C	C	C	C
supercont10.1_1141436	C	C	C	C	C	C	T	T	C	C	C	T	C	T	T	C	T	C	C	T	T	C	T	T	T	C	T	C	T	C	C	C	T	C	T	C	C	T	T	C	C	T	T	C	C	T	T	T	T
supercont10.1_1141574	A	A	G	A	A	A	G	G	G	A	G	G	G	G	G	A	G	A	A	G	A	G	G	G	G	G	G	A	G	A	G	A	G	A	A	A	G	A	G	A	G	A	G	G	A	G	G	G	G
supercont10.1_1141610	A	A	A	A	A	A	C	C	C	A	C	C	C	C	C	A	T	A	A	C	A	C	C	C	C	C	C	A	C	A	A	A	C	A	C	A	A	A	C	A	C	C	C	C	A	C	C	C	C
supercont10.1_1141919	T	T	T	T	C	T	T	C	T	T	C	C	C	T	C	T	T	T	C	C	T	C	T	C	C	C	C	C	T	T	T	T	C	C	T	C	T	T	T	T	T	C	C	C	T	C	C	T	C
supercont10.1_1141958	C	C	C	C	C	C	T	T	T	T	T	T	T	T	T	C	T	C	T	T	C	T	T	T	T	T	C	C	T	C	C	C	T	C	T	C	C	C	T	C	T	T	T	T	C	T	T	T	T
supercont10.1_1142321	T	T	T	C	C	T	T	T	C	C	C	T	C	C	C	T	T	T	C	T	T	C	T	T	C	C	T	C	C	T	T	C	T	C	T	T	T	T	C	T	C	C	C	C	T	C	T	C	T
supercont10.1_1142501	C	C	T	T	T	T	C	C	C	T	T	C	T	T	T	C	C	C	T	C	C	T	C	C	T	T	C	T	T	C	T	T	C	T	C	C	C	C	T	C	T	C	T	T	C	T	T	T	C
supercont10.1_1142525	A	A	C	C	C	C	A	A	C	C	C	A	C	C	C	A	A	A	C	A	A	C	A	A	C	C	A	C	C	A	C	C	A	C	C	A	A	A	C	A	C	C	C	C	A	C	C	C	A
supercont10.1_1142585	G	G	G	G	G	G	G	G	G	A	A	G	A	A	G	G	G	G	G	G	G	G	G	G	A	A	G	G	G	G	G	G	G	A	G	G	G	G	G	G	A	A	A	A	G	A	A	A	G
supercont10.1_1142690	C	C	C	C	C	C	C	C	C	T	T	C	T	T	C	C	C	C	T	C	C	C	C	C	T	C	C	C	C	C	C	C	C	T	T	C	C	C	C	C	T	C	C	C	C	T	T	T	C
supercont10.1_1143137	T	T	C	T	C	T	T	T	C	C	C	T	C	C	C	T	C	T	C	T	T	C	T	T	C	C	T	C	C	T	C	T	T	C	T	C	C	T	C	T	C	C	C	C	T	C	C	C	T
supercont10.1_1143506	T	T	T	T	C	C	T	T	C	C	C	T	C	C	C	T	T	T	T	C	T	C	T	T	T	T	C	C	C	T	T	T	T	C	T	C	C	T	C	T	T	T	T	C	T	T	T	C	C
supercont10.1_1143629	A	A	G	A	G	G	A	A	A	G	G	A	G	A	G	A	A	A	G	A	A	A	A	A	G	G	A	G	G	A	G	A	A	A	A	G	G	A	G	A	G	G	G	G	A	G	G	A	A
supercont10.1_114373	C	C	C	C	C	C	C	C	T	C	C	C	T	T	C	C	T	C	C	C	C	T	C	C	T	T	C	T	T	C	C	C	C	T	C	C	C	C	T	C	C	T	T	C	C	T	T	C	C
supercont10.1_1143783	T	T	C	T	C	C	T	T	T	T	T	T	T	T	C	T	T	T	C	T	T	T	T	T	C	C	T	C	C	T	C	T	T	T	T	T	C	T	C	T	C	C	C	T	T	C	C	T	T
supercont10.1_114382	T	T	T	T	T	T	T	T	T	T	T	T	C	C	T	T	C	T	T	T	T	C	T	T	C	C	T	C	C	T	T	T	T	C	T	T	T	T	C	T	T	C	C	T	T	C	C	T	T
supercont10.1_1143825	A	A	G	G	G	G	A	A	G	A	A	A	A	A	G	A	A	A	G	A	A	A	A	A	G	G	A	G	G	A	G	G	A	A	A	A	G	A	G	A	G	G	G	A	A	A	G	A	A
supercont10.1_1143870	C	C	T	T	T	C	C	C	T	T	T	C	T	T	T	C	T	C	T	T	C	T	C	C	T	T	T	T	T	C	T	T	C	T	T	C	T	T	T	C	T	T	T	T	C	T	T	T	T
supercont10.1_1144155	T	T	C	C	C	T	T	T	C	C	C	T	C	C	C	T	C	T	C	C	C	C	T	T	C	C	C	C	C	T	C	C	T	C	C	T	C	T	C	T	T	C	C	C	T	C	C	C	C
supercont10.1_1144173	A	A	G	A	G	A	A	A	G	G	G	A	G	G	G	A	G	A	G	G	G	G	A	A	G	G	G	G	G	A	G	A	A	G	G	G	G	A	G	A	G	G	G	G	A	G	G	G	G
supercont10.1_1144260	T	T	T	T	C	C	T	T	C	C	C	T	C	C	C	T	C	T	C	C	C	C	T	T	C	C	C	C	C	T	T	T	T	C	C	T	C	C	C	T	C	C	T	C	T	C	C	C	C
supercont10.1_114436	T	T	C	T	T	T	C	T	C	C	T	T	T	C	T	T	T	T	T	T	T	T	T	T	C	C	T	C	T	T	C	T	T	T	T	T	T	T	T	T	T	C	C	T	T	C	C	T	T
supercont10.1_1144680	A	A	G	A	A	A	A	A	A	G	G	A	G	A	A	A	A	A	A	A	G	G	A	A	G	A	A	A	A	A	G	A	A	A	A	A	A	G	A	A	A	G	G	G	A	R	G	G	A
supercont10.1_1144698	A	A	G	A	A	A	A	A	A	G	G	A	G	A	A	A	A	A	A	A	A	G	A	A	G	A	A	A	A	A	G	A	A	A	A	A	A	A	A	A	A	G	G	G	A	R	G	G	A
supercont10.1_1144704	T	T	T	C	C	C	T	T	C	C	C	T	C	C	C	T	C	T	C	T	T	C	T	T	C	C	T	C	C	T	T	C	T	C	C	C	C	T	C	T	C	C	C	C	T	C	C	C	C
supercont10.1_1144767	T	T	C	T	T	T	T	T	T	C	C	T	C	T	T	T	T	T	T	T	C	T	T	T	C	T	T	T	T	T	C	T	T	T	T	T	T	C	T	T	T	C	C	C	T	C	C	T	T
supercont10.1_114502	C	C	G	C	C	C	G	C	G	G	C	C	G	G	C	C	G	C	C	G	C	G	C	C	C	G	C	G	G	C	G	C	C	G	C	C	C	C	G	C	C	G	G	C	C	G	G	C	C
supercont10.1_1145346	G	G	A	G	A	A	G	G	A	G	A	G	G	G	A	G	G	G	G	A	A	G	G	G	A	G	A	G	A	G	A	G	G	G	A	G	G	A	A	G	G	A	G	G	G	G	G	G	G
supercont10.1_1145364	G	G	G	A	G	G	A	A	G	G	G	A	G	G	G	G	G	G	G	G	G	A	G	G	G	G	G	G	G	G	G	A	A	G	G	A	A	G	G	G	A	G	G	G	G	G	G	A	G
supercont10.1_1145422	G	G	A	G	G	A	G	G	A	G	A	G	G	G	A	G	G	G	G	A	A	G	G	G	G	G	A	G	A	G	A	G	G	G	A	G	G	A	A	G	G	A	G	A	G	G	G	G	G
supercont10.1_1145430	G	G	A	G	A	G	G	G	A	A	A	G	G	G	A	G	G	G	G	A	A	G	G	G	G	G	A	G	A	G	A	G	G	G	A	G	G	A	A	G	G	A	G	A	G	G	G	G	G
supercont10.1_1145446	T	T	T	C	C	T	T	T	C	C	C	T	T	T	C	T	T	T	T	T	C	T	T	T	T	T	T	T	C	T	T	C	T	T	C	T	T	T	C	T	T	C	T	C	T	T	T	T	T
supercont10.1_1145474	T	T	T	T	T	T	C	C	T	T	T	C	T	C	T	T	C	T	T	T	T	C	C	C	T	T	T	T	T	T	T	T	C	C	T	C	C	T	T	T	C	T	T	T	T	C	C	C	C
supercont10.1_1145525	G	G	A	A	A	A	G	G	A	A	G	G	G	G	A	G	G	G	G	A	A	G	G	G	A	G	A	G	A	G	A	A	G	G	A	G	G	A	A	G	G	A	G	A	G	G	G	G	G
supercont10.1_1145541	T	T	C	C	C	C	C	T	C	C	T	T	T	T	C	T	T	T	T	C	C	T	T	T	C	T	C	T	C	T	C	C	T	T	C	T	T	C	C	T	T	C	T	C	T	T	T	T	T
supercont10.1_1146429	T	T	T	T	T	T	T	A	A	T	T	A	T	A	T	T	T	T	T	A	T	A	T	T	A	A	T	T	T	T	T	T	T	A	T	T	A	T	T	T	T	T	A	T	T	T	T	A	A
supercont10.1_1146442	T	T	T	C	T	T	T	C	C	T	T	C	T	C	T	T	T	T	C	C	C	C	C	T	C	C	T	T	T	T	T	C	C	C	T	T	C	C	T	T	T	T	C	T	T	T	T	C	C
supercont10.1_1146475	G	G	G	G	C	G	G	C	C	G	G	C	G	C	G	G	G	G	C	G	C	G	G	G	C	C	C	G	G	G	G	G	C	C	G	G	C	G	G	G	G	G	C	G	G	G	G	C	C
supercont10.1_1146518	A	A	A	A	A	C	A	C	C	A	A	A	C	A	A	A	C	A	C	C	C	C	A	C	C	C	C	A	A	A	A	A	C	A	A	A	C	C	A	A	A	C	C	A	A	A	A	C	C
supercont10.1_1146619	G	G	G	G	G	G	G	A	G	G	G	A	G	G	G	G	A	G	G	G	G	A	G	G	G	G	G	G	G	G	G	G	A	G	G	G	G	G	G	G	A	G	A	G	G	A	A	G	G
supercont10.1_1146649	A	A	A	A	A	A	A	A	G	A	A	A	A	A	A	A	G	A	G	G	A	G	A	G	G	G	G	A	A	A	A	A	A	A	A	A	G	A	A	A	A	G	G	A	A	A	A	G	A
supercont10.1_1146652	A	A	A	A	A	A	A	G	G	A	A	G	A	A	A	A	G	A	G	G	G	G	A	G	G	G	G	A	A	A	A	A	G	A	A	A	G	A	A	A	A	G	G	A	A	A	A	G	A
supercont10.1_1146759	A	A	G	A	A	A	G	G	A	A	G	G	A	A	G	A	G	A	A	G	G	G	G	A	G	G	A	A	G	A	G	A	G	A	A	A	G	A	G	A	A	A	G	G	A	G	G	G	G
supercont10.1_1146839	C	C	T	C	C	C	C	T	T	C	T	C	T	C	T	C	C	C	C	C	T	T	C	C	T	C	C	C	T	C	T	C	T	C	C	T	T	C	T	C	C	C	C	T	C	C	C	C	T
supercont10.1_1146872	T	T	C	C	C	T	C	C	T	T	C	C	T	T	C	T	T	T	T	C	T	C	C	C	T	T	C	T	C	T	C	C	C	T	T	T	T	T	C	T	T	C	C	C	T	T	T	T	C
supercont10.1_1146968	C	C	C	C	C	C	C	T	C	C	T	T	C	C	T	C	C	C	C	C	C	T	C	C	C	C	C	C	T	C	C	C	T	C	C	C	C	C	T	C	C	C	C	T	C	C	C	C	T
supercont10.1_1147009	G	G	A	A	A	A	A	A	G	G	A	A	G	G	A	G	G	G	G	A	G	A	A	A	G	G	A	G	A	G	A	A	G	G	G	G	G	G	A	G	G	A	A	A	G	G	G	G	A
supercont10.1_1147264	A	A	G	A	A	A	G	G	G	A	G	G	G	A	G	A	G	A	G	A	A	G	A	A	G	G	A	G	G	A	G	A	G	A	A	G	G	G	G	A	G	A	A	G	A	G	G	G	G
supercont10.1_1147306	G	G	G	G	A	A	A	A	G	G	A	A	A	G	A	G	A	G	G	A	G	A	A	G	A	A	A	A	A	G	G	G	A	G	G	G	A	G	A	G	G	A	A	A	G	A	A	A	A
supercont10.1_1147327	T	T	T	T	T	C	T	C	C	T	C	C	T	T	C	T	C	T	T	C	T	C	C	C	C	C	C	C	C	T	T	T	C	T	T	T	C	T	C	T	T	C	C	C	T	C	C	C	C
supercont10.1_1147369	G	G	A	G	A	A	A	A	A	G	A	A	G	G	A	G	A	G	A	A	G	A	A	G	G	A	A	G	G	G	A	G	A	G	G	G	A	G	G	G	A	A	A	A	G	A	G	A	A
supercont10.1_1147524	G	G	A	G	A	A	A	A	A	G	A	A	G	G	A	G	A	G	A	A	A	A	A	G	A	A	A	A	A	G	A	G	A	G	G	G	A	A	A	G	G	A	A	A	G	A	A	A	A
supercont10.1_1147570	A	A	G	A	A	G	G	G	A	A	G	G	G	A	G	A	A	A	G	G	A	G	G	A	G	G	G	G	G	A	G	A	A	A	A	A	G	A	G	A	G	G	A	G	A	G	G	A	G
supercont10.1_1147630	A	A	A	A	A	A	G	G	A	A	G	G	G	A	G	A	A	A	G	G	A	A	G	A	G	G	G	A	G	A	A	A	G	A	A	A	G	A	G	A	A	A	A	G	A	A	A	G	G
supercont10.1_1147636	A	A	A	A	A	A	G	G	G	A	G	G	G	A	G	A	A	A	G	A	A	A	A	A	G	G	A	A	G	A	A	A	A	A	A	A	G	A	G	A	A	A	A	G	A	A	A	G	G
supercont10.1_1148399	T	T	C	T	C	C	C	C	C	T	C	C	C	C	C	T	T	T	C	C	T	T	T	T	C	C	C	T	C	T	C	T	C	C	T	C	T	T	C	T	T	T	C	C	T	T	T	C	C
supercont10.1_1149003	G	G	T	G	T	T	T	T	T	G	T	T	T	T	T	G	T	G	T	T	T	T	T	T	T	T	T	G	T	G	T	G	G	T	G	G	T	G	T	G	G	T	G	T	G	T	T	G	T
supercont10.1_1149755	G	G	A	G	G	G	G	A	G	A	A	G	G	G	A	G	A	G	A	A	G	A	A	A	G	G	G	G	A	G	A	G	G	A	G	G	G	G	A	G	A	A	A	G	G	G	G	A	A
supercont10.1_1149834	T	T	T	T	T	T	A	A	A	T	T	A	A	A	T	T	T	T	A	A	T	A	A	T	A	A	A	A	T	T	T	T	T	A	T	T	T	T	T	T	T	T	T	A	T	T	T	T	T
supercont10.1_115120	C	C	C	T	C	C	C	C	T	T	C	C	T	C	T	C	T	C	C	T	C	T	T	C	T	C	C	T	T	C	C	T	C	T	C	C	C	C	T	C	C	T	T	C	C	C	C	C	C
supercont10.1_1153462	T	T	T	T	T	T	T	G	T	G	T	G	T	T	T	T	T	T	G	T	G	T	G	G	T	G	T	G	T	T	T	T	G	T	T	G	T	G	T	T	G	T	T	G	T	T	T	G	T
supercont10.1_1153468	A	A	G	A	A	A	A	G	G	G	A	G	G	G	A	A	A	A	G	A	G	G	G	G	A	G	A	G	A	A	G	A	G	G	A	G	G	A	A	A	G	A	G	G	A	A	A	G	G
supercont10.1_1153519	C	C	T	T	C	C	C	C	C	C	C	C	T	C	C	C	C	C	C	C	C	C	C	T	C	C	C	T	C	C	T	T	C	C	T	T	T	C	C	C	C	C	C	C	C	C	C	C	C
supercont10.1_1154546	A	A	G	G	G	G	A	G	G	G	A	G	A	G	A	A	G	A	G	A	G	G	G	G	G	A	A	G	A	A	G	G	G	G	G	A	G	G	A	A	A	G	G	A	A	A	A	A	G
supercont10.1_1154594	A	A	A	A	A	A	G	A	A	A	G	A	G	A	A	A	A	A	G	G	A	A	A	A	A	A	G	A	A	A	A	A	A	A	G	A	R	A	A	A	G	G	A	A	A	A	A	G	A
supercont10.1_1154600	T	T	C	T	T	T	C	T	T	T	C	T	C	T	T	T	T	T	C	C	T	T	T	T	T	T	C	T	T	T	C	T	T	T	C	T	C	T	T	T	C	T	T	T	T	T	T	C	T
supercont10.1_115465	C	C	C	C	C	C	C	T	T	C	T	C	C	C	C	C	C	C	C	C	C	C	C	T	C	C	C	C	C	C	C	C	T	T	T	C	C	C	C	C	T	C	C	C	C	C	C	T	C
supercont10.1_1154849	A	A	T	A	T	T	A	T	T	T	A	T	A	T	T	A	A	A	T	A	T	T	T	T	T	A	A	A	T	A	T	A	T	A	A	A	T	A	T	A	A	A	T	A	A	A	A	A	T
supercont10.1_1156678	C	C	C	T	C	C	C	C	C	C	C	C	C	C	T	C	C	C	C	C	C	C	T	T	C	C	C	C	T	C	C	T	C	T	C	C	C	C	T	C	T	C	C	C	C	C	C	C	T
supercont10.1_1156717	C	C	T	C	T	T	T	C	C	T	C	C	C	T	C	C	T	C	C	T	C	T	C	C	C	C	T	T	C	C	T	C	C	C	T	T	T	C	C	C	C	C	T	T	C	Y	T	T	C
supercont10.1_1156933	C	C	T	T	T	T	C	T	T	T	T	T	T	C	C	C	C	C	T	C	T	C	T	T	T	T	C	T	C	C	T	T	T	T	C	C	T	T	C	C	T	T	C	T	C	C	C	C	T
supercont10.1_1156954	A	A	G	A	G	G	A	G	G	G	G	G	G	A	A	A	G	A	G	G	G	G	G	G	G	G	G	G	A	A	G	A	G	G	G	A	G	G	A	A	G	G	A	G	A	G	G	G	G
supercont10.1_1157287	A	A	G	A	G	G	G	A	G	G	G	A	G	G	A	A	A	A	G	A	A	A	G	A	G	A	A	G	G	A	G	A	A	G	A	A	A	A	G	A	G	G	G	A	A	A	A	A	A
supercont10.1_1157290	T	T	G	T	G	G	G	T	G	G	G	T	G	G	G	T	G	T	G	G	G	T	G	T	G	T	G	G	G	T	G	T	T	G	T	T	T	T	G	T	G	G	G	T	T	G	G	G	T
supercont10.1_1157311	G	G	G	G	G	G	G	A	G	G	G	A	G	G	G	G	A	G	G	A	R	G	A	G	G	G	A	G	G	G	G	G	A	A	G	G	G	G	G	G	G	A	G	A	G	A	A	A	G
supercont10.1_1157353	A	A	A	A	A	A	A	A	A	A	A	A	A	A	A	A	G	A	A	G	G	A	G	A	A	A	G	A	A	A	A	A	A	G	A	A	A	A	A	A	A	G	A	A	A	G	G	G	A
supercont10.1_1157389	A	A	A	A	A	A	A	A	A	A	A	A	A	A	A	A	G	A	A	G	A	A	G	A	A	G	G	A	A	A	A	A	A	G	A	A	A	A	A	A	A	G	A	A	A	G	G	G	A
supercont10.1_115741	G	G	G	G	G	C	C	C	G	C	C	C	C	G	G	G	C	G	G	C	G	C	C	C	C	C	C	C	G	G	G	G	C	C	G	G	G	G	G	G	C	C	C	G	G	G	G	C	G
supercont10.1_1157416	A	A	A	A	A	A	A	A	A	A	A	A	A	A	A	A	G	A	A	G	G	A	G	A	A	G	G	A	A	A	A	A	A	G	A	A	A	A	A	A	A	G	A	A	A	G	G	G	A
supercont10.1_1157422	G	G	G	G	G	G	G	G	G	G	G	G	G	G	G	G	A	G	G	R	A	G	A	G	G	A	G	G	G	G	G	G	G	A	G	G	G	A	G	G	G	A	G	G	G	A	A	A	G
supercont10.1_1157488	A	A	T	A	T	T	A	A	A	A	T	A	A	A	A	A	T	A	T	T	W	A	T	A	A	A	T	T	A	A	T	A	A	T	A	A	A	T	A	A	A	T	A	A	A	T	T	T	A
supercont10.1_1157758	T	T	C	T	T	T	C	C	C	T	C	C	C	C	T	T	T	T	T	C	T	C	C	C	C	C	T	C	C	T	C	T	C	C	T	T	C	T	C	T	T	C	C	C	T	C	C	C	C
supercont10.1_1157884	G	G	G	A	G	G	G	G	G	G	G	G	G	G	G	G	A	G	G	A	A	G	A	G	G	G	A	G	G	G	G	A	G	A	G	G	G	G	G	G	G	A	G	G	G	G	G	A	G
supercont10.1_1157917	A	A	A	A	A	A	A	C	A	A	A	C	A	C	C	A	A	A	A	A	A	A	C	A	C	A	A	A	C	A	A	A	C	A	A	C	A	A	C	A	C	A	C	A	A	A	A	C	A
supercont10.1_1157932	G	G	A	A	A	A	A	G	G	G	A	G	G	G	G	G	A	G	A	A	A	G	A	G	G	G	A	A	G	G	A	A	G	A	A	G	G	G	G	G	G	A	G	G	G	A	A	A	G
supercont10.1_1157977	G	G	A	G	A	A	A	G	G	G	A	G	G	G	G	G	A	G	A	A	G	G	A	G	G	G	A	A	G	G	A	G	G	G	A	G	G	G	G	G	G	G	G	G	G	A	A	A	G
supercont10.1_1158027	A	A	G	A	G	G	G	A	A	A	G	A	A	A	A	A	G	A	G	G	A	A	G	A	A	A	G	G	A	A	G	A	A	A	G	A	A	A	A	A	A	A	A	A	A	G	G	G	A
supercont10.1_1158082	G	G	A	A	A	G	A	G	A	A	A	G	A	G	G	G	A	G	A	R	R	G	A	G	G	A	A	A	G	G	A	A	G	A	A	G	A	A	G	G	G	A	G	A	G	A	A	A	A
supercont10.1_1158109	G	G	A	G	A	G	A	G	G	G	A	G	G	G	G	G	A	G	A	A	A	G	A	G	G	G	A	A	G	G	A	G	G	A	G	G	G	A	G	G	G	A	G	G	G	A	A	A	A
supercont10.1_1158423	C	C	T	T	C	C	T	T	T	T	T	T	T	T	T	C	C	C	T	T	C	T	T	T	T	T	T	T	T	C	T	T	T	C	T	T	T	C	T	C	T	T	T	T	C	T	T	T	C
supercont10.1_1158500	A	A	A	A	A	A	A	G	A	A	A	G	A	G	G	A	A	A	A	A	A	A	A	A	G	A	A	A	G	A	A	A	G	A	A	G	G	A	G	A	G	A	G	G	A	A	A	A	A
supercont10.1_1158532	A	A	T	A	T	A	T	T	A	A	T	T	A	T	T	A	A	A	A	A	A	A	A	T	A	A	A	A	T	A	T	A	A	A	A	T	A	A	T	A	A	A	A	A	A	A	A	A	T
supercont10.1_1159341	T	T	C	C	C	C	C	C	C	C	C	C	C	C	T	T	T	T	T	T	T	T	T	C	T	C	T	T	T	T	C	C	C	C	T	C	C	C	T	T	C	C	C	C	T	C	C	C	C
supercont10.1_1159536	G	G	C	G	G	G	C	C	C	G	C	C	C	G	C	G	G	G	C	C	C	C	G	C	G	C	C	G	C	G	C	G	C	C	G	C	C	G	C	G	C	C	G	C	G	C	C	C	C
supercont10.1_1159764	T	T	T	T	T	T	C	C	C	T	C	C	C	C	T	T	T	T	T	C	Y	T	C	T	T	T	C	T	T	T	T	T	C	T	T	T	T	C	T	T	C	T	C	C	T	T	T	T	T
supercont10.1_1159772	G	G	C	C	G	G	C	C	C	C	G	C	C	C	C	G	C	G	C	G	C	C	C	C	G	C	G	G	C	G	C	C	C	C	C	G	C	C	C	G	C	G	C	G	G	C	C	G	C
supercont10.1_1160310	G	G	A	A	A	A	G	A	G	G	G	A	G	G	G	G	A	G	A	G	G	A	A	G	G	A	G	A	G	G	A	A	A	G	G	G	A	G	G	G	A	G	A	A	G	G	G	A	A
supercont10.1_1160427	T	T	A	A	A	A	T	A	T	T	A	A	T	A	T	T	A	T	A	T	T	A	A	T	T	A	T	A	T	T	A	A	A	T	A	T	A	T	T	T	A	T	A	A	T	T	T	A	A
supercont10.1_1160534	T	T	C	C	C	C	C	C	T	C	C	C	T	C	C	T	C	T	C	C	T	C	C	C	T	C	C	C	C	T	C	C	C	C	C	C	C	T	C	T	C	T	C	C	T	C	C	C	C
supercont10.1_1160631	G	G	A	G	G	G	G	A	G	G	A	A	G	G	G	G	A	G	G	A	G	A	A	G	G	G	G	G	G	G	A	G	A	A	G	G	A	G	G	G	A	G	A	A	G	A	A	A	A
supercont10.1_116221	C	C	C	C	T	C	T	T	T	C	T	T	T	C	C	C	T	C	C	T	C	T	T	T	T	T	T	T	C	C	C	C	T	T	C	C	C	T	C	C	T	T	T	C	C	T	T	T	C
supercont10.1_116284	C	C	C	A	A	A	A	A	A	C	A	A	A	C	C	C	A	C	C	A	A	A	A	A	A	A	A	A	C	C	C	A	A	A	C	C	C	C	C	C	A	A	A	C	C	A	A	A	C
supercont10.1_116458	G	G	G	G	C	G	G	C	G	C	C	C	C	G	G	G	G	G	G	G	G	G	C	C	G	G	G	G	G	G	G	G	C	C	G	G	G	G	G	G	C	G	G	G	G	G	G	C	G
supercont10.1_116476	C	C	C	A	C	C	C	C	C	C	C	C	C	C	C	C	A	C	C	A	C	A	C	C	A	C	A	A	C	C	C	A	C	C	C	C	C	C	C	C	C	A	A	C	C	A	A	C	C
supercont10.1_116548	T	T	T	T	C	T	C	C	T	C	C	C	C	T	T	T	C	T	T	T	C	C	C	C	C	C	T	C	T	T	T	T	C	C	T	C	T	T	T	T	T	C	C	T	T	C	C	C	T
supercont10.1_116558	A	A	A	A	G	A	G	G	A	G	G	A	G	A	A	A	G	A	A	A	G	G	G	G	G	G	A	G	A	A	A	A	G	A	A	A	A	A	A	A	G	A	G	A	A	G	G	G	A
supercont10.1_1165663	C	C	C	C	C	C	C	T	C	C	T	T	C	T	T	C	T	C	C	T	C	T	C	C	C	C	C	C	C	C	C	C	C	T	C	C	C	C	C	C	C	C	C	T	C	T	T	C	C
supercont10.1_1165760	C	C	C	C	C	C	C	A	C	C	A	A	A	A	C	C	A	C	A	A	C	A	C	C	A	A	C	C	C	C	C	C	C	A	C	C	A	C	C	C	C	C	C	A	C	C	C	A	A
supercont10.1_116647	T	T	T	T	C	C	A	C	T	C	C	C	A	T	T	T	A	T	T	T	T	A	A	C	A	A	T	T	T	T	T	T	C	A	T	T	T	T	T	T	C	A	A	A	T	A	A	C	T
supercont10.1_1166517	A	A	A	A	A	A	A	A	T	T	T	A	A	A	T	A	A	A	A	A	A	A	A	T	T	A	A	A	T	A	A	A	A	A	A	T	A	A	T	A	A	A	T	A	A	T	T	A	A
supercont10.1_1166553	C	C	C	C	C	C	C	C	T	T	T	C	T	C	T	C	C	C	C	C	C	C	C	T	T	C	C	C	T	C	C	C	C	C	C	T	C	C	T	C	C	C	T	C	C	T	T	C	C
supercont10.1_1166800	G	G	G	G	G	G	G	G	A	A	A	G	G	G	A	G	G	G	A	G	G	G	G	A	G	G	G	G	A	G	G	G	G	A	G	A	G	G	A	G	G	G	A	G	G	A	A	G	G
supercont10.1_1166861	C	C	C	C	C	C	C	C	A	C	A	C	C	C	A	C	C	C	A	C	C	C	C	A	C	C	C	C	A	C	C	C	C	A	C	A	C	C	A	C	A	C	A	C	C	M	A	C	C
supercont10.1_1167461	G	G	G	G	G	G	G	G	T	T	G	G	G	G	T	G	G	G	G	G	G	G	G	T	G	G	G	G	T	G	G	G	G	T	G	T	G	G	T	G	T	G	T	G	G	T	T	G	G
supercont10.1_1168165	G	G	G	G	A	G	G	A	A	G	G	A	A	A	G	G	A	G	A	A	G	G	G	G	G	G	A	G	G	G	G	G	G	A	G	G	G	G	G	G	A	A	A	G	G	A	A	A	A
supercont10.1_1168750	C	C	T	C	C	C	C	C	C	T	T	C	T	C	C	C	C	C	C	T	C	C	C	C	T	C	T	C	C	C	T	C	C	T	C	C	C	C	C	C	C	T	C	C	C	C	C	T	T
supercont10.1_1168798	C	C	T	T	T	C	C	T	T	T	C	C	T	T	C	C	T	C	T	T	C	C	C	T	T	C	T	C	C	C	T	T	T	T	C	C	C	C	C	C	C	T	C	C	C	C	C	T	T
supercont10.1_116885	C	C	C	C	C	C	C	T	C	T	T	C	T	T	C	C	T	C	C	C	C	C	C	T	C	C	C	C	C	C	C	C	T	C	C	C	C	C	C	C	C	C	C	C	C	C	C	T	C
supercont10.1_1168859	T	T	T	T	C	T	C	C	C	T	C	C	C	T	T	T	C	T	C	C	T	C	T	T	C	T	T	T	T	T	T	T	T	C	T	T	T	T	T	T	T	C	T	T	T	T	T	C	C
supercont10.1_1168865	G	G	G	G	C	C	C	C	C	C	C	C	C	G	G	G	C	G	C	C	G	C	G	G	C	G	G	G	G	G	G	G	C	C	G	G	G	G	G	G	G	C	G	G	G	G	G	C	C
supercont10.1_1168924	T	T	C	C	C	T	C	C	C	C	C	C	C	T	T	T	C	T	C	C	T	C	T	C	C	T	C	T	T	T	C	C	C	C	T	T	T	T	T	T	T	C	T	T	T	T	T	T	C
supercont10.1_116903	G	G	G	A	A	A	G	G	G	G	G	A	G	G	G	G	G	G	G	A	G	A	A	G	G	G	A	A	A	G	G	A	G	A	G	G	G	G	A	G	G	A	A	G	G	G	G	G	G
supercont10.1_116974	C	C	C	T	T	T	T	T	T	T	T	T	T	T	C	C	T	C	C	T	T	C	C	T	T	T	C	T	T	C	C	T	T	C	C	T	C	T	T	C	T	T	T	C	C	C	C	T	C
supercont10.1_1170072	C	C	C	T	C	C	C	T	C	C	C	T	T	C	T	C	T	C	T	T	C	T	C	C	C	C	C	C	C	C	C	T	T	C	C	C	C	C	C	C	C	T	C	C	C	C	C	C	T
supercont10.1_1170098	T	T	C	T	T	T	T	T	C	T	C	T	C	T	T	T	C	T	C	C	T	C	T	T	T	T	C	T	T	T	C	T	T	T	C	T	T	T	T	T	C	C	T	T	T	T	T	C	C
supercont10.1_1170133	T	T	T	T	T	T	T	T	G	T	G	T	G	T	T	T	G	T	G	T	T	G	T	T	T	T	T	T	T	T	T	T	T	T	T	T	T	T	T	T	T	G	T	T	T	T	T	G	G
supercont10.1_1170153	G	G	A	G	G	G	G	G	G	G	A	G	G	G	G	G	A	G	A	A	G	A	G	G	G	G	A	G	G	G	A	G	G	G	G	G	G	G	G	G	G	A	G	G	G	G	G	A	A
supercont10.1_1170347	C	C	T	C	C	C	C	C	T	C	T	C	T	C	C	C	T	C	T	T	C	T	C	C	C	C	T	C	C	C	T	C	C	T	C	C	C	C	C	C	C	C	C	C	C	C	C	T	T
supercont10.1_1170404	C	C	T	C	T	Y	C	T	T	C	T	T	T	C	C	C	T	C	T	T	C	T	C	C	C	C	T	C	C	C	T	C	T	T	C	C	C	C	C	C	C	C	C	C	C	C	C	T	T
supercont10.1_1170452	T	T	C	T	T	T	T	T	C	T	C	T	C	T	T	T	C	T	C	C	T	C	C	T	T	T	C	T	T	T	C	T	T	C	T	T	T	T	T	T	T	T	T	T	T	T	T	C	C
supercont10.1_117104	T	T	T	T	T	T	C	C	T	C	C	C	C	C	T	T	C	T	T	C	C	C	T	T	C	C	C	C	C	T	T	T	C	C	T	C	T	T	C	T	C	C	C	T	T	T	T	C	T
supercont10.1_1171088	C	C	C	C	C	C	T	C	T	T	T	C	T	T	C	C	T	C	C	T	C	T	C	T	C	C	C	T	C	C	C	C	C	T	C	C	C	C	C	C	T	C	C	C	C	C	C	T	T
supercont10.1_1171144	T	T	T	T	T	T	T	T	T	T	C	T	C	C	C	T	C	T	T	C	T	C	T	T	T	T	C	C	T	T	T	T	T	T	T	T	T	T	T	T	C	T	C	T	T	T	T	C	C
supercont10.1_1171265	C	C	C	C	T	T	T	T	C	T	T	T	T	T	T	C	T	C	T	T	C	T	T	T	T	T	T	T	T	C	C	C	T	T	C	C	T	T	T	C	T	C	T	T	C	T	T	T	T
supercont10.1_1171286	G	G	G	G	A	G	A	A	A	A	A	A	A	A	A	G	A	G	A	A	G	G	G	A	A	A	A	A	A	G	G	G	A	A	G	G	A	A	A	G	G	A	A	A	G	A	A	A	A
supercont10.1_1171355	C	C	C	C	T	C	T	T	T	T	T	T	T	C	T	C	T	C	T	T	C	T	C	C	C	T	C	C	T	C	C	C	T	C	C	C	T	C	T	C	C	C	C	T	C	C	C	T	T
supercont10.1_1171495	C	C	T	C	C	C	C	T	C	T	T	T	T	C	C	C	T	C	T	T	C	T	C	T	C	T	C	T	C	C	T	C	C	C	C	C	C	C	C	C	C	C	C	T	C	C	C	C	T
supercont10.1_1171502	C	C	C	C	C	C	C	T	C	T	T	T	C	C	C	C	T	C	C	T	C	T	C	T	C	T	C	T	C	C	C	C	C	C	C	C	C	C	C	C	C	C	C	T	C	C	C	C	T
supercont10.1_1171521	A	A	A	A	T	A	A	A	A	W	T	W	A	T	A	A	A	A	A	T	A	T	T	A	T	A	A	T	T	A	A	A	A	T	A	A	T	A	T	A	A	T	A	A	A	A	A	A	A
supercont10.1_1171524	G	G	G	G	C	G	G	G	G	S	C	S	G	C	G	G	G	G	G	C	G	C	C	G	C	G	G	C	C	G	G	G	G	C	G	G	C	G	C	G	G	C	G	G	G	G	G	C	G
supercont10.1_1171709	C	C	C	C	C	C	C	C	C	T	C	C	C	T	T	C	C	C	C	Y	C	T	C	C	T	C	T	C	T	C	C	C	C	C	C	C	C	C	T	C	C	T	C	C	C	T	T	C	T
supercont10.1_1171769	T	T	T	T	T	T	T	C	T	C	T	C	C	C	T	T	T	T	T	C	T	C	T	T	C	T	C	T	T	T	T	T	C	T	T	T	C	T	T	T	C	C	T	T	T	C	C	C	C
supercont10.1_1171847	G	G	G	G	A	A	A	A	A	A	A	A	A	A	A	G	G	G	A	A	A	A	G	A	A	G	A	A	A	G	G	G	A	A	G	G	G	G	A	G	G	A	G	G	G	A	A	A	A
supercont10.1_1171853	T	T	T	T	C	C	C	C	C	C	T	C	C	C	C	T	C	T	C	C	C	C	C	C	C	T	C	C	C	T	T	T	C	C	T	T	T	T	C	T	C	C	C	T	T	C	C	C	C
supercont10.1_1171874	C	C	C	C	C	C	C	A	C	A	C	A	C	A	A	C	A	C	C	A	T	A	C	C	C	C	A	C	A	C	C	C	A	A	C	C	C	C	A	C	A	A	C	C	C	C	C	T	A
supercont10.1_1172118	A	A	C	A	C	A	A	C	C	C	C	C	C	C	C	A	C	A	C	C	A	C	C	A	C	C	C	C	C	A	C	A	C	C	A	C	C	A	C	A	C	C	C	C	A	A	A	C	C
supercont10.1_1172131	A	A	T	T	T	T	T	T	A	T	T	T	A	T	T	A	T	A	T	T	A	T	T	T	A	T	A	T	T	A	T	T	T	T	A	A	T	A	T	A	T	T	T	T	A	A	A	A	T
supercont10.1_1172262	G	G	G	G	C	C	C	C	C	C	C	C	C	C	C	G	C	G	C	C	G	C	G	G	C	G	C	G	C	G	G	G	G	C	G	G	G	G	C	G	C	G	C	C	G	G	G	C	C
supercont10.1_1172264	A	A	A	A	C	C	C	C	A	C	A	C	A	C	A	A	C	A	A	A	A	C	A	A	C	A	A	A	C	A	A	A	A	A	A	A	A	A	C	A	A	A	C	C	A	A	A	C	A
supercont10.1_1172289	A	A	G	A	G	G	G	G	A	G	G	G	G	G	G	A	G	A	A	G	A	G	G	A	A	G	A	A	A	A	G	A	G	G	A	A	G	A	A	A	A	G	G	G	A	A	A	G	G
supercont10.1_1172425	G	G	C	G	C	C	G	C	C	C	C	C	C	C	C	G	C	G	C	C	C	C	C	C	C	C	C	G	C	G	C	G	C	C	G	G	G	G	C	G	G	G	C	C	G	G	G	C	C
supercont10.1_1172559	G	G	A	G	G	G	A	A	G	A	A	A	G	A	A	G	A	G	G	G	A	G	G	G	G	G	G	G	A	G	A	G	A	A	G	G	A	G	A	G	G	A	A	A	G	G	A	A	A
supercont10.1_1173189	G	G	A	G	A	A	A	G	A	A	A	G	G	A	A	G	A	G	A	A	G	A	G	G	A	A	A	A	A	G	A	G	G	A	G	G	A	G	A	G	A	A	A	A	G	G	G	A	G
supercont10.1_1173264	T	T	C	T	C	C	C	T	C	C	C	T	T	C	C	T	C	T	C	C	T	C	T	T	C	C	C	C	C	T	C	T	T	C	T	T	C	C	C	T	C	C	C	C	T	T	T	C	T
supercont10.1_1173525	G	G	G	G	A	G	A	G	G	A	A	G	A	A	A	G	G	G	G	A	G	G	G	A	A	A	G	G	G	G	G	G	A	A	A	G	A	G	G	G	A	A	G	A	G	G	A	A	A
supercont10.1_11739	T	T	T	C	T	T	T	T	T	T	T	T	C	C	C	T	T	T	T	T	T	C	T	C	C	T	T	T	T	T	T	C	T	C	T	T	T	T	T	T	T	T	T	T	T	C	C	T	T
supercont10.1_1174223	G	G	G	G	A	G	A	A	A	A	A	A	G	A	A	G	A	G	A	A	G	A	G	A	A	G	G	G	A	G	G	G	A	A	G	G	G	A	A	G	G	A	A	A	G	A	A	A	A
supercont10.1_1175313	G	G	A	G	A	G	G	A	A	G	A	G	A	A	A	G	A	G	G	A	G	A	A	A	G	G	A	G	A	G	A	G	A	A	G	G	G	G	A	G	G	G	G	G	G	G	A	A	A
supercont10.1_1175389	A	A	A	T	A	T	T	T	A	T	T	T	A	T	A	A	T	A	T	T	A	A	T	A	T	T	A	A	T	A	A	T	A	T	A	A	A	A	T	A	T	A	T	A	A	A	T	T	T
supercont10.1_1175391	T	T	G	G	T	G	G	G	T	G	G	G	T	G	T	T	G	T	G	G	T	T	G	T	G	G	T	T	G	T	G	G	T	G	T	T	T	T	G	T	T	T	G	T	T	T	G	G	G
supercont10.1_1175548	C	C	T	C	T	C	C	T	T	T	T	C	T	T	T	C	T	C	T	T	C	T	T	T	T	C	C	T	C	C	T	C	C	T	T	C	C	T	C	C	T	T	C	C	C	C	T	T	T
supercont10.1_1175823	T	T	T	T	A	A	T	T	A	T	A	T	T	A	A	T	A	T	A	T	T	A	T	T	A	A	T	T	A	T	T	T	T	A	T	T	T	T	A	T	T	A	A	T	T	T	T	T	A
supercont10.1_1175841	T	T	T	T	C	C	T	C	C	C	C	C	C	C	C	T	C	T	C	C	T	C	T	C	C	T	C	T	C	T	T	T	C	C	T	T	T	T	C	T	C	C	C	T	T	C	C	C	C
supercont10.1_1175871	T	T	T	T	T	T	T	C	T	T	T	C	C	T	C	T	T	T	T	C	T	T	T	C	C	T	C	T	T	T	T	T	T	C	T	T	T	T	T	T	T	C	T	T	T	T	T	T	T
supercont10.1_1175874	G	G	G	G	G	G	G	A	G	G	G	A	A	G	A	G	G	G	G	A	G	G	G	A	A	G	A	G	G	G	G	G	G	A	G	G	G	G	G	G	G	A	G	G	G	G	G	G	G
supercont10.1_1177852	T	T	C	T	C	C	T	C	C	C	C	C	T	C	C	T	C	T	C	C	C	C	C	C	C	T	C	T	C	T	C	T	C	C	C	T	C	C	C	T	C	C	C	C	T	C	C	T	C
supercont10.1_1177907	G	G	A	A	G	G	G	A	G	A	A	A	G	A	A	G	A	G	A	A	A	A	A	G	A	A	A	G	A	G	A	A	A	A	G	A	A	A	A	G	A	G	A	A	G	A	A	G	A
supercont10.1_1178990	T	T	C	T	C	C	C	T	C	C	C	T	C	C	C	T	C	T	C	C	C	C	C	T	C	C	C	C	C	T	C	T	T	C	C	C	C	C	C	T	C	C	C	C	T	C	C	T	C
supercont10.1_1180396	T	T	G	G	G	G	G	G	G	T	T	G	G	G	G	T	G	T	T	G	G	G	G	G	G	G	G	G	G	T	G	G	G	G	G	G	T	G	G	T	G	G	G	G	T	G	G	T	T
supercont10.1_1180866	T	T	A	T	A	A	T	A	A	T	T	A	A	A	A	T	A	T	A	A	A	A	A	A	A	A	T	A	A	T	A	T	A	A	A	T	T	T	A	T	T	A	A	A	T	A	A	T	A
supercont10.1_1180882	C	C	T	C	T	T	C	T	T	C	C	T	T	T	T	C	T	C	T	T	T	T	T	T	T	T	C	T	T	C	T	C	T	T	T	C	C	C	T	C	T	T	T	T	C	T	T	C	T
supercont10.1_1180910	A	A	T	A	T	T	T	T	T	A	A	T	T	T	T	A	T	A	T	T	T	T	T	T	T	T	T	A	T	A	T	A	T	T	A	A	A	A	T	A	A	T	T	T	A	T	T	A	T
supercont10.1_1180927	C	C	C	C	G	G	G	G	G	C	C	G	C	G	G	C	G	C	G	G	G	G	G	G	G	C	C	C	G	C	C	C	G	G	C	C	C	C	G	C	C	G	G	G	C	G	G	C	G
supercont10.1_1180943	A	A	A	A	G	A	G	G	G	A	A	G	G	G	G	A	G	A	G	G	G	G	A	G	G	A	A	A	G	A	A	A	G	G	A	A	A	A	G	A	A	A	G	G	A	G	G	A	G
supercont10.1_1180944	C	C	G	C	G	C	G	G	G	C	C	G	G	G	G	C	G	C	G	G	G	G	C	G	G	C	C	C	G	C	G	C	G	G	C	C	C	C	G	C	C	C	G	G	C	G	G	C	G
supercont10.1_1180977	C	C	T	T	T	Y	T	T	T	C	C	T	C	T	T	C	T	C	T	T	C	T	T	C	T	T	T	T	T	C	T	T	T	T	C	C	C	C	T	C	C	T	T	T	C	T	T	C	T
supercont10.1_1181104	T	T	C	T	C	C	C	C	T	T	T	C	T	C	C	T	C	T	T	C	C	C	C	T	C	C	C	C	C	T	C	T	C	C	C	T	T	C	C	T	C	C	C	C	T	C	C	T	T
supercont10.1_1181147	A	A	G	G	G	G	G	G	G	A	A	G	G	G	G	A	G	A	G	G	G	G	G	G	G	G	G	G	G	A	G	G	G	G	A	A	A	A	G	A	G	G	G	G	A	G	G	A	G
supercont10.1_1181179	G	G	A	G	A	A	A	A	A	G	G	A	G	A	A	G	A	G	A	A	A	A	A	G	A	A	A	A	A	G	A	G	A	A	A	G	G	A	A	G	A	A	A	A	G	A	A	G	A
supercont10.1_118132	T	T	C	T	C	C	C	C	C	T	C	C	C	C	T	T	T	T	T	T	T	C	C	T	C	C	T	T	T	T	C	T	C	T	C	C	T	T	T	T	C	T	T	T	T	T	T	T	T
supercont10.1_118152	T	T	T	T	C	Y	C	C	C	T	C	C	C	C	T	T	T	T	T	T	T	T	T	T	C	C	T	T	T	T	T	T	C	T	C	C	T	T	T	T	T	T	T	T	T	T	T	T	T
supercont10.1_118183	G	G	G	G	G	G	G	A	A	G	A	G	A	A	G	G	G	G	G	G	G	A	A	G	A	R	G	G	G	G	G	G	A	G	G	G	G	G	G	G	A	G	G	G	G	G	G	G	G
supercont10.1_118192	A	A	A	A	A	A	G	G	G	A	G	A	G	G	A	A	A	A	A	A	A	G	G	A	A	G	A	A	A	A	A	A	G	A	G	A	A	A	A	A	G	A	A	A	A	A	A	A	A
supercont10.1_118325	A	A	A	A	G	R	G	G	G	A	G	G	G	G	A	A	A	A	A	A	A	G	A	A	A	G	A	A	A	A	A	A	G	A	G	G	A	A	A	A	G	A	A	A	A	A	A	A	A
supercont10.1_118416	T	T	T	T	C	C	C	C	C	T	C	C	C	C	T	T	T	T	T	T	Y	C	T	T	C	C	T	T	T	T	T	T	C	T	C	C	T	T	T	T	C	T	T	T	T	C	C	T	T
supercont10.1_118473	A	A	A	A	C	C	C	C	C	A	C	C	C	C	A	A	A	A	A	A	M	C	A	A	A	C	A	A	A	A	A	A	C	A	C	C	A	A	A	A	C	A	A	A	A	A	A	A	A
supercont10.1_118505	T	T	T	T	A	A	A	A	A	T	A	A	A	A	T	T	T	T	T	T	T	A	T	T	A	A	T	T	T	T	T	T	A	T	A	A	T	T	T	T	A	T	T	T	T	T	T	T	T
supercont10.1_118538	A	A	A	A	G	R	G	G	G	A	G	G	G	G	A	A	A	A	A	A	A	G	A	A	G	G	A	A	A	A	A	A	G	A	G	G	A	A	A	A	G	A	A	A	A	A	A	A	A
supercont10.1_118584	C	C	C	C	T	Y	T	T	T	C	T	T	T	T	C	C	T	C	C	C	C	T	C	C	T	T	C	T	C	C	C	C	T	C	T	T	C	C	C	C	T	C	T	C	C	C	C	C	C
supercont10.1_118734	T	T	C	C	C	C	C	C	C	C	C	C	C	C	T	T	C	T	C	T	T	C	T	T	C	C	T	C	T	T	C	C	C	T	C	C	T	T	T	T	C	T	C	T	T	T	T	T	C
supercont10.1_118780	A	A	A	G	G	G	G	G	G	A	G	G	G	G	A	A	G	A	A	A	A	A	A	A	A	G	A	G	A	A	A	G	G	A	G	G	A	A	A	A	G	A	G	A	A	A	A	A	A
supercont10.1_118783	G	G	G	A	A	A	A	A	A	G	A	A	A	A	G	G	A	G	G	G	G	A	G	G	A	A	G	A	G	G	G	A	A	G	A	A	G	G	G	G	A	G	A	G	G	G	G	G	G
supercont10.1_1188734	C	C	C	C	T	T	C	T	T	T	C	T	C	T	T	C	C	C	T	T	C	C	T	T	T	C	C	C	T	C	C	C	C	T	C	C	C	C	T	C	C	T	C	C	C	T	T	C	T
supercont10.1_118948	T	T	T	T	C	C	C	C	C	T	C	C	C	C	T	T	C	T	T	T	T	C	T	T	C	C	T	C	T	T	T	T	C	T	C	C	T	T	T	T	C	T	C	T	T	T	T	C	T
supercont10.1_119001	T	T	T	T	C	C	C	C	C	T	C	C	C	C	T	T	C	T	T	T	T	T	T	T	T	T	T	C	T	T	T	T	C	T	C	C	T	T	T	T	C	T	C	T	T	T	T	T	T
supercont10.1_1190506	A	A	A	A	T	T	A	T	T	T	T	T	A	T	T	A	T	A	A	T	A	T	T	A	T	T	A	T	A	A	A	A	T	T	A	A	T	A	A	A	T	A	T	T	A	T	T	A	T
supercont10.1_1190549	G	G	A	G	A	G	G	A	G	A	A	A	G	A	A	G	A	G	A	A	G	A	A	A	A	G	G	A	A	G	A	G	A	A	G	G	A	G	A	G	A	A	A	G	G	A	A	G	A
supercont10.1_1191199	G	G	A	G	A	G	A	A	G	A	A	A	G	A	A	G	G	G	G	A	G	A	A	R	G	G	G	A	A	G	A	G	A	A	G	G	A	G	A	G	A	A	A	A	G	A	G	G	A
supercont10.1_1191229	T	T	T	T	T	T	T	C	C	C	C	C	C	T	C	T	T	T	T	T	T	T	T	C	C	T	T	T	T	T	T	T	T	T	C	T	T	T	T	T	C	C	T	C	T	C	T	C	T
supercont10.1_1191233	A	A	A	A	A	A	A	G	G	G	G	G	A	G	G	A	A	A	A	G	A	A	A	A	A	G	A	A	A	A	A	A	A	G	G	A	G	A	A	A	A	G	G	G	A	G	A	A	A
supercont10.1_1191335	T	T	T	T	T	C	T	C	C	C	C	C	T	T	C	T	T	T	C	T	T	C	C	C	T	C	T	T	T	T	T	T	C	C	T	T	C	T	T	T	C	C	C	C	T	C	C	T	C
supercont10.1_1191353	G	G	A	G	A	A	G	A	A	A	A	A	G	A	A	G	G	G	A	A	G	G	A	A	G	A	A	G	A	G	A	G	A	A	G	G	A	G	A	G	A	A	A	A	G	A	A	G	A
supercont10.1_1191398	A	A	C	A	C	A	C	C	A	C	C	C	A	C	C	A	A	A	C	C	A	C	C	A	A	C	C	A	C	A	C	A	C	C	A	A	C	A	C	A	C	C	C	C	A	C	C	A	C
supercont10.1_1191410	A	A	G	A	G	A	G	G	A	G	G	G	A	G	G	A	A	A	G	G	A	G	G	A	A	G	G	G	G	A	G	A	G	G	A	A	G	A	G	A	G	A	G	G	A	G	G	A	G
supercont10.1_1191456	C	C	C	C	T	T	T	T	C	T	T	T	C	T	T	C	C	C	T	T	C	T	T	T	C	C	T	C	T	C	C	C	T	T	C	C	T	C	T	C	T	C	T	T	C	T	T	C	T
supercont10.1_1191474	C	C	T	C	T	T	T	T	C	C	T	T	C	T	T	C	C	C	C	T	C	T	T	T	C	T	T	T	T	C	T	C	T	T	C	C	T	C	T	C	T	C	T	T	C	T	T	C	T
supercont10.1_1191541	C	C	C	C	T	T	C	T	T	C	T	T	C	T	T	C	C	C	T	T	C	T	C	C	C	T	T	C	T	C	C	C	T	T	C	C	T	C	T	C	C	C	T	T	C	T	T	C	T
supercont10.1_1191572	T	T	T	T	C	T	C	C	C	C	C	C	T	C	C	T	T	T	C	C	C	T	C	T	T	C	T	C	C	T	T	T	C	C	T	T	C	T	C	T	C	C	C	C	T	T	C	T	C
supercont10.1_1191587	A	A	A	A	G	A	A	G	G	G	G	G	A	G	G	A	A	A	G	G	A	A	G	G	A	G	A	G	G	A	A	A	G	G	A	A	G	A	G	A	A	G	G	G	A	A	A	A	G
supercont10.1_1191647	G	G	G	G	T	T	G	T	T	T	T	T	G	T	T	G	G	G	T	T	G	G	T	G	G	T	T	G	T	G	G	G	T	T	G	G	T	G	T	G	G	T	T	T	G	T	T	G	T
supercont10.1_1191788	G	G	A	G	G	A	A	A	A	A	A	A	G	A	A	G	G	G	A	A	G	A	A	G	G	G	A	G	A	G	A	G	A	A	A	G	A	G	A	G	A	A	A	A	G	G	A	G	A
supercont10.1_1191845	A	A	G	A	G	G	A	G	G	G	G	G	A	G	G	A	A	A	G	G	G	G	G	A	A	G	A	G	G	A	G	A	A	A	A	A	G	G	G	A	G	G	G	G	A	G	G	A	A
supercont10.1_1191985	T	T	T	T	C	T	C	C	C	C	C	C	T	C	C	T	T	T	T	C	T	C	C	T	T	C	C	C	T	T	T	T	C	T	T	T	C	C	T	T	C	C	C	C	T	C	C	T	C
supercont10.1_1191987	G	G	G	G	T	G	T	T	T	T	T	T	G	T	T	G	G	G	G	T	G	T	T	G	G	T	T	T	G	G	G	G	T	G	G	G	T	T	G	G	T	T	T	T	G	T	T	G	T
supercont10.1_1192032	G	G	T	G	G	G	T	T	T	T	T	T	G	T	T	G	G	G	T	T	G	T	T	G	G	T	T	T	T	G	T	G	T	G	G	G	T	G	T	G	G	T	T	G	G	T	T	G	T
supercont10.1_1192614	T	T	A	A	A	A	A	A	A	A	A	A	T	A	A	T	T	T	A	A	A	A	A	A	A	A	A	A	A	T	A	A	A	A	A	T	A	T	A	T	A	T	A	A	T	A	A	A	A
supercont10.1_1192667	T	T	C	T	C	C	C	C	T	C	C	C	T	C	C	T	T	T	C	C	C	C	T	T	C	C	C	C	C	T	C	T	C	T	T	T	C	C	C	T	T	T	C	C	T	Y	C	C	C
supercont10.1_1192772	G	G	A	G	A	A	G	A	G	A	A	A	A	A	A	G	G	G	A	A	G	A	A	A	A	G	G	G	A	G	A	G	A	A	G	G	A	G	A	G	A	G	A	A	G	G	A	G	A
supercont10.1_1192842	G	G	A	G	A	G	A	A	A	A	A	A	A	A	A	G	G	G	A	G	G	A	G	G	A	A	G	G	G	G	A	G	A	G	A	G	A	G	G	G	A	A	A	A	G	A	A	G	A
supercont10.1_1192862	C	C	C	C	C	T	T	T	T	T	T	T	C	C	T	C	C	C	C	C	C	T	C	C	T	T	C	C	C	C	C	C	C	C	C	C	T	C	C	C	T	C	C	T	C	T	T	C	C
supercont10.1_1192871	G	G	G	G	G	G	G	T	T	T	T	T	G	G	T	G	G	G	G	G	G	T	G	G	T	G	G	G	G	G	G	G	G	G	G	G	T	G	G	G	G	G	T	G	G	T	T	G	T
supercont10.1_1192889	T	T	T	T	T	C	C	C	C	C	C	C	T	C	C	T	T	T	C	T	T	C	C	T	C	C	T	C	C	T	T	T	C	T	C	T	C	T	C	T	C	T	C	C	T	C	C	T	C
supercont10.1_1192919	C	C	T	C	T	C	T	T	T	T	T	T	C	T	T	C	C	C	T	C	T	T	T	C	T	T	C	C	T	C	T	C	T	C	T	C	T	C	T	C	T	C	T	T	C	T	T	C	T
supercont10.1_1193524	T	T	T	T	T	T	T	C	C	T	T	C	T	T	T	T	T	T	T	T	C	T	T	T	T	C	T	T	T	T	T	T	C	T	T	T	T	T	T	T	T	T	T	C	T	C	C	T	C
supercont10.1_1194046	A	A	A	A	A	A	A	G	G	A	A	G	A	G	A	A	G	A	A	G	A	G	G	A	G	A	G	G	A	A	A	A	A	A	A	A	G	A	A	A	A	A	G	G	A	G	G	G	G
supercont10.1_1194049	T	T	T	T	C	T	T	C	C	T	T	C	T	C	T	T	C	T	T	T	T	C	C	T	C	T	C	C	T	T	T	T	T	T	T	T	C	T	T	T	T	T	C	C	T	C	C	C	C
supercont10.1_1194076	T	T	T	T	T	T	C	G	C	T	T	G	T	T	C	T	T	T	T	C	T	C	T	T	T	T	T	T	T	T	T	T	T	T	T	T	C	T	T	T	T	T	T	T	T	T	T	C	T
supercont10.1_1194103	C	C	C	C	C	C	C	A	C	C	C	A	C	A	A	C	C	C	C	A	C	A	A	A	G	C	C	C	C	C	C	C	C	C	C	C	A	A	C	C	C	C	A	C	C	A	A	A	C
supercont10.1_1194124	C	C	C	C	C	C	C	T	T	C	C	T	C	C	C	C	C	C	C	C	C	T	T	C	C	C	C	C	C	C	C	C	T	C	C	C	T	C	C	C	C	C	T	C	C	C	C	C	C
supercont10.1_1194135	A	A	G	A	G	A	G	G	G	G	G	G	G	G	G	A	G	A	A	G	A	G	G	G	G	A	A	A	A	A	G	A	G	G	A	A	G	A	A	A	A	G	G	A	A	G	A	G	G
supercont10.1_1194388	C	C	C	C	C	C	C	C	C	C	A	C	C	A	A	C	C	C	A	C	C	A	C	C	A	C	C	C	C	C	C	C	C	C	C	C	A	C	C	C	A	C	A	C	C	C	C	A	C
supercont10.1_1194685	T	T	T	T	T	T	T	T	T	C	T	T	T	C	C	T	T	T	C	T	T	T	T	C	T	T	T	T	T	T	T	T	T	T	T	T	C	T	T	T	C	T	T	T	T	T	T	T	T
supercont10.1_1195008	G	G	G	G	G	G	G	G	G	G	G	G	G	G	A	G	G	G	G	A	G	G	A	A	G	G	G	G	G	G	G	G	G	G	G	G	G	G	G	G	G	A	G	G	G	G	G	G	A
supercont10.1_1195220	C	C	T	T	C	T	C	C	C	T	C	C	C	T	C	C	C	C	T	T	C	C	T	T	C	C	C	C	T	C	T	T	C	T	C	C	C	T	T	C	C	T	C	C	C	C	C	C	C
supercont10.1_1195240	A	A	A	A	A	A	A	A	A	C	A	A	A	A	C	A	A	A	A	A	A	A	A	C	A	C	A	C	A	A	A	A	A	C	A	A	A	C	A	A	C	C	A	A	A	A	A	C	A
supercont10.1_1196536	C	C	T	C	C	C	C	T	T	C	C	T	C	C	T	C	C	C	C	T	C	C	T	C	T	C	C	C	C	C	T	C	T	T	C	C	C	C	C	C	C	T	T	C	C	C	C	C	T
supercont10.1_1197961	G	G	G	G	G	G	G	G	G	G	G	G	T	T	G	G	G	G	G	T	G	G	T	T	T	G	T	G	G	G	G	G	G	G	G	G	T	G	G	G	G	T	T	G	G	G	G	T	G
supercont10.1_1198082	T	T	T	T	T	T	T	T	C	C	T	T	T	C	C	T	T	T	T	C	T	T	T	C	C	T	T	T	T	T	T	T	T	T	T	T	T	T	T	T	T	T	T	C	T	T	T	T	C
supercont10.1_1198195	C	C	C	C	C	C	C	C	C	G	C	C	C	C	G	C	C	C	G	G	C	C	C	G	G	C	C	C	G	C	C	C	C	C	C	C	G	C	G	C	C	G	G	C	C	C	C	C	G
supercont10.1_1198438	A	A	A	A	G	A	G	G	A	G	G	G	G	G	G	A	G	A	A	G	A	A	A	G	G	A	G	G	A	A	A	A	G	G	A	A	A	A	A	A	A	G	G	A	A	A	A	A	G
supercont10.1_1198474	C	C	C	C	T	C	C	T	T	T	T	T	T	T	T	C	C	C	T	T	C	C	C	C	T	C	C	C	T	C	C	C	C	C	C	C	C	C	T	C	C	C	T	C	C	C	C	C	T
supercont10.1_1199141	C	C	G	G	C	C	C	G	G	G	C	G	G	C	C	C	C	C	C	C	G	G	C	G	C	C	C	C	C	C	G	G	G	G	C	C	C	C	C	C	G	C	G	C	C	G	C	G	C
supercont10.1_1199356	C	C	A	C	C	C	C	C	A	A	C	C	A	C	C	C	C	C	C	A	C	A	C	A	C	C	A	C	C	C	A	C	C	A	C	C	C	C	C	C	C	C	A	C	C	A	A	A	A
supercont10.1_1200109	C	C	C	C	C	C	C	A	A	A	C	C	C	C	C	C	C	A	C	C	C	A	C	A	A	C	C	C	A	A	C	C	A	C	C	C	A	C	A	A	C	A	C	A	C	C	A	A	A
supercont10.1_1200300	T	T	C	T	T	T	C	C	C	C	C	C	T	C	C	T	C	T	C	C	C	C	T	C	C	C	T	T	C	T	C	T	C	T	T	T	C	T	C	T	T	T	C	T	T	C	C	C	C
supercont10.1_1200307	G	G	G	G	G	G	G	A	A	A	A	A	G	A	A	G	A	G	A	A	G	A	G	A	A	R	A	G	G	G	G	G	A	G	G	G	A	G	G	G	A	G	A	A	G	A	A	A	G
supercont10.1_1200463	C	C	C	C	C	C	C	T	T	C	C	T	C	T	T	C	T	C	C	T	C	C	C	T	T	C	C	C	T	C	C	C	T	C	C	C	C	C	T	C	T	C	T	C	C	T	T	T	C
supercont10.1_1200495	A	A	C	A	A	A	C	C	C	A	A	C	A	C	C	A	C	A	A	C	A	A	A	C	C	C	C	A	C	A	C	A	C	A	A	A	A	A	C	A	C	A	C	A	A	C	C	C	C
supercont10.1_1200536	A	A	G	G	A	A	G	G	G	A	A	G	A	G	G	A	G	A	A	G	A	A	A	G	G	R	G	A	G	A	G	G	G	A	A	G	A	A	G	A	G	A	G	G	A	G	G	G	G
supercont10.1_1200797	A	A	G	A	A	A	G	G	A	G	G	G	G	G	G	A	A	A	G	G	A	G	G	G	A	G	G	G	G	A	G	A	G	A	G	A	A	A	G	A	A	G	G	G	A	R	G	A	A
supercont10.1_1200833	T	T	A	T	A	A	T	A	A	A	A	A	A	A	A	T	A	T	A	T	A	A	A	T	A	T	T	A	A	T	A	T	A	A	A	A	A	A	A	T	A	A	A	A	T	A	A	A	T
supercont10.1_1201025	T	T	C	T	T	T	C	T	T	T	C	T	T	C	C	T	T	T	T	T	C	T	T	C	T	T	T	T	C	T	C	T	T	T	T	C	C	C	C	T	C	T	T	C	T	C	C	T	C
supercont10.1_1201073	T	T	C	T	T	T	C	T	C	C	C	T	C	C	T	T	T	T	T	T	C	T	T	C	C	C	T	T	T	T	C	T	T	C	C	C	C	C	T	T	T	T	C	C	T	C	C	C	C
supercont10.1_1201202	A	A	A	G	G	G	G	G	A	A	A	G	A	A	A	A	G	A	G	G	A	A	A	G	G	A	G	A	A	A	A	G	G	A	A	A	A	A	A	A	G	A	A	A	A	A	A	A	G
supercont10.1_1201206	C	C	C	T	T	Y	T	T	C	C	C	T	C	C	C	C	T	C	T	T	C	C	C	T	T	C	T	C	C	C	C	T	T	C	C	C	C	C	C	C	T	C	C	C	C	C	C	C	T
supercont10.1_1201308	C	C	C	C	A	A	A	A	C	C	A	A	A	C	A	C	A	C	A	A	C	A	C	A	C	C	A	A	A	C	C	C	A	C	C	C	A	C	A	C	C	C	A	C	C	C	A	C	C
supercont10.1_1201587	A	A	G	A	A	A	A	G	A	G	G	A	A	G	A	A	G	A	A	G	A	A	G	A	G	A	A	G	A	A	G	A	G	A	A	A	A	A	A	A	G	A	A	G	A	G	G	A	A
supercont10.1_1201602	C	C	G	C	C	C	C	G	C	G	G	G	C	G	C	C	G	C	C	C	C	G	G	C	G	C	C	G	C	C	G	C	C	C	C	G	C	C	C	C	C	C	C	G	C	G	G	C	G
supercont10.1_1201680	G	G	A	G	G	G	G	G	G	G	A	G	G	A	G	G	A	G	G	G	G	G	A	G	A	G	G	A	G	G	A	G	G	G	G	G	G	G	G	G	G	A	A	A	G	A	A	G	A
supercont10.1_1201743	T	T	T	T	T	T	C	G	C	C	C	G	T	C	C	T	C	T	G	G	T	C	C	G	C	C	T	C	T	T	T	T	G	T	T	T	C	T	T	T	C	C	C	C	T	C	C	T	C
supercont10.1_1201797	T	T	T	T	T	T	C	T	T	C	C	T	T	C	C	T	C	T	T	T	T	C	C	T	C	T	T	T	T	T	T	T	T	C	C	T	C	T	T	T	C	T	C	T	T	C	C	C	C
supercont10.1_1201845	T	T	T	T	T	T	T	C	T	T	T	C	T	T	T	T	T	T	C	C	T	T	T	T	T	T	T	C	T	T	T	T	T	T	T	T	T	T	T	T	T	T	T	C	T	T	T	T	T
supercont10.1_1201881	G	G	G	G	G	G	A	A	A	G	A	A	G	A	G	G	A	G	A	A	G	A	A	A	G	A	A	G	G	G	G	G	A	G	G	G	G	G	G	G	A	A	G	A	G	A	A	A	G
supercont10.1_1202118	C	C	C	C	C	C	C	T	T	T	T	T	C	T	T	C	T	C	C	T	C	T	T	C	T	T	C	T	C	C	C	C	C	T	C	C	T	C	C	C	C	T	T	T	C	T	T	C	T
supercont10.1_1202151	T	T	C	C	C	T	T	C	C	C	T	C	T	C	T	T	C	T	C	T	T	T	T	T	C	C	T	C	T	T	C	C	T	T	T	T	T	T	T	T	T	T	T	C	T	Y	C	T	C
supercont10.1_1202227	T	T	T	T	T	T	T	C	C	C	C	C	C	T	C	T	T	T	T	C	C	C	C	T	T	T	C	T	C	T	T	T	C	T	T	C	T	T	C	T	T	C	C	C	T	C	C	C	T
supercont10.1_1202350	G	G	G	T	T	T	G	G	T	G	G	G	G	T	G	G	G	G	G	G	G	T	G	T	T	T	G	G	G	G	G	T	G	T	G	G	T	T	G	G	G	G	T	T	G	T	T	T	T
supercont10.1_1202480	C	C	C	T	T	T	C	C	T	C	C	C	T	T	C	C	C	C	T	T	C	T	C	T	C	T	C	C	C	C	C	T	C	T	T	T	T	C	C	C	T	C	T	T	C	T	T	T	T
supercont10.1_1203394	A	A	A	A	A	A	G	A	A	G	A	A	A	A	G	A	G	A	A	G	A	A	A	T	G	A	A	G	G	A	A	A	A	G	A	A	A	A	G	A	G	A	A	G	A	A	G	A	G
supercont10.1_1203796	G	G	A	G	A	A	A	A	A	G	A	A	A	G	G	G	A	G	A	A	G	A	A	G	A	G	A	A	G	G	A	G	A	A	G	A	A	G	G	G	A	G	A	A	G	G	A	A	A
supercont10.1_1204144	A	A	G	A	A	A	A	A	A	G	A	A	A	A	A	A	G	A	A	G	A	A	G	A	G	A	G	G	A	A	G	A	A	G	A	A	G	A	A	A	G	A	A	A	A	A	G	A	G
supercont10.1_1204390	C	C	C	C	C	C	C	C	C	T	C	C	C	C	C	C	C	C	C	T	C	C	T	C	T	C	T	T	C	C	C	C	C	C	C	C	T	C	C	C	T	C	C	C	C	T	T	C	T
supercont10.1_1204447	C	C	C	C	C	C	C	T	C	C	C	T	C	C	C	C	C	C	C	T	C	C	T	C	T	C	T	C	C	C	C	C	T	C	C	C	T	C	C	C	T	C	C	C	C	T	T	C	T
supercont10.1_1204567	T	T	T	T	T	T	T	A	T	A	T	A	T	T	T	T	T	T	T	A	T	T	A	T	A	T	A	A	T	T	T	T	A	T	T	A	A	T	T	T	T	T	T	T	T	A	T	T	A
supercont10.1_1204663	G	G	G	G	G	G	G	T	G	T	G	T	G	G	G	G	G	G	G	T	G	G	T	G	T	G	T	T	G	G	G	G	T	G	G	T	T	G	G	G	G	G	G	G	G	T	T	T	T
supercont10.1_1204780	C	C	C	C	C	C	C	T	C	T	C	T	C	C	C	C	C	C	C	T	C	C	T	C	T	C	T	T	C	C	C	C	T	C	C	C	T	C	C	C	C	C	C	C	C	T	T	T	T
supercont10.1_1204795	C	C	C	C	C	C	C	T	C	T	C	T	C	C	C	C	C	C	C	C	C	C	T	C	T	C	T	C	C	C	C	C	T	C	C	C	T	C	C	C	C	C	C	C	C	C	T	T	T
supercont10.1_1204849	G	G	G	G	G	G	G	T	G	T	G	T	G	G	G	G	G	G	G	T	G	G	T	G	T	G	T	G	G	G	G	G	T	G	G	T	T	G	G	G	G	G	G	G	G	K	T	T	T
supercont10.1_1204912	C	C	C	C	C	C	C	T	C	T	C	T	C	C	T	C	T	C	C	T	C	C	T	C	T	C	T	T	T	C	C	C	T	T	C	C	C	C	T	C	C	C	T	C	C	T	T	T	T
supercont10.1_1204963	C	C	C	C	C	C	C	C	C	T	C	C	C	C	T	C	T	C	C	T	C	C	T	C	T	C	C	T	T	C	C	C	C	T	C	C	T	C	T	C	C	C	T	C	C	T	T	T	T
supercont10.1_1205033	A	A	A	A	A	A	A	A	A	G	A	A	A	A	G	A	G	A	A	G	A	A	G	A	G	A	G	G	G	A	A	A	A	G	A	A	G	A	G	A	G	A	G	A	A	G	G	G	G
supercont10.1_1205188	A	A	A	A	G	A	G	A	A	G	A	A	A	A	G	A	G	A	A	G	A	A	A	A	G	A	G	G	A	A	A	A	A	G	A	A	G	A	A	A	G	A	A	A	A	G	G	A	G
supercont10.1_1205191	T	T	T	T	C	C	C	T	T	C	T	T	T	T	C	T	C	T	T	C	T	T	T	T	C	T	C	C	T	T	T	T	T	C	T	T	C	T	T	T	C	T	T	T	T	T	C	T	C
supercont10.1_1205293	A	A	A	A	A	A	A	A	A	T	T	A	A	A	A	A	T	A	A	T	A	T	A	A	A	A	T	T	A	A	A	A	A	T	A	A	T	T	A	A	T	A	A	A	A	T	T	A	T
supercont10.1_1205551	C	C	C	C	C	C	C	C	C	T	C	C	C	C	C	C	T	C	C	T	C	C	T	C	T	C	T	T	C	C	C	C	C	T	C	C	T	C	C	C	T	C	C	C	C	T	T	C	T
supercont10.1_1205772	C	C	C	C	C	C	C	C	C	T	T	C	C	C	C	C	T	C	C	T	T	T	T	C	C	T	T	T	C	C	C	C	C	T	T	C	T	T	C	C	T	C	C	T	C	T	T	C	T
supercont10.1_1205842	A	A	A	A	G	G	G	A	G	G	G	A	A	A	G	A	G	A	G	G	A	G	G	G	G	G	G	G	G	A	A	A	A	G	G	A	G	G	G	A	G	A	G	G	A	G	G	G	G
supercont10.1_1206550	A	A	A	A	G	G	G	A	G	A	G	A	A	G	G	A	G	A	G	G	G	G	G	G	G	A	G	G	G	A	A	A	A	G	G	A	G	A	G	A	G	A	G	G	A	G	G	G	G
supercont10.1_1206882	G	G	G	G	A	A	A	G	A	G	A	G	G	A	A	G	A	G	A	A	A	G	G	A	A	G	A	A	A	G	G	G	G	A	A	G	A	A	A	G	A	A	A	A	G	R	A	A	A
supercont10.1_1207114	G	G	G	G	A	G	A	G	G	G	A	G	G	A	A	G	A	G	A	A	G	G	G	G	A	G	G	G	A	G	G	G	G	G	G	G	A	G	A	G	G	G	G	A	G	G	G	G	G
supercont10.1_12189	G	G	G	G	C	C	G	C	C	C	G	C	C	G	C	C	G	C	C	G	G	C	C	C	C	G	G	G	G	G	G	G	C	C	G	C	G	G	G	C	C	C	C	C	G	C	C	G	C
supercont10.1_1232106	G	G	G	G	G	G	G	A	G	G	G	G	G	G	G	G	G	G	G	G	G	A	G	G	A	G	G	G	G	G	G	G	G	G	G	G	G	G	G	G	G	A	A	G	G	G	G	A	G
supercont10.1_1232426	A	A	A	A	A	A	G	G	A	G	G	G	A	A	G	A	G	A	A	A	A	G	A	A	G	A	A	A	G	A	A	A	G	G	A	G	A	A	G	A	A	G	G	G	A	A	A	A	A
supercont10.1_1232810	A	A	T	T	T	T	T	T	A	A	T	T	T	A	T	A	T	A	A	A	A	T	A	A	T	T	A	T	T	A	T	T	T	A	A	T	A	T	T	A	A	T	T	T	A	A	A	T	T
supercont10.1_1232811	A	A	T	T	T	T	T	T	A	A	T	T	T	A	T	A	T	A	A	A	A	T	A	A	T	T	A	T	T	A	T	T	T	A	A	T	A	T	T	A	A	T	T	T	A	A	A	T	T
supercont10.1_1232876	G	G	A	G	G	A	G	G	A	G	G	G	A	G	A	R	G	G	G	A	G	A	G	A	G	G	G	G	A	R	A	G	R	A	A	G	G	A	A	G	G	G	G	R	G	G	G	G	G
supercont10.1_1233212	A	A	A	A	G	G	A	A	G	G	A	A	A	G	A	A	A	A	G	G	R	A	G	G	A	A	G	A	A	A	A	A	A	A	G	A	G	G	A	A	G	A	A	A	A	G	G	A	A
supercont10.1_1233671	T	G	T	T	G	G	G	G	T	G	T	G	G	G	G	G	G	T	G	T	T	T	G	G	G	T	T	T	T	T	T	T	T	T	T	T	G	G	T	T	T	T	T	G	T	G	T	T	G
supercont10.1_1233672	A	C	C	A	A	A	C	C	A	C	A	C	C	C	C	C	C	C	C	A	A	A	C	C	C	A	A	C	A	C	C	A	A	A	A	A	A	C	A	A	A	A	A	C	A	C	A	A	C
supercont10.1_1234196	T	T	T	T	C	C	C	T	C	C	T	T	T	C	C	T	T	T	C	C	T	T	C	C	T	C	C	T	C	T	T	T	T	T	C	C	C	T	C	T	C	C	T	T	T	C	C	C	T
supercont10.1_1234401	T	T	C	C	T	T	T	T	T	T	C	T	C	T	T	T	C	T	T	T	C	C	T	T	C	T	T	C	T	T	C	C	T	C	T	T	T	C	T	T	T	T	C	C	T	T	T	T	C
supercont10.1_1234410	T	T	C	C	C	C	T	C	T	C	C	C	C	C	T	T	C	T	T	T	Y	C	T	C	C	T	T	C	T	T	C	C	C	C	C	T	C	C	T	T	C	C	C	C	T	C	C	T	C
supercont10.1_1234503	G	G	G	G	T	T	G	T	G	T	G	T	G	T	G	G	G	G	T	T	G	G	G	T	G	T	T	G	G	G	G	G	T	G	T	G	T	G	G	G	T	T	G	G	G	T	T	T	G
supercont10.1_1234686	A	A	C	C	A	A	A	A	A	A	C	A	C	A	C	A	C	A	C	A	M	C	A	A	C	A	A	C	C	A	C	C	A	C	A	A	A	C	C	A	A	A	C	A	A	A	A	A	C
supercont10.1_1234915	T	T	C	C	C	C	T	T	T	T	C	T	C	T	C	T	C	T	C	C	C	C	T	T	C	T	C	C	C	T	C	C	T	C	T	T	T	C	C	T	T	T	C	C	T	T	T	T	C
supercont10.1_1235058	T	T	C	C	C	C	T	C	T	T	C	C	C	T	C	T	C	T	C	T	C	C	T	T	C	T	T	C	C	T	C	C	C	C	T	T	T	C	C	T	T	T	C	C	T	T	T	T	C
supercont10.1_1235427	T	T	A	A	A	A	T	T	T	A	A	T	A	A	A	T	T	T	A	A	A	A	T	T	A	A	A	A	A	T	A	A	T	A	A	T	A	A	A	T	A	A	A	A	T	A	A	A	A
supercont10.1_1235495	T	T	T	T	T	T	C	C	C	T	T	C	T	C	T	T	C	T	C	C	T	T	C	C	T	T	C	T	T	T	T	T	C	T	C	C	C	T	T	T	C	C	T	T	T	C	C	C	T
supercont10.1_1235537	C	C	C	C	C	C	T	T	T	C	C	T	C	T	C	C	T	C	T	T	C	C	T	T	C	C	T	C	C	C	C	C	T	C	T	T	T	C	C	C	T	T	C	C	C	T	T	T	C
supercont10.1_1235797	A	A	A	A	A	A	G	G	G	A	A	G	A	G	A	A	G	A	A	G	A	A	A	G	A	A	A	A	A	A	A	A	G	A	G	G	A	A	A	A	A	G	A	A	A	G	G	G	A
supercont10.1_1235840	T	T	T	T	T	T	T	C	C	T	T	C	T	C	T	T	C	T	T	T	T	T	T	C	T	T	T	T	T	T	T	T	C	T	C	T	T	T	T	T	T	C	T	T	T	C	C	T	T
supercont10.1_1235845	C	C	C	C	C	C	C	T	C	C	C	T	C	T	C	C	T	C	C	T	C	C	C	C	C	C	T	C	C	C	C	C	T	C	C	C	C	C	C	C	C	T	C	C	C	T	T	T	C
supercont10.1_1235922	A	A	A	A	A	A	G	G	G	A	A	G	A	G	G	A	G	A	A	G	A	A	G	G	A	A	A	A	G	A	A	A	G	A	G	G	G	A	G	A	G	G	A	A	A	G	G	G	A
supercont10.1_1236039	C	C	C	C	C	C	C	C	C	C	C	C	C	T	C	C	C	C	T	T	C	C	T	C	C	C	T	C	C	C	C	C	C	C	T	C	T	C	C	C	T	T	C	C	C	T	T	T	C
supercont10.1_1236082	T	T	T	T	T	T	T	T	T	T	T	T	T	C	T	T	T	T	C	C	T	T	C	T	T	T	C	T	T	T	T	T	T	T	C	T	C	T	T	T	C	C	T	T	T	C	C	C	T
supercont10.1_1236235	A	A	A	A	A	A	C	A	C	A	A	A	A	A	A	A	A	A	C	C	A	A	C	A	A	A	C	A	A	A	A	A	A	A	A	C	A	A	A	A	C	C	A	A	A	A	A	C	A
supercont10.1_1236264	C	C	C	C	C	C	A	C	A	C	C	C	C	A	C	C	C	C	A	A	C	C	A	C	C	C	A	C	C	C	C	C	C	C	A	A	A	C	C	C	A	A	C	C	C	A	A	A	C
supercont10.1_1236730	T	T	T	T	T	T	C	C	C	C	C	C	T	T	T	T	T	T	C	C	T	T	C	C	C	T	C	T	T	T	T	T	C	T	C	C	C	T	T	T	C	C	C	C	T	C	C	C	T
supercont10.1_1236811	G	G	G	G	G	G	A	A	A	A	A	A	G	G	G	G	G	G	G	A	G	G	A	A	A	G	G	G	G	G	G	G	A	G	A	G	A	G	G	G	A	A	A	A	G	A	A	A	G
supercont10.1_1238209	C	C	G	C	G	S	G	C	C	C	C	C	C	G	C	C	G	C	G	C	G	C	C	C	G	G	C	C	C	C	G	C	C	G	G	G	G	G	C	C	G	C	G	G	C	C	C	G	G
supercont10.1_1238409	A	A	A	G	A	A	A	G	A	G	A	G	A	A	G	A	A	A	G	G	A	G	G	G	A	A	G	G	G	A	A	G	G	A	A	A	G	A	G	A	A	G	G	A	A	A	A	A	A
supercont10.1_1238520	C	C	C	C	C	C	T	T	C	T	C	T	C	C	T	C	C	C	T	T	C	T	C	T	C	C	T	T	T	C	C	C	T	C	C	T	C	C	T	C	C	T	T	C	C	C	C	T	T
supercont10.1_1238594	A	A	A	A	A	A	A	G	A	G	A	G	A	A	A	A	G	A	A	G	A	A	A	G	A	A	G	G	A	A	A	A	G	A	A	A	A	A	A	A	A	G	G	A	A	A	A	A	A
supercont10.1_1238624	A	A	A	T	A	A	T	T	A	T	A	T	A	A	T	A	T	A	T	T	A	A	T	T	A	A	T	T	T	A	A	T	T	A	A	T	A	A	T	A	A	T	T	A	A	A	A	T	A
supercont10.1_1238677	T	T	T	G	T	T	G	G	T	G	T	G	T	T	G	T	G	T	G	G	T	T	T	G	T	T	G	G	G	T	T	G	G	T	G	G	T	T	G	T	T	G	G	T	T	T	T	G	T
supercont10.1_1238699	C	C	C	T	C	C	T	T	C	T	C	T	C	C	T	C	T	C	T	T	C	C	C	T	C	C	T	T	T	C	C	T	T	C	T	T	C	C	T	C	C	T	C	C	C	C	C	T	C
supercont10.1_1239087	G	G	G	A	G	G	G	A	G	A	G	A	G	G	G	G	A	G	A	A	G	G	A	A	A	G	A	G	G	G	G	A	A	G	G	G	G	G	G	G	G	G	G	G	G	A	A	A	A
supercont10.1_1239262	T	T	T	C	T	T	T	C	T	C	T	C	T	T	T	T	C	T	C	C	T	T	C	C	C	T	C	T	T	T	T	C	C	T	T	T	T	T	T	T	T	T	T	T	T	C	C	C	C
supercont10.1_1239265	G	G	G	A	G	G	G	A	G	A	G	A	G	G	G	G	G	G	G	A	G	G	A	A	A	G	A	G	G	G	G	A	A	G	G	G	G	G	G	G	G	G	G	G	G	G	G	G	A
supercont10.1_1239480	C	C	G	C	C	C	C	C	C	C	C	C	C	C	C	C	G	C	G	G	C	C	G	G	G	C	G	C	C	C	G	C	C	C	C	C	C	C	C	C	C	C	C	C	C	G	G	G	G
supercont10.1_1240588	C	C	T	C	C	C	C	T	C	C	C	T	T	T	T	C	C	C	C	C	C	C	C	C	T	C	C	T	C	C	T	C	C	T	C	C	C	C	C	C	T	T	C	T	C	T	C	C	C
supercont10.1_1241	T	T	T	T	C	C	T	T	T	T	T	C	T	C	C	T	C	T	C	T	T	T	C	C	C	T	T	T	T	T	T	T	T	C	T	C	T	T	T	T	T	T	C	C	T	T	T	C	C
supercont10.1_1241382	C	C	T	C	C	C	C	T	C	C	T	T	T	T	T	C	C	C	T	C	C	C	T	T	T	C	T	C	T	C	T	C	C	C	C	C	C	C	T	C	T	C	C	T	C	T	T	C	T
supercont10.1_1242245	A	A	A	A	G	A	A	A	A	G	A	A	G	A	G	A	A	A	G	G	A	A	A	G	A	A	G	A	A	A	A	A	A	A	A	A	G	A	A	A	G	A	G	A	A	A	G	G	G
supercont10.1_1242371	G	G	G	G	A	A	A	G	G	A	G	G	G	G	A	G	G	G	A	G	G	G	A	G	G	G	G	G	A	G	G	G	G	G	G	G	G	G	A	G	G	G	G	G	G	G	G	G	A
supercont10.1_1242419	G	G	G	G	A	G	G	G	G	A	G	G	G	G	A	G	G	G	A	G	G	G	G	G	G	G	G	G	G	G	G	G	G	G	G	G	G	G	G	G	A	G	G	A	G	A	A	G	A
supercont10.1_1242479	T	T	A	T	A	T	A	T	T	A	T	T	A	T	A	T	A	T	T	T	T	T	A	T	T	T	T	T	A	T	A	T	T	T	T	T	T	T	A	T	T	T	A	A	T	A	A	T	A
supercont10.1_1242728	A	A	A	A	G	G	G	A	A	G	A	A	G	A	G	A	G	A	G	A	G	A	G	G	G	A	A	A	G	A	A	A	A	A	A	A	A	A	G	A	G	G	A	G	A	G	G	G	G
supercont10.1_1242953	T	T	A	T	A	T	A	A	T	T	T	A	A	T	A	T	A	T	A	T	T	T	A	A	A	T	T	A	A	T	A	T	A	T	T	T	T	T	A	T	A	A	A	A	T	A	A	T	A
supercont10.1_1243028	G	G	T	G	G	G	T	G	G	G	G	G	G	G	G	G	T	G	G	G	G	G	G	G	T	G	G	G	G	G	T	G	G	G	G	G	G	G	G	G	G	G	G	G	G	G	G	T	T
supercont10.1_1243145	A	A	A	A	G	A	A	G	A	A	A	G	G	A	G	A	G	A	G	A	A	A	G	G	G	A	A	A	G	A	A	A	A	A	A	A	A	A	G	A	A	G	A	G	A	A	G	G	A
supercont10.1_1243388	A	A	A	A	G	G	A	G	A	G	A	G	G	A	G	A	A	A	G	A	A	A	G	A	A	A	A	A	A	A	A	A	G	A	A	A	A	A	A	A	A	G	G	G	A	A	G	G	A
supercont10.1_1243781	A	A	A	A	A	A	A	G	A	G	A	G	G	A	G	A	A	A	A	G	A	A	A	A	A	A	A	A	A	A	A	A	G	A	A	A	A	A	A	A	A	A	G	A	A	G	A	A	G
supercont10.1_1243916	G	G	G	G	G	G	G	A	G	G	G	A	A	G	A	G	G	G	A	A	G	G	G	G	G	G	G	G	A	G	G	G	A	G	G	G	G	G	A	G	G	G	A	G	G	A	A	G	G
supercont10.1_1243955	T	T	T	T	T	T	C	C	T	C	T	C	C	T	C	T	T	T	T	C	T	T	T	C	T	T	C	T	C	T	T	T	C	T	T	T	T	T	C	T	T	T	C	T	T	C	C	C	C
supercont10.1_1244121	G	G	G	G	G	G	G	A	G	A	G	A	A	G	A	G	G	G	A	A	G	G	G	G	G	G	A	G	A	G	G	G	A	G	G	G	G	G	A	G	G	G	A	G	G	A	A	G	G
supercont10.1_1244732	C	C	C	C	C	C	C	T	C	T	C	T	T	C	T	C	C	C	T	T	C	C	C	C	C	C	T	C	T	C	C	C	C	C	C	C	C	C	T	C	C	C	T	C	C	T	T	C	C
supercont10.1_1244970	A	A	G	A	G	G	G	G	G	G	G	G	G	G	G	A	G	A	A	G	G	G	G	G	G	G	A	A	G	A	G	A	G	G	A	G	A	G	G	A	A	G	G	G	A	G	G	G	A
supercont10.1_1245002	T	T	T	T	T	C	T	C	C	C	T	C	C	T	T	T	T	T	C	C	T	T	T	T	T	T	C	T	C	T	T	T	T	T	T	T	T	T	C	T	T	C	C	C	T	C	C	C	T
supercont10.1_1245003	T	T	T	T	T	C	T	C	C	C	T	C	T	T	T	T	T	T	C	C	T	T	T	T	T	T	C	T	C	T	T	T	T	T	T	T	T	T	C	T	T	C	C	C	T	C	C	C	T
supercont10.1_1245083	G	G	G	G	A	A	G	A	G	A	G	A	A	G	A	G	A	G	A	A	G	A	G	G	G	G	G	A	A	G	G	G	G	G	A	G	G	G	A	G	G	A	A	A	G	A	A	A	G
supercont10.1_1245173	C	C	C	C	A	A	C	A	C	A	C	A	A	C	A	C	C	C	A	A	C	C	C	C	C	C	A	C	A	C	C	C	A	C	C	C	C	C	A	C	C	C	A	A	C	C	A	C	C
supercont10.1_1245194	C	C	C	C	T	T	C	T	C	T	C	T	T	C	T	C	T	C	T	T	C	C	C	C	C	C	C	C	C	C	C	C	T	C	C	C	C	C	C	C	C	C	T	T	C	C	T	C	C
supercont10.1_1245207	T	T	T	T	A	A	A	A	A	A	A	A	A	A	A	T	A	T	A	A	A	A	T	A	A	T	T	A	T	T	T	T	A	A	T	T	T	T	T	T	A	A	A	A	T	A	A	A	A
supercont10.1_1245245	C	C	C	C	T	C	C	T	C	T	C	T	T	C	T	C	T	C	T	T	T	C	C	C	C	C	T	C	T	C	C	C	C	C	C	C	C	C	T	C	C	C	T	T	C	T	T	C	C
supercont10.1_1245275	C	C	T	C	T	T	T	T	C	T	C	T	T	C	T	C	C	C	T	T	C	C	T	C	T	C	C	C	C	C	T	C	C	C	C	C	C	C	C	C	C	C	T	T	C	C	T	C	T
supercont10.1_1245277	T	T	C	T	C	T	C	C	C	C	C	C	C	C	C	T	T	T	C	C	T	C	C	T	C	C	T	C	T	T	C	T	T	C	T	T	T	T	T	T	T	C	C	C	T	T	T	C	C
supercont10.1_1245308	A	A	A	A	A	A	G	G	A	G	G	G	G	G	G	A	G	A	G	G	G	A	G	G	G	A	G	A	G	A	A	A	A	G	A	A	A	A	G	A	G	A	G	G	A	G	G	A	G
supercont10.1_1245456	G	G	G	G	A	G	A	A	G	G	A	A	A	A	A	G	G	G	A	A	G	A	G	A	G	A	A	A	A	G	G	G	A	A	G	G	A	G	A	G	A	A	A	A	G	A	A	A	A
supercont10.1_1245525	A	A	C	A	C	C	C	A	C	A	A	A	A	A	C	A	C	A	A	A	A	A	C	C	A	A	A	A	C	A	C	A	A	A	A	A	A	A	C	A	A	A	A	A	A	A	A	A	C
supercont10.1_1245956	T	T	C	C	C	C	T	C	C	T	C	C	C	C	C	T	C	T	T	T	C	C	T	C	T	T	T	C	C	T	C	C	C	C	C	T	C	C	C	T	C	T	C	T	T	C	C	C	T
supercont10.1_1246185	C	C	T	C	T	C	T	T	T	T	T	T	T	T	T	C	T	C	T	T	C	T	T	T	T	T	T	C	T	C	T	C	T	C	T	C	T	C	T	C	C	T	C	T	C	C	T	T	T
supercont10.1_1246193	C	C	A	C	A	C	A	A	A	A	A	A	A	A	C	C	A	C	A	A	C	A	A	A	A	A	A	C	C	C	A	C	A	A	C	C	A	C	C	C	C	A	C	A	C	C	A	A	A
supercont10.1_1246214	C	C	T	C	C	T	C	C	C	C	C	C	C	C	T	C	C	C	C	C	C	C	T	T	C	C	C	C	T	C	T	C	C	T	C	C	T	C	T	C	T	C	C	C	C	C	T	C	C
supercont10.1_1246817	A	A	A	A	G	A	A	G	A	G	G	G	A	A	G	A	G	A	G	G	A	G	G	A	A	A	A	A	G	A	A	A	G	A	A	G	A	G	G	A	G	G	G	G	A	G	G	G	G
supercont10.1_1246837	C	C	C	C	C	C	C	T	T	C	C	T	T	C	C	C	T	C	T	C	T	T	C	C	C	T	C	C	C	C	C	C	T	C	C	T	C	T	C	C	C	T	T	T	C	T	T	T	C
supercont10.1_1246930	G	G	A	A	A	A	A	G	A	A	A	G	G	A	A	G	G	G	G	A	G	A	A	A	A	G	A	A	A	G	A	A	G	A	A	A	G	G	A	G	G	G	A	G	G	G	G	G	A
supercont10.1_1246995	T	T	T	T	C	Y	C	T	C	C	C	T	T	T	T	T	C	T	T	T	T	C	T	T	T	C	T	C	T	T	T	T	T	C	C	C	T	T	T	T	T	T	T	T	T	T	T	T	C
supercont10.1_1247146	T	T	C	T	C	C	C	C	C	C	C	C	T	T	C	T	C	T	T	C	T	T	T	T	T	C	C	C	C	T	C	T	C	C	C	C	T	T	C	T	T	T	C	C	T	T	T	T	C
supercont10.1_1247203	A	A	G	A	G	G	A	G	G	A	G	G	A	A	A	A	G	A	A	G	A	A	A	A	G	G	G	G	A	A	G	A	G	G	G	G	A	A	A	A	A	A	A	G	A	A	A	A	G
supercont10.1_1247338	A	A	A	A	A	G	G	G	G	G	G	G	G	G	A	A	G	A	A	G	A	A	A	A	G	G	G	G	A	A	A	A	G	G	A	A	A	A	A	A	A	A	A	G	A	A	A	A	G
supercont10.1_1247570	C	C	C	C	C	C	T	C	T	T	C	C	T	T	T	C	T	C	C	C	C	C	C	C	C	C	C	T	T	C	C	C	C	C	T	C	C	C	T	C	C	C	C	T	C	C	C	C	C
supercont10.1_1247576	C	C	T	T	T	T	C	C	C	C	C	C	C	C	C	C	C	C	T	C	T	T	T	T	C	C	C	C	C	C	T	T	C	C	C	T	T	T	C	C	T	T	T	C	C	T	T	T	C
supercont10.1_1248587	A	A	G	G	G	G	A	A	A	A	G	A	A	A	A	A	A	A	A	A	G	A	A	G	A	A	A	A	A	A	G	G	A	A	A	G	G	G	A	A	G	G	G	A	A	G	G	G	G
supercont10.1_1249991	A	A	A	A	A	A	G	G	A	G	G	G	A	A	A	A	G	A	G	G	A	A	A	G	A	A	G	G	A	A	A	A	G	G	A	A	G	A	A	A	A	A	A	G	A	G	G	A	G
supercont10.1_1251245	C	C	C	C	C	C	C	T	T	C	C	T	C	T	T	C	C	C	C	C	C	C	C	C	C	T	T	C	C	C	C	C	C	C	C	C	C	C	C	C	C	T	C	C	C	C	C	C	C
supercont10.1_12518	T	T	T	C	T	T	T	C	T	C	T	T	C	C	C	T	T	T	T	T	T	T	T	C	C	T	T	T	T	T	T	C	C	C	T	T	T	T	T	T	C	T	T	T	T	C	C	T	T
supercont10.1_1254025	A	A	A	G	G	G	A	G	A	G	A	G	A	G	A	A	A	A	A	G	A	A	A	G	A	G	A	A	A	A	A	G	G	A	A	G	A	A	A	A	A	A	A	A	A	G	G	A	A
supercont10.1_1254072	C	C	C	C	A	A	C	A	A	A	C	A	C	A	C	C	C	C	C	A	C	C	C	A	C	A	A	C	C	C	C	C	A	A	C	C	A	C	C	C	A	C	A	C	C	A	A	C	C
supercont10.1_1254090	G	G	G	G	A	A	G	A	A	A	G	G	G	A	G	G	G	G	G	A	G	G	G	A	G	A	A	G	G	G	G	G	A	A	G	A	G	G	G	G	A	G	A	G	G	A	G	G	G
supercont10.1_1254300	A	A	A	A	A	A	A	T	T	A	T	T	T	A	T	A	T	A	T	T	A	T	T	A	T	A	T	A	T	A	A	A	T	T	T	A	A	A	T	A	A	A	A	T	A	A	A	A	T
supercont10.1_1254529	C	C	C	C	C	C	C	T	T	C	T	T	T	C	T	C	T	C	C	T	C	T	T	C	C	C	C	T	T	C	C	C	T	C	C	T	C	C	T	C	C	T	C	T	C	C	C	C	T
supercont10.1_1254592	C	C	T	C	T	C	C	C	C	T	C	C	C	T	C	C	C	C	C	C	C	C	C	T	T	C	C	C	C	C	T	C	C	T	C	C	T	C	C	C	C	C	T	C	C	T	C	T	C
supercont10.1_1254593	A	A	G	A	G	A	A	A	A	G	A	A	A	G	A	A	A	A	A	A	A	A	A	G	G	A	A	A	A	A	G	A	A	G	A	A	G	A	A	A	A	A	G	A	A	G	G	G	A
supercont10.1_1254693	G	G	G	G	G	G	G	A	G	G	A	A	A	G	A	G	A	G	G	A	G	A	A	G	G	G	A	G	A	G	G	G	G	G	A	G	G	G	A	G	G	A	G	A	G	G	G	G	A
supercont10.1_1254739	G	G	G	G	A	G	G	A	A	G	A	A	G	G	G	G	A	G	A	A	A	A	A	G	G	G	G	G	A	G	G	G	A	G	A	G	G	G	A	G	G	A	G	A	G	A	G	A	A
supercont10.1_1254790	C	C	C	C	C	C	C	A	A	C	A	A	A	C	A	C	A	C	A	A	C	A	A	C	C	C	A	C	A	C	C	C	A	C	A	C	C	C	A	C	C	C	C	A	C	C	C	C	A
supercont10.1_1254791	T	T	T	T	T	T	T	C	C	T	C	C	C	T	C	T	C	T	C	C	T	C	C	T	T	T	C	C	C	T	T	T	C	T	C	T	T	T	C	T	T	T	T	C	T	T	T	T	C
supercont10.1_1254873	T	T	C	T	T	T	C	C	T	C	C	C	C	C	C	T	C	T	C	C	T	C	C	T	T	C	C	C	C	T	C	T	C	C	C	T	T	T	C	T	T	T	T	C	T	T	T	T	C
supercont10.1_1254880	G	G	G	G	C	C	C	C	G	C	C	C	C	C	C	G	C	G	C	C	G	C	C	G	C	G	C	G	C	G	G	G	C	C	G	G	G	G	C	G	G	G	C	C	G	C	C	G	C
supercont10.1_1254913	G	G	G	G	A	A	G	G	A	G	G	G	G	G	G	G	G	G	G	G	G	G	G	A	A	G	G	G	G	G	G	G	G	G	G	G	A	G	G	G	A	G	A	G	G	A	A	G	G
supercont10.1_1254959	G	G	G	A	G	A	G	A	G	A	A	A	A	A	A	G	A	G	A	A	A	A	A	A	A	G	G	A	A	G	G	A	A	G	G	G	G	G	A	G	G	G	A	A	G	A	A	G	A
supercont10.1_1255025	T	T	C	T	T	T	T	T	T	C	C	T	T	T	C	T	C	T	T	C	T	T	T	T	T	T	C	T	T	T	C	T	T	T	T	T	T	C	T	T	T	C	T	C	T	C	T	T	C
supercont10.1_1255158	T	T	T	T	C	T	C	C	C	C	C	C	C	C	C	T	C	T	T	C	T	C	C	C	C	T	T	C	C	T	T	T	C	C	T	C	C	T	C	T	C	T	C	C	T	Y	C	T	C
supercont10.1_1255176	A	A	G	G	G	A	G	G	G	G	A	A	G	G	G	A	A	A	G	A	A	G	G	G	G	A	G	G	G	A	G	G	G	G	A	A	A	A	G	A	G	A	G	G	A	G	G	A	A
supercont10.1_1255349	T	T	T	T	T	T	T	C	C	T	C	C	C	T	C	T	T	T	C	C	T	C	C	T	T	T	T	C	C	T	T	T	C	T	T	T	T	T	C	T	T	T	T	C	T	T	T	T	C
supercont10.1_1255353	C	C	C	C	C	C	C	T	T	C	T	T	T	C	T	C	C	C	C	T	C	T	T	C	C	C	C	T	T	C	C	C	C	C	C	C	C	C	T	C	C	C	C	T	C	C	C	C	T
supercont10.1_1255676	G	G	G	G	G	G	G	A	A	A	A	A	A	G	A	G	A	G	A	A	G	A	A	G	G	G	A	A	A	G	G	G	A	G	A	A	G	G	A	G	G	A	G	A	G	G	G	G	A
supercont10.1_1255764	T	T	T	T	T	T	T	C	T	C	C	C	C	T	C	T	C	T	C	C	T	C	C	T	T	T	T	C	C	T	T	T	C	T	C	T	T	T	C	T	T	C	T	C	T	T	T	T	C
supercont10.1_1255782	G	G	G	G	G	G	G	C	G	C	G	C	C	G	C	G	C	G	C	C	G	C	C	G	G	G	C	G	C	G	G	G	C	G	G	G	G	G	C	G	G	C	G	C	G	G	G	G	G
supercont10.1_1256094	G	G	G	G	A	A	G	A	G	A	A	A	A	A	A	G	A	G	A	A	G	A	A	A	G	A	G	A	A	G	G	G	A	A	G	A	G	G	A	G	G	A	G	A	G	G	G	G	A
supercont10.1_1256397	A	A	A	A	A	A	A	G	A	A	A	G	A	A	G	A	G	A	A	G	G	G	A	A	A	A	G	G	G	A	A	A	G	G	A	A	A	G	G	A	A	A	A	G	A	A	A	A	A
supercont10.1_1256415	C	C	C	C	C	C	C	T	C	C	C	T	C	C	T	C	T	C	C	T	T	T	T	C	C	C	T	T	T	C	C	C	T	T	C	C	C	T	T	C	C	C	C	T	C	C	C	C	C
supercont10.1_1256502	C	C	A	C	A	C	A	A	A	A	A	A	A	A	A	C	A	C	A	A	C	C	A	A	C	A	A	A	A	C	A	C	A	A	C	C	C	A	A	C	C	A	C	A	C	C	C	A	A
supercont10.1_1256514	C	C	G	G	G	G	G	G	G	G	C	G	G	G	G	C	G	C	C	G	S	C	G	G	C	G	G	G	G	C	G	G	G	G	C	C	C	G	G	C	C	G	C	G	C	C	C	G	C
supercont10.1_1256646	C	C	T	C	T	T	T	T	C	C	T	T	T	T	C	C	T	C	T	T	T	T	T	C	C	C	C	T	T	C	T	C	T	T	C	C	T	C	T	C	C	C	C	T	C	C	C	C	T
supercont10.1_1257026	G	G	G	G	G	G	G	A	A	G	A	A	G	A	A	G	A	G	G	A	G	A	A	G	A	A	G	A	A	G	G	G	G	A	A	A	G	G	A	G	A	G	A	A	G	A	A	A	G
supercont10.1_1257822	T	T	G	G	T	T	G	T	G	G	G	T	G	G	G	T	T	T	G	G	T	G	G	G	G	G	G	T	G	T	G	G	T	G	T	G	G	T	G	T	G	G	G	T	T	G	G	G	G
supercont10.1_1258319	T	T	C	T	T	T	C	T	C	T	T	T	C	C	T	T	T	T	T	T	T	T	T	T	T	C	T	T	T	T	C	T	T	C	T	C	C	T	T	T	C	T	T	T	T	C	C	T	T
supercont10.1_1258358	T	T	T	C	T	T	T	C	T	T	T	C	T	T	C	T	T	T	C	T	T	T	C	C	C	T	T	T	C	T	T	C	C	T	T	T	T	T	C	T	T	C	C	C	T	T	T	C	C
supercont10.1_1258448	G	G	G	A	A	A	G	G	G	A	G	G	G	G	A	G	G	G	A	G	A	A	A	A	A	G	G	A	A	G	G	A	G	G	A	G	G	A	A	G	G	A	A	A	G	G	G	A	A
supercont10.1_1258470	C	C	C	A	A	A	C	C	C	A	C	C	C	C	A	C	C	C	A	C	A	A	A	A	A	C	C	A	A	C	C	A	C	C	A	C	C	A	A	C	C	A	A	A	C	C	C	A	A
supercont10.1_1258604	C	C	C	T	C	C	C	C	T	C	C	C	C	C	T	C	C	C	T	C	C	C	T	T	T	C	C	C	T	C	C	T	C	T	C	T	C	C	T	C	C	T	T	T	C	C	C	T	T
supercont10.1_1258619	T	T	T	C	T	T	T	T	C	T	T	T	T	T	C	T	T	T	C	T	T	T	C	C	C	T	T	T	C	T	T	C	T	C	T	C	T	T	C	T	T	C	C	C	T	T	T	C	C
supercont10.1_1258634	C	C	C	T	C	C	C	C	T	C	C	C	C	C	T	C	C	C	T	C	C	C	T	T	T	C	C	C	T	C	C	T	C	T	C	T	C	C	T	C	C	T	T	T	C	C	C	T	T
supercont10.1_1258664	T	T	T	C	T	T	T	T	C	T	T	T	T	T	C	T	T	T	T	T	T	T	C	C	C	T	T	T	C	T	T	C	T	C	T	C	T	T	C	T	T	C	C	C	T	T	T	C	C
supercont10.1_1258688	C	C	C	T	C	C	C	C	T	C	C	C	C	C	T	C	C	C	C	C	C	C	T	T	T	C	C	C	T	C	C	T	C	T	C	T	C	C	T	C	C	T	T	T	C	C	C	T	T
supercont10.1_1258691	C	C	C	T	C	C	C	C	T	C	C	C	C	C	T	C	C	C	C	C	C	C	T	T	T	C	C	C	T	C	C	T	C	T	C	T	C	C	T	C	C	T	T	T	C	C	C	T	T
supercont10.1_1258754	T	T	T	C	T	T	T	T	C	T	T	T	T	T	C	T	T	T	T	T	T	T	C	C	C	T	T	T	C	T	T	C	T	C	T	T	T	T	C	T	T	C	C	C	T	T	T	C	C
supercont10.1_1258769	C	C	C	T	C	C	C	C	T	C	C	C	C	C	T	C	C	C	C	C	C	C	T	T	T	C	C	C	T	C	C	T	C	T	C	T	C	C	T	C	C	T	T	T	C	C	C	T	T
supercont10.1_1258808	T	T	T	C	T	T	T	T	C	T	T	T	T	T	C	T	T	T	T	T	T	T	C	C	C	T	T	T	C	T	T	C	T	C	T	C	T	T	C	T	T	C	C	C	T	T	T	C	C
supercont10.1_1258841	C	C	C	T	C	C	C	C	T	C	C	C	C	C	T	C	C	C	C	C	C	C	T	T	T	C	C	C	T	C	C	T	C	T	C	T	C	C	T	C	C	T	T	T	C	C	C	T	T
supercont10.1_1258865	C	C	C	T	C	C	C	C	T	C	C	C	C	C	T	C	C	C	C	C	C	C	T	T	T	C	C	C	T	C	C	T	C	T	C	T	C	C	T	C	C	T	T	T	C	C	C	T	T
supercont10.1_1258886	T	T	T	T	C	C	T	C	T	C	C	C	T	T	T	T	T	T	C	C	T	C	T	T	T	T	C	C	T	T	T	T	C	T	C	T	T	T	T	T	T	T	T	T	T	T	T	T	T
supercont10.1_1258931	G	G	G	G	A	A	G	A	G	A	G	A	G	G	G	G	A	G	A	G	R	A	G	G	G	G	G	A	G	G	G	G	A	G	A	G	A	A	G	G	G	G	G	G	G	G	G	G	G
supercont10.1_1259641	A	A	T	A	T	T	A	T	A	A	A	T	T	T	A	A	A	A	A	T	A	A	T	A	A	T	T	T	A	A	T	A	T	A	A	A	A	A	A	A	A	A	A	A	A	T	T	A	A
supercont10.1_1259742	C	C	T	C	T	T	C	C	C	T	T	C	T	T	C	C	C	C	C	C	C	C	T	C	C	T	C	C	C	C	T	C	C	C	C	C	C	C	C	C	C	C	C	C	C	T	T	C	C
supercont10.1_1259837	G	G	A	G	A	A	G	G	G	G	G	G	G	A	G	G	G	G	G	G	G	G	A	G	G	A	G	G	G	G	A	G	G	G	A	G	G	G	G	G	G	G	G	G	G	A	A	G	G
supercont10.1_1259873	T	T	C	T	C	C	T	T	T	T	T	T	C	C	T	T	T	T	T	T	T	T	C	T	T	C	T	T	T	T	C	T	T	T	C	T	T	T	T	T	T	T	T	T	T	C	C	T	T
supercont10.1_1259947	C	C	A	C	A	A	C	A	C	C	A	A	A	A	C	C	C	C	C	A	C	C	A	C	C	C	A	A	C	C	A	C	A	C	A	C	C	C	C	C	C	C	C	C	C	C	A	C	C
supercont10.1_1260042	A	A	A	G	G	G	G	G	G	G	G	G	A	A	G	A	G	A	G	A	G	G	G	G	G	A	A	G	G	A	A	G	G	G	A	A	G	G	G	A	G	G	G	G	A	A	A	G	G
supercont10.1_1260146	T	T	T	T	C	C	C	C	T	C	C	C	T	T	C	T	C	T	C	C	C	C	C	C	C	T	T	T	C	T	T	T	C	C	C	T	C	T	C	T	C	C	C	C	T	T	T	C	C
supercont10.1_1260217	A	A	A	G	G	G	G	G	G	G	G	G	A	A	G	A	G	A	G	G	G	G	G	G	G	A	G	G	G	A	A	G	G	G	G	A	G	G	G	A	G	G	G	G	A	A	A	G	G
supercont10.1_1260233	T	T	T	C	C	C	C	C	C	C	C	C	T	T	C	T	C	T	C	C	Y	C	C	C	C	T	C	C	C	T	T	C	C	C	C	T	C	C	C	T	C	C	C	C	T	T	T	C	C
supercont10.1_1260275	A	A	A	G	A	A	G	G	A	G	G	G	A	A	G	A	G	A	G	G	G	G	G	G	G	A	G	G	G	A	A	G	G	G	A	A	G	G	G	A	A	G	G	G	A	A	A	G	G
supercont10.1_1260354	T	T	C	T	C	T	C	C	T	C	C	T	C	C	C	T	T	T	T	T	T	T	C	C	C	C	T	C	T	T	C	T	T	C	T	C	T	T	T	T	T	C	C	C	T	C	C	C	C
supercont10.1_1260475	C	C	T	T	C	C	T	C	C	C	T	C	T	T	C	C	T	C	T	C	T	C	T	T	T	C	C	C	C	C	T	T	C	C	C	C	C	T	C	C	C	T	C	T	C	C	C	T	C
supercont10.1_1260534	T	T	T	T	C	C	C	C	C	C	C	T	T	C	C	T	T	T	C	C	T	T	C	C	C	T	C	C	C	T	T	T	C	T	T	T	C	T	C	T	T	T	C	C	T	C	C	C	C
supercont10.1_1260535	T	T	T	T	C	C	C	C	C	C	C	T	T	C	C	T	T	T	C	C	T	T	T	C	C	C	C	C	C	T	T	T	T	T	T	T	C	T	C	T	T	T	C	C	T	T	C	C	C
supercont10.1_1260547	C	C	T	T	C	C	T	T	C	C	T	T	T	T	C	C	C	C	C	C	C	C	T	C	C	C	C	C	C	C	T	T	T	T	C	C	C	C	C	C	C	T	C	T	C	C	C	T	C
supercont10.1_1260842	C	C	C	C	T	C	T	C	T	T	Y	C	C	T	T	C	C	C	T	T	T	T	C	C	C	C	T	T	C	C	C	C	C	T	C	C	T	C	C	C	T	T	T	T	C	T	T	T	T
supercont10.1_1260955	C	C	C	A	A	A	C	C	C	A	A	C	C	A	C	C	A	C	C	C	C	A	C	C	C	C	C	A	C	C	C	A	C	C	C	C	C	C	C	C	C	A	A	C	C	C	C	C	C
supercont10.1_1261070	C	C	C	T	T	T	T	T	T	T	T	T	T	T	T	C	T	C	T	T	C	T	T	C	T	C	T	T	T	C	C	T	T	T	T	C	T	C	T	C	C	T	T	T	C	T	T	T	T
supercont10.1_1261114	G	G	G	A	A	A	A	A	A	A	A	A	A	A	A	G	G	G	A	A	G	A	A	G	A	G	A	A	A	G	G	A	A	A	A	A	A	G	A	G	G	A	A	A	G	A	A	A	A
supercont10.1_1261157	A	A	A	G	G	G	G	G	G	G	G	G	G	G	G	A	A	A	A	G	A	A	A	A	A	A	A	G	G	A	A	G	G	G	A	A	A	A	G	A	G	G	G	G	A	A	A	G	G
supercont10.1_126172	T	T	T	T	C	C	T	T	T	T	C	C	C	C	C	T	C	T	T	C	T	T	C	C	C	T	T	C	T	T	T	T	T	C	C	T	T	T	T	T	T	T	C	T	T	C	C	T	T
supercont10.1_1262185	A	A	A	A	G	A	A	A	A	G	G	A	G	G	G	A	G	A	A	A	A	G	A	A	A	G	A	G	G	A	A	A	A	A	A	A	A	A	G	A	A	A	A	A	A	A	A	A	A
supercont10.1_1262268	T	T	C	T	C	C	T	T	T	C	C	T	C	C	C	T	C	T	T	T	T	C	T	C	T	C	T	C	C	T	C	T	T	T	T	C	C	T	C	T	T	T	T	T	T	T	T	T	T
supercont10.1_1262286	A	A	G	A	A	A	A	A	A	G	G	A	G	G	G	A	G	A	A	A	A	G	A	G	A	A	A	G	G	A	G	A	A	A	A	G	G	A	G	A	A	A	A	A	A	A	A	A	A
supercont10.1_1262298	A	A	G	A	A	A	A	A	A	G	G	A	A	G	G	A	G	A	A	A	A	G	A	G	A	G	A	G	G	A	G	A	A	A	A	G	G	A	G	A	A	A	A	A	A	A	A	A	A
supercont10.1_1262467	T	T	C	T	C	C	C	T	T	C	C	T	T	C	C	T	C	T	T	T	T	C	T	C	T	C	T	C	C	T	C	T	T	T	T	T	C	T	C	T	T	T	C	T	T	C	C	T	T
supercont10.1_1262503	G	G	A	G	G	A	A	G	G	A	A	G	A	A	A	G	A	G	G	G	G	A	G	A	G	A	G	A	A	G	A	G	G	G	G	G	A	G	A	G	G	G	A	G	G	A	A	G	G
supercont10.1_1262560	T	T	T	T	C	C	C	T	T	T	C	T	T	C	C	T	C	T	T	T	T	T	T	C	T	T	T	C	C	T	T	T	T	T	T	T	C	T	C	T	T	T	C	T	T	C	C	T	T
supercont10.1_1262635	A	A	A	A	G	A	G	A	A	A	G	A	A	G	G	A	A	A	A	A	A	G	A	G	A	A	A	G	G	A	A	A	A	A	A	A	G	A	G	A	A	A	G	A	A	A	G	A	A
supercont10.1_1262662	T	T	T	T	C	C	C	T	T	T	C	T	T	C	C	T	C	T	T	T	T	C	T	C	T	T	T	C	C	T	T	T	T	T	T	C	C	T	C	T	T	T	C	T	T	C	C	T	T
supercont10.1_1262707	C	C	C	C	C	C	T	C	C	C	T	C	C	T	T	C	T	C	T	C	C	T	C	C	C	C	C	T	T	C	C	C	C	C	C	C	T	C	T	C	C	C	T	C	C	T	T	C	C
supercont10.1_1262722	G	G	G	G	G	G	A	G	G	G	A	G	G	A	A	G	G	G	A	G	G	A	G	G	G	G	G	A	A	G	G	G	G	G	G	G	A	G	A	G	G	G	A	G	G	A	A	G	G
supercont10.1_1262815	G	G	A	G	A	G	A	G	G	A	A	G	A	A	A	G	A	G	A	G	G	A	G	G	G	A	G	A	A	G	A	G	G	G	G	A	A	G	A	G	G	G	A	G	G	A	A	G	G
supercont10.1_1262854	T	T	C	C	C	C	C	T	T	C	C	T	C	C	C	T	C	T	C	T	T	C	T	C	T	C	T	C	C	T	C	C	T	T	T	C	C	T	C	T	T	C	C	T	T	C	C	T	T
supercont10.1_1262884	T	T	C	T	C	T	C	T	T	C	C	T	C	C	C	T	C	T	C	T	T	C	T	C	T	T	T	C	T	T	C	T	T	T	T	C	C	T	T	T	T	C	C	T	T	T	T	T	T
supercont10.1_1263030	C	C	T	C	T	T	T	T	T	T	T	T	T	T	T	C	T	C	T	C	C	T	T	T	C	C	C	C	T	C	T	C	T	C	C	T	T	C	T	C	T	T	T	C	C	C	C	C	C
supercont10.1_1263091	T	T	C	C	C	T	C	C	C	C	C	C	C	C	C	T	C	T	C	C	T	C	C	C	T	C	C	T	T	T	C	C	C	T	T	T	C	T	T	T	T	C	C	C	T	T	T	C	C
supercont10.1_1263190	T	T	T	T	C	C	C	C	T	T	C	C	T	C	C	T	C	T	C	T	T	C	T	T	T	T	T	C	C	T	T	T	C	T	C	T	C	T	C	T	C	C	C	T	T	C	C	T	T
supercont10.1_1263349	C	C	C	T	T	T	T	T	T	C	T	T	T	C	T	C	C	C	T	C	C	T	C	C	C	C	C	T	T	C	C	T	T	C	C	T	T	C	T	C	T	T	T	T	C	T	T	C	C
supercont10.1_1263484	A	A	G	A	A	A	A	A	G	G	G	A	A	A	G	A	G	A	G	G	A	G	G	G	G	A	G	G	G	A	G	A	A	G	G	A	A	A	G	A	G	A	A	G	A	A	A	G	G
supercont10.1_1263490	G	G	A	G	G	G	G	G	A	R	A	G	G	G	A	G	A	G	A	A	G	A	A	A	A	G	A	A	A	G	A	G	G	A	A	G	G	G	A	G	G	G	G	A	G	G	G	A	A
supercont10.1_1263559	A	A	A	A	G	G	G	A	A	A	A	A	A	G	A	A	A	A	A	G	G	A	A	A	G	A	G	A	A	A	A	A	A	G	A	A	A	A	A	A	A	A	G	A	A	G	G	G	G
supercont10.1_1263568	G	G	G	G	G	G	G	A	A	G	A	A	G	G	A	G	G	G	A	G	G	A	A	G	G	G	G	A	A	G	G	G	A	G	A	G	G	G	A	G	G	G	G	A	G	G	G	G	G
supercont10.1_1263805	T	T	T	T	T	T	T	T	C	T	C	T	T	T	C	T	T	T	C	T	T	T	C	T	T	T	T	T	C	T	T	T	T	T	C	T	T	T	C	T	C	T	T	T	T	T	T	T	T
supercont10.1_1264040	A	A	T	A	A	A	A	T	A	T	T	T	A	A	T	A	A	A	T	T	A	T	T	T	T	A	A	A	T	A	T	A	T	A	T	T	T	A	T	A	T	T	T	T	A	T	T	A	A
supercont10.1_1264060	T	T	C	C	C	T	T	C	T	T	C	T	C	T	C	T	T	T	C	C	T	C	C	C	C	T	T	C	C	T	C	C	C	T	C	C	C	T	C	T	C	C	C	C	T	C	C	T	T
supercont10.1_1264092	A	A	G	G	G	G	A	G	A	G	G	G	G	A	G	A	A	A	G	G	A	G	A	G	G	A	G	G	G	A	G	G	G	A	G	A	G	A	G	A	A	G	G	G	A	G	G	A	A
supercont10.1_1264102	T	T	C	C	C	Y	T	C	T	C	C	C	C	T	T	T	T	T	C	C	T	C	T	C	C	T	T	C	C	T	C	C	C	T	C	T	C	T	C	T	T	C	C	C	T	T	C	T	T
supercont10.1_1264622	A	A	A	A	A	A	A	A	A	A	A	G	A	A	G	A	A	A	A	A	A	A	G	A	G	G	A	A	G	A	A	A	G	A	G	A	G	A	G	A	A	A	G	A	A	G	G	A	A
supercont10.1_1264634	G	G	G	G	G	G	G	T	G	G	G	G	G	G	T	G	G	G	G	G	G	G	T	G	T	T	G	G	T	G	G	G	T	G	G	G	G	G	T	G	T	G	T	G	G	T	T	G	G
supercont10.1_1264704	A	A	C	C	A	A	A	A	C	C	C	A	A	C	C	A	A	A	C	A	A	A	C	C	C	C	A	A	C	A	C	C	A	A	A	A	A	A	C	A	C	C	C	A	A	C	C	C	A
supercont10.1_1264763	T	T	T	T	C	C	C	C	T	T	T	C	C	C	C	T	C	T	T	T	C	T	T	T	T	T	T	C	T	T	T	T	T	C	T	T	T	C	T	T	T	T	C	C	T	T	C	C	C
supercont10.1_1264790	T	T	C	C	C	C	T	C	C	C	C	C	C	C	C	T	T	T	C	C	T	C	C	C	C	C	C	C	C	T	C	C	C	T	T	T	C	T	C	T	C	C	C	C	T	C	C	C	T
supercont10.1_1264916	T	T	A	T	T	T	A	A	A	A	T	T	A	A	T	T	T	T	T	T	T	A	T	A	A	T	T	T	T	T	A	T	A	T	T	T	A	T	T	T	T	T	A	A	T	T	A	A	T
supercont10.1_1264922	C	C	T	T	C	C	T	T	T	T	C	C	T	T	T	C	C	C	T	T	C	T	T	T	T	T	C	C	C	C	T	T	T	C	C	C	T	C	C	C	C	T	T	T	C	T	T	C	C
supercont10.1_1265015	G	G	A	G	A	A	A	A	A	G	A	A	A	A	A	G	A	G	A	A	G	A	A	G	A	A	A	A	A	G	A	G	A	G	A	G	A	G	A	G	A	G	A	A	G	A	A	A	A
supercont10.1_1265039	A	A	G	A	A	A	G	A	G	G	G	A	G	A	G	A	G	A	G	A	G	A	G	G	G	A	A	A	G	A	G	A	A	G	G	G	A	G	G	A	A	G	A	G	A	A	A	G	A
supercont10.1_1265514	G	G	T	G	T	T	T	T	G	T	G	T	G	T	T	G	T	G	T	T	T	T	T	T	G	G	T	T	T	G	T	G	T	G	G	G	T	G	T	G	T	T	T	T	G	T	T	G	T
supercont10.1_1266809	C	C	C	C	T	T	C	T	C	T	C	T	T	C	T	C	T	C	T	T	T	C	T	T	T	C	C	C	T	C	C	C	T	C	T	C	T	T	T	C	C	C	C	T	C	C	C	T	C
supercont10.1_1266818	C	C	T	C	C	C	T	C	T	C	C	C	C	C	C	C	C	C	C	C	C	C	C	C	C	T	C	C	C	C	T	C	C	C	C	C	C	C	C	C	C	C	T	C	C	T	T	C	T
supercont10.1_1266885	C	C	G	C	C	C	G	C	G	C	C	C	C	C	C	C	C	C	G	C	C	C	C	G	C	C	C	G	C	C	G	C	C	C	G	C	C	C	C	C	C	C	G	G	C	S	G	C	G
supercont10.1_1266961	C	C	T	T	C	C	T	T	C	T	C	T	C	C	C	C	C	C	T	T	T	C	T	T	T	C	T	T	C	C	T	T	T	C	T	C	T	T	C	C	C	C	C	T	C	T	T	T	T
supercont10.1_1266986	C	C	G	G	C	C	G	G	C	G	C	G	G	C	G	C	C	C	G	G	G	C	G	G	G	C	G	C	G	C	G	G	G	C	G	C	G	G	G	C	G	C	G	G	C	G	G	G	G
supercont10.1_1267004	A	A	G	G	A	A	G	A	A	A	G	A	A	A	A	A	A	A	G	A	G	A	A	G	G	A	A	A	A	A	G	G	A	A	G	A	A	G	A	A	A	A	A	G	A	G	G	A	G
supercont10.1_1267014	T	T	C	T	T	T	T	C	T	C	C	C	C	T	C	T	C	T	T	C	T	T	C	T	C	C	C	T	C	T	C	T	C	C	T	T	C	T	C	T	T	T	C	T	T	T	T	C	T
supercont10.1_1267046	A	A	G	A	A	A	G	G	A	G	G	G	G	A	G	A	A	A	G	G	A	A	A	A	G	A	A	A	G	A	G	A	G	G	G	A	A	A	G	A	A	A	A	A	A	G	G	G	A
supercont10.1_1267172	G	G	G	G	G	A	A	A	A	A	A	A	A	A	G	G	A	G	G	A	A	G	A	G	A	G	G	G	G	G	G	G	G	A	A	A	A	G	G	G	G	A	G	G	G	A	A	A	G
supercont10.1_1267202	G	G	A	G	G	G	A	A	G	A	A	A	A	A	A	G	A	G	A	A	A	G	G	G	G	G	A	A	A	G	A	G	G	A	G	G	G	A	A	G	G	G	G	A	G	G	G	G	G
supercont10.1_1267340	A	A	A	C	C	M	A	A	C	A	A	A	A	A	C	A	C	A	C	A	A	A	A	A	C	A	A	C	C	A	A	C	A	A	A	C	C	A	C	A	A	C	C	A	A	C	C	C	A
supercont10.1_1267450	G	G	G	G	G	G	A	A	G	A	G	A	G	G	G	G	G	G	A	A	G	A	G	A	G	G	A	G	G	G	G	G	A	A	A	G	A	G	G	G	G	G	G	G	G	A	A	G	A
supercont10.1_1267460	G	G	G	A	A	A	A	G	A	A	G	G	G	G	G	G	G	G	A	A	G	A	A	A	G	G	G	A	G	G	G	A	G	A	G	A	A	G	G	G	G	A	G	G	G	A	A	A	A
supercont10.1_1267497	C	C	C	T	C	C	C	C	C	C	C	C	C	T	T	T	T	T	C	C	C	C	C	C	C	C	C	C	C	C	C	T	C	C	C	C	C	C	C	C	C	T	C	C	C	C	T	C	C
supercont10.1_1267636	G	G	G	A	G	G	A	A	G	G	G	A	G	G	G	G	G	G	G	A	A	G	G	G	G	G	A	A	G	G	G	A	A	A	A	A	G	A	G	G	G	G	G	G	G	G	G	G	A
supercont10.1_1269037	A	A	A	A	A	A	A	C	A	A	C	C	A	A	A	A	A	A	A	C	C	C	A	C	A	C	C	A	A	A	A	A	A	C	A	A	C	A	A	A	C	C	A	C	A	A	C	C	C
supercont10.1_1269172	T	T	T	T	T	C	T	C	C	C	T	C	T	T	C	T	C	T	T	T	T	C	T	C	T	C	T	T	C	T	T	T	C	C	T	T	T	T	C	T	T	C	C	T	T	T	T	T	T
supercont10.1_1269241	T	T	C	T	C	T	C	C	C	T	C	C	T	T	C	T	C	T	C	C	T	C	T	C	C	T	T	T	C	T	C	T	C	C	T	T	C	T	C	T	T	C	C	C	T	C	C	C	C
supercont10.1_126925	G	G	G	G	G	G	G	G	A	A	G	G	A	G	A	G	G	G	A	A	G	G	A	A	A	G	A	A	G	G	G	G	G	G	G	G	A	G	G	G	G	G	G	G	G	G	G	G	G
supercont10.1_1269472	A	A	G	A	G	G	A	G	A	G	G	G	A	G	G	A	G	A	A	G	G	G	A	A	G	A	G	G	G	A	G	A	G	G	G	G	G	A	G	A	G	G	G	G	A	G	G	G	G
supercont10.1_1269634	T	T	T	T	G	T	T	G	G	G	T	G	T	G	T	T	G	T	T	G	T	T	T	G	T	G	G	G	G	T	T	T	T	T	T	T	G	T	G	T	G	T	G	T	T	G	G	G	T
supercont10.1_1269649	G	G	G	G	C	C	G	C	C	C	G	C	G	C	C	G	C	G	G	C	G	G	G	C	G	C	G	C	C	G	G	G	G	G	C	G	C	C	C	G	C	G	C	G	G	G	C	C	G
supercont10.1_1269673	T	T	T	T	T	T	T	C	T	T	T	C	C	T	T	T	T	T	T	C	C	T	T	C	T	C	C	C	T	T	T	T	T	T	C	T	C	T	T	T	C	T	T	T	T	T	T	C	T
supercont10.1_1269791	A	A	A	C	A	A	A	C	A	A	A	C	C	A	A	A	A	A	A	A	A	A	A	A	A	A	A	C	A	A	A	C	C	C	C	A	A	A	A	A	A	A	A	A	A	M	C	A	A
supercont10.1_1269861	C	C	G	C	C	G	C	C	C	G	G	G	C	G	C	C	C	C	G	G	C	G	C	C	C	C	C	C	C	C	G	C	C	C	C	C	C	C	C	C	C	G	C	C	C	C	G	G	G
supercont10.1_1269884	C	C	C	C	A	C	C	A	C	A	C	C	C	A	A	C	A	C	C	A	C	A	C	C	C	C	C	A	A	C	C	C	C	A	C	C	C	C	A	C	C	C	A	C	C	A	A	A	C
supercont10.1_1272467	C	C	C	T	T	T	C	C	C	T	C	C	T	C	C	C	T	C	T	C	C	T	C	C	C	C	C	T	C	C	C	T	C	T	T	C	C	C	C	C	T	C	T	C	C	T	T	T	T
supercont10.1_1272527	T	T	C	C	C	Y	T	T	T	C	T	T	C	T	T	T	C	T	C	T	T	C	T	T	C	T	T	C	T	T	C	C	T	C	C	T	C	T	T	T	C	T	T	C	T	C	C	C	C
supercont10.1_1272650	C	C	C	C	C	C	C	T	T	Y	T	T	T	T	C	C	C	C	C	C	T	C	C	T	C	T	C	C	C	C	C	C	T	C	C	C	C	T	C	C	C	T	C	C	C	C	C	C	C
supercont10.1_1272716	C	C	C	T	T	T	C	C	C	C	C	C	C	C	C	C	T	C	T	C	C	T	C	C	C	C	C	T	C	C	C	T	C	T	T	C	T	C	C	C	T	C	C	C	C	T	T	T	T
supercont10.1_1272755	A	A	A	G	G	G	A	A	A	A	A	A	A	A	A	A	G	A	G	A	A	G	A	A	A	A	A	G	A	A	A	G	A	G	G	A	G	A	A	A	G	A	A	A	A	G	G	G	G
supercont10.1_1272824	C	C	T	C	T	T	T	T	T	T	T	T	T	T	C	C	T	C	T	T	T	T	C	T	T	T	T	T	C	C	T	C	T	T	C	C	C	T	C	C	T	T	T	T	C	T	T	T	T
supercont10.1_1273004	T	T	C	C	C	C	T	T	T	T	T	T	C	T	T	T	C	T	C	T	T	C	T	T	T	T	T	T	T	T	C	C	T	T	C	T	C	T	T	T	T	T	C	T	T	C	C	C	C
supercont10.1_1273232	T	T	T	T	A	A	T	T	T	T	T	T	T	T	T	T	A	T	A	T	T	A	T	T	T	T	T	A	T	T	T	T	T	A	A	T	A	T	T	T	T	T	A	T	T	A	A	A	A
supercont10.1_1273313	A	A	G	G	G	G	A	G	G	A	G	G	G	G	A	A	G	A	G	G	G	G	A	G	G	G	G	G	A	A	G	G	G	G	G	G	G	G	A	A	G	A	G	G	A	G	G	G	G
supercont10.1_1273448	T	T	T	T	C	C	T	T	T	T	T	T	T	T	T	T	T	T	C	T	T	C	T	T	T	T	T	C	T	T	T	T	T	C	C	T	C	T	T	T	T	T	C	T	T	C	C	C	C
supercont10.1_1273658	G	G	G	G	G	G	G	G	G	A	A	G	G	A	A	G	G	G	G	G	G	G	G	G	G	G	G	G	A	G	G	G	G	G	G	A	G	G	A	G	G	A	G	G	G	G	G	G	G
supercont10.1_1273688	G	G	G	G	G	G	G	G	G	A	A	G	G	A	A	G	G	G	G	G	G	G	G	G	G	G	G	G	A	G	G	G	G	G	G	A	G	G	A	G	G	A	G	G	G	G	G	G	G
supercont10.1_1273880	C	C	C	T	T	T	C	C	C	C	C	C	T	C	C	C	C	C	T	C	C	T	C	C	C	C	C	C	C	C	C	T	C	T	C	C	T	C	C	C	C	C	C	C	C	T	T	T	T
supercont10.1_1273931	C	C	C	T	T	T	C	C	C	C	C	C	T	C	C	C	C	C	T	C	C	T	C	C	C	C	C	C	C	C	C	T	C	T	C	C	T	C	C	C	C	C	T	C	C	T	T	T	T
supercont10.1_1273964	G	G	G	A	A	A	G	G	G	G	G	G	A	G	G	G	G	G	A	G	G	A	G	G	G	G	G	G	G	G	G	A	G	A	G	G	A	G	G	G	G	G	A	G	G	A	A	A	A
supercont10.1_1274015	T	T	T	C	C	C	T	T	T	C	C	T	C	C	T	T	T	T	C	C	T	C	T	T	T	T	C	T	T	T	T	C	T	C	C	C	C	T	T	T	T	T	C	T	T	C	C	C	C
supercont10.1_1274060	C	C	C	T	T	T	C	C	C	C	C	C	T	C	C	C	C	C	T	C	C	T	C	C	C	C	C	C	C	C	C	T	C	T	C	C	T	C	C	C	C	C	T	C	C	T	T	T	T
supercont10.1_1274177	C	C	C	T	T	T	C	C	C	T	T	C	T	T	C	C	C	C	T	T	C	T	C	C	C	C	T	T	C	C	C	T	C	T	T	T	T	C	C	C	C	C	T	C	C	T	T	T	T
supercont10.1_1274219	C	C	C	C	T	T	C	C	C	T	T	C	T	T	C	C	C	C	T	T	C	T	C	C	C	C	T	T	C	C	C	C	C	T	T	T	T	C	C	C	C	C	T	C	C	T	T	T	T
supercont10.1_1274348	T	T	T	C	C	C	T	C	T	T	T	C	C	T	T	T	T	T	C	T	C	C	T	T	T	C	T	T	T	T	T	C	C	C	T	T	C	C	T	T	T	T	C	T	T	C	C	C	C
supercont10.1_1274663	T	T	T	T	C	C	T	T	T	C	C	T	C	C	C	T	T	T	C	C	C	C	T	T	C	T	C	C	C	T	T	T	T	C	C	C	C	C	C	T	T	T	C	T	T	C	C	C	C
supercont10.1_1274837	A	A	A	G	G	G	A	A	A	A	A	A	G	A	A	A	A	A	G	G	A	G	A	A	A	A	G	A	A	A	A	G	A	G	A	A	A	A	A	A	A	A	A	A	A	G	G	G	G
supercont10.1_1275251	G	G	A	A	A	A	G	G	G	G	G	G	A	G	G	G	G	G	A	G	A	A	G	G	G	G	G	G	G	G	A	A	G	A	G	G	A	A	G	G	G	G	A	G	G	A	A	A	G
supercont10.1_1275311	C	C	T	T	T	T	C	C	C	C	C	C	T	C	C	C	C	C	T	C	T	T	C	C	C	C	C	C	C	C	T	T	C	T	C	C	T	T	C	C	C	C	T	C	C	T	T	T	C
supercont10.1_1275329	C	C	T	T	T	T	C	C	C	C	C	C	T	C	C	C	C	C	T	C	T	T	C	C	C	C	C	C	C	C	T	T	C	T	C	C	T	T	C	C	C	C	T	C	C	T	T	T	C
supercont10.1_1275350	C	C	T	T	T	T	C	C	C	C	C	C	T	C	C	C	C	C	T	C	T	T	C	C	C	C	C	C	C	C	T	T	C	T	C	C	T	T	C	C	C	C	T	C	C	T	T	T	C
supercont10.1_1275362	T	T	C	C	C	C	T	C	C	C	C	C	C	C	C	T	T	T	C	C	C	C	T	C	T	C	C	C	C	T	C	C	C	C	C	C	C	C	C	T	C	T	C	C	T	C	C	C	C
supercont10.1_1275377	C	C	T	T	T	T	C	T	T	C	C	T	T	C	C	C	C	C	T	T	T	T	C	T	C	T	T	T	C	C	T	T	T	T	T	C	T	T	C	C	T	C	T	T	C	T	T	T	T
supercont10.1_1275497	T	T	C	C	C	C	T	T	T	T	T	T	C	T	T	T	T	T	C	T	C	C	T	T	T	T	T	T	T	T	C	C	T	C	T	T	C	C	T	T	T	T	C	T	T	C	C	C	T
supercont10.1_12755	T	T	C	C	T	T	T	C	T	C	T	T	C	C	C	T	T	T	T	T	T	T	T	C	C	T	T	T	T	T	C	C	C	C	T	T	C	T	T	T	T	C	C	T	T	C	C	T	T
supercont10.1_1275533	A	A	G	G	G	G	A	A	A	A	A	A	G	A	A	A	A	A	G	A	G	G	A	A	A	A	A	A	A	A	G	G	A	G	A	G	G	G	A	A	A	A	G	A	A	G	G	G	A
supercont10.1_1275575	C	C	T	T	T	T	C	C	C	C	C	C	T	C	C	C	C	C	T	C	T	T	C	C	C	C	C	C	C	C	T	T	C	T	C	C	T	T	C	C	C	C	T	C	C	T	T	T	C
supercont10.1_1275693	C	C	T	T	T	C	C	C	C	C	C	C	T	C	C	C	C	C	T	C	T	T	C	C	C	C	C	C	C	C	T	T	C	T	C	C	T	T	C	C	C	C	T	C	C	T	T	T	C
supercont10.1_1276079	C	C	T	T	T	T	C	C	C	T	T	C	T	T	T	C	C	C	T	C	T	T	C	C	C	C	C	T	T	C	T	T	C	T	T	T	T	T	T	C	C	C	T	C	C	T	T	T	C
supercont10.1_1276121	C	C	T	T	T	T	C	C	C	T	T	C	T	T	T	C	C	C	T	C	T	T	C	C	C	C	C	T	T	C	T	T	C	T	T	T	T	T	T	C	C	C	T	C	C	T	T	T	C
supercont10.1_1276136	T	T	C	C	C	C	T	T	T	C	C	T	C	C	C	T	T	T	C	T	C	C	T	T	T	T	T	C	C	T	C	C	T	C	C	C	C	C	C	T	T	T	C	T	T	C	C	C	T
supercont10.1_1276175	C	C	C	T	T	T	C	C	C	T	T	C	T	T	T	C	C	C	T	C	T	T	C	C	C	C	C	T	T	C	C	T	C	T	T	T	T	C	T	C	C	C	T	C	C	T	T	T	C
supercont10.1_1276181	T	T	C	C	C	C	T	T	T	C	C	T	C	C	C	T	T	T	C	T	C	C	T	T	T	T	T	C	C	T	C	C	T	C	C	C	C	T	C	T	T	T	C	T	T	C	C	C	T
supercont10.1_1276190	C	C	T	T	T	T	C	C	C	T	T	C	T	T	T	C	C	C	T	C	T	T	C	C	C	C	C	T	T	C	T	T	C	T	T	C	T	T	T	C	C	C	T	C	C	Y	T	T	C
supercont10.1_127620	A	A	A	A	A	A	A	C	C	C	C	A	A	C	C	A	A	A	A	A	A	C	C	C	C	A	A	A	A	A	A	A	C	A	A	A	C	A	A	A	C	A	A	A	A	A	A	A	C
supercont10.1_1276241	T	T	C	C	C	C	T	T	T	C	C	T	C	C	C	T	T	T	C	T	C	C	T	T	T	T	T	C	C	T	C	C	T	C	C	C	C	C	C	T	T	T	C	T	T	C	C	C	T
supercont10.1_1276262	C	C	T	T	T	T	C	C	C	C	C	C	T	C	C	C	C	C	T	C	T	T	C	C	C	C	C	C	C	C	T	T	C	T	C	C	T	C	C	C	C	C	T	C	C	T	T	T	C
supercont10.1_1276280	G	G	A	A	A	A	G	G	G	A	A	G	A	A	A	G	G	G	A	G	A	A	G	G	G	G	G	A	A	G	A	A	G	A	A	A	A	G	A	G	G	G	A	G	G	A	A	A	G
supercont10.1_1276523	C	C	T	C	T	T	C	C	C	C	C	C	T	C	C	C	C	C	T	C	T	T	C	C	C	C	C	T	C	C	T	C	C	T	T	C	T	T	C	C	C	C	T	T	C	T	T	T	C
supercont10.1_1276628	G	G	T	T	T	T	G	G	G	T	T	G	T	T	T	G	T	G	T	G	T	T	G	G	G	G	G	T	T	G	T	T	G	T	T	T	T	T	T	G	T	G	T	T	G	T	T	T	G
supercont10.1_1276643	A	A	C	C	C	C	A	A	A	C	C	A	C	C	C	A	C	A	C	A	C	C	A	A	A	A	A	C	C	A	C	C	A	C	C	C	C	C	C	A	C	A	C	C	A	C	C	C	A
supercont10.1_1277860	A	A	A	A	C	C	A	A	A	C	C	A	A	C	C	A	C	A	C	C	A	C	A	A	A	A	A	A	C	A	A	A	A	C	A	A	C	A	C	A	A	C	C	C	A	M	C	C	C
supercont10.1_1278027	G	G	C	G	G	G	G	G	C	C	G	G	G	C	G	G	G	G	C	G	G	C	C	G	G	C	G	G	G	G	C	G	G	C	G	G	C	G	G	G	C	G	G	G	G	G	G	G	G
supercont10.1_1278038	T	T	T	T	T	T	C	T	T	C	C	T	T	T	T	T	T	T	C	T	C	C	C	T	T	T	T	T	T	T	T	T	T	C	T	T	C	T	T	T	C	C	C	T	T	T	T	C	T
supercont10.1_1278122	A	A	A	G	G	G	G	G	A	G	A	G	A	G	A	A	G	A	G	G	A	G	A	G	G	G	G	G	A	A	A	G	G	A	A	A	A	G	A	A	G	G	A	G	A	R	G	G	A
supercont10.1_1278224	G	G	C	C	G	G	G	C	C	C	G	C	G	C	C	G	C	G	C	C	C	C	C	C	C	C	C	C	C	G	C	C	C	C	G	G	G	G	C	G	C	C	C	C	G	C	C	G	C
supercont10.1_1278250	G	G	C	C	C	C	C	C	G	C	C	C	G	C	C	G	G	G	C	C	G	C	C	G	C	G	G	G	C	G	C	C	C	C	C	G	C	G	C	G	C	C	G	C	G	C	C	C	G
supercont10.1_1278519	G	G	G	A	G	G	G	A	G	A	G	A	G	G	G	G	G	G	G	A	G	A	A	G	A	G	G	G	G	G	G	A	A	G	G	G	G	G	G	G	A	G	G	A	G	G	G	G	G
supercont10.1_127940	C	C	C	T	C	C	C	T	C	T	T	C	C	C	T	C	C	C	C	C	C	T	T	T	T	C	C	C	C	C	C	T	C	C	C	C	T	C	C	C	C	C	C	C	C	C	T	T	C
supercont10.1_127964	A	A	A	G	A	A	A	G	A	G	G	A	A	G	G	A	A	A	A	A	A	G	G	G	G	G	A	A	A	A	A	G	A	A	G	A	G	A	A	A	A	A	A	G	A	G	G	G	A
supercont10.1_128003	G	G	G	A	G	G	G	A	A	A	A	G	A	A	G	G	G	G	A	G	G	G	A	A	G	G	G	G	G	G	G	A	A	G	G	G	A	G	G	G	G	A	G	G	G	G	G	G	G
supercont10.1_1280469	A	A	G	A	A	A	A	G	A	A	G	G	A	G	G	A	G	A	A	A	A	G	G	G	A	G	A	A	G	A	G	A	G	A	A	A	A	A	G	A	A	A	G	A	A	G	G	A	G
supercont10.1_1280636	C	C	T	C	C	C	C	T	C	C	T	T	C	T	T	C	T	C	C	C	C	T	T	C	C	C	C	C	C	C	T	C	T	C	C	C	C	C	C	C	C	C	C	T	C	C	C	C	C
supercont10.1_128106	C	C	C	C	C	C	C	T	C	T	C	C	C	C	T	C	C	C	T	C	C	T	T	T	C	T	C	C	C	C	C	C	T	C	C	C	T	C	C	C	C	C	C	C	C	C	C	T	T
supercont10.1_128110	C	C	C	C	C	C	C	T	C	T	C	C	C	C	T	C	C	C	T	C	C	T	T	T	C	T	C	C	C	C	C	C	T	C	C	C	T	C	C	C	C	C	C	C	C	C	C	T	T
supercont10.1_128142	T	T	T	T	T	T	T	C	C	C	C	T	T	C	C	T	T	T	C	T	T	T	C	C	T	C	T	T	T	T	T	T	T	T	C	T	C	T	T	T	C	T	T	T	T	T	T	T	T
supercont10.1_128158	T	T	T	T	T	T	T	C	C	C	C	T	T	C	T	T	T	T	C	T	T	T	C	C	T	C	T	T	T	T	T	T	T	T	C	T	C	T	T	T	C	T	T	T	T	T	T	T	T
supercont10.1_128175	A	A	A	C	A	A	A	C	A	C	C	A	A	C	A	A	A	A	C	A	A	A	C	C	A	C	A	A	A	A	A	C	C	A	C	A	C	A	A	A	C	A	A	A	A	A	A	A	A
supercont10.1_1281772	C	C	A	C	C	C	C	A	C	C	C	A	C	A	A	C	A	C	C	C	C	C	C	A	C	C	C	C	C	C	A	C	A	C	C	C	C	C	C	C	C	A	C	A	C	C	C	A	C
supercont10.1_128252	A	A	A	A	A	A	A	A	A	G	G	A	A	A	A	A	A	A	G	A	A	G	A	G	G	A	A	A	G	A	A	A	A	A	A	A	A	A	G	A	A	A	A	A	A	A	A	G	G
supercont10.1_1284461	T	T	T	T	T	T	T	A	T	A	A	A	T	A	A	T	A	T	T	A	A	T	A	A	A	A	T	T	A	T	T	T	T	A	A	T	A	T	A	T	T	T	A	A	T	T	A	A	A
supercont10.1_1284545	A	A	A	A	A	A	A	G	A	G	G	G	A	A	G	A	G	A	G	G	G	A	A	A	G	G	A	A	A	A	A	A	A	G	A	A	G	G	A	A	A	G	G	G	A	A	G	G	G
supercont10.1_1284731	C	C	C	C	A	C	C	A	C	A	A	A	C	C	A	C	C	C	C	C	C	C	A	A	A	A	C	C	C	C	C	C	C	A	C	C	A	C	C	C	A	C	A	C	C	A	A	A	A
supercont10.1_1284743	G	G	G	G	A	G	G	A	A	A	A	A	G	G	A	G	G	G	G	G	G	G	G	G	A	A	G	G	G	G	G	G	G	A	G	G	A	G	G	G	G	A	A	A	G	A	A	A	A
supercont10.1_1284768	G	G	G	G	G	G	C	C	C	C	C	G	G	C	C	G	C	G	G	G	G	G	G	G	C	C	G	C	G	G	G	G	C	C	G	G	C	G	G	G	G	C	C	C	G	G	C	C	C
supercont10.1_1284821	A	A	A	A	A	A	A	G	A	G	G	A	A	A	G	A	A	A	A	G	A	A	A	A	G	A	A	G	A	A	A	A	A	A	A	A	A	A	A	A	G	G	A	A	A	A	A	G	G
supercont10.1_1284836	G	G	G	G	G	G	A	A	G	A	A	G	G	A	A	G	A	G	G	A	G	G	G	G	A	G	G	A	G	G	G	G	G	G	G	G	G	G	G	G	G	A	G	G	G	A	A	A	A
supercont10.1_1284863	C	C	C	C	C	C	T	T	T	T	T	T	C	T	T	C	T	C	C	T	C	C	T	C	T	T	C	C	C	C	C	C	C	T	C	C	C	C	C	C	T	T	T	T	C	T	T	T	T
supercont10.1_1284896	A	A	A	A	T	A	A	T	A	T	A	T	T	T	T	A	T	A	A	T	A	A	T	A	T	A	A	A	T	A	A	A	A	T	A	A	A	A	T	A	A	T	T	T	A	A	A	T	T
supercont10.1_1284920	A	A	A	A	A	A	A	G	A	G	A	G	A	G	G	A	A	A	A	A	A	A	A	A	G	A	A	A	G	A	A	A	A	G	A	A	A	A	G	A	A	A	A	A	A	A	G	G	A
supercont10.1_1285026	G	G	G	G	G	G	G	G	G	A	A	G	G	G	G	G	G	G	G	G	G	G	G	G	A	A	G	G	A	G	G	G	G	A	G	G	A	G	A	G	G	A	A	A	G	A	A	G	A
supercont10.1_1285085	A	A	A	A	A	A	A	G	A	G	A	A	A	A	A	A	A	A	A	G	A	A	A	G	G	G	A	A	A	A	A	A	A	A	A	A	G	A	A	A	A	A	G	G	A	A	A	G	G
supercont10.1_1285391	C	C	A	C	C	C	C	A	A	C	C	C	C	A	A	C	A	C	A	C	C	C	C	C	A	C	C	C	A	C	A	C	C	C	C	C	C	C	A	C	C	C	C	C	C	C	C	C	A
supercont10.1_1285775	G	G	G	G	G	G	G	A	G	A	G	A	A	A	A	G	A	G	G	G	G	G	G	A	A	G	G	G	G	G	G	G	G	G	G	G	G	G	G	G	G	A	A	G	G	G	G	G	G
supercont10.1_128758	G	G	A	G	G	G	G	G	A	A	A	A	G	G	A	G	G	G	A	G	G	A	G	G	G	A	G	G	A	G	A	G	G	A	G	G	G	G	A	G	A	G	A	A	G	A	G	G	G
supercont10.1_1290167	T	T	T	T	T	T	T	C	T	C	C	C	T	C	C	T	T	T	T	T	T	T	T	T	T	T	T	T	T	T	T	T	T	T	T	T	T	T	T	T	T	C	C	C	T	C	C	T	C
supercont10.1_1290686	A	A	A	A	A	A	A	A	A	T	T	A	A	T	A	A	A	A	T	A	A	T	A	A	A	T	A	A	A	A	A	A	A	A	A	A	A	A	A	A	A	A	T	A	A	A	A	T	T
supercont10.1_1291101	C	C	T	C	T	C	C	T	C	T	C	T	C	C	T	C	C	C	T	C	T	T	T	T	T	C	C	C	T	C	T	C	T	C	C	C	T	C	T	C	C	T	C	T	C	C	T	C	T
supercont10.1_1291158	A	A	G	A	G	A	A	A	A	G	A	G	A	G	G	A	A	A	A	G	A	G	G	A	G	G	A	A	A	A	G	A	A	A	A	A	G	A	A	A	A	G	G	A	A	A	G	A	A
supercont10.1_1291314	A	A	A	A	A	A	G	G	G	A	G	A	G	G	G	A	G	A	A	G	A	A	G	A	G	G	A	A	G	A	A	A	A	G	A	A	G	A	G	A	G	G	G	G	A	G	G	G	G
supercont10.1_1291557	C	C	C	C	C	C	G	C	C	C	G	C	G	C	G	C	C	C	C	G	C	C	C	C	C	C	C	C	G	C	C	C	C	C	C	C	G	C	G	C	C	G	C	C	C	G	G	C	C
supercont10.1_1291695	T	T	G	T	G	G	G	G	T	T	G	T	G	G	G	T	G	T	G	T	T	G	G	T	G	G	T	T	T	T	G	T	G	G	T	T	G	T	T	T	T	G	G	T	T	T	T	G	T
supercont10.1_1292392	C	C	C	C	C	C	C	C	T	T	C	C	C	T	T	C	T	C	T	T	C	C	C	C	T	C	C	C	C	C	C	C	C	T	C	C	C	C	C	C	C	T	T	C	C	C	T	C	C
supercont10.1_129319	C	C	C	C	C	C	C	T	C	T	T	C	C	C	T	C	T	C	T	C	C	T	T	C	T	C	T	C	C	C	C	C	C	T	C	C	C	C	C	C	C	C	C	T	C	Y	T	T	T
supercont10.1_1294621	C	C	C	C	C	C	C	C	T	T	C	C	C	C	T	C	T	C	C	T	C	T	T	C	C	T	C	C	C	C	C	C	C	C	C	C	T	C	C	C	C	T	T	T	C	C	T	T	C
supercont10.1_1294662	C	C	C	T	C	C	C	C	C	T	C	C	C	C	C	C	C	C	C	T	C	C	T	C	T	C	C	C	C	C	C	T	T	C	C	C	C	C	C	C	C	T	T	T	C	C	T	T	C
supercont10.1_1294704	T	T	C	T	C	C	T	T	T	C	T	T	T	C	T	T	T	T	C	C	T	T	T	C	T	T	T	T	T	T	C	T	T	T	T	T	C	T	T	T	T	C	C	C	T	T	C	C	T
supercont10.1_1294706	T	T	G	G	G	G	T	G	T	G	T	T	T	G	G	T	T	T	G	G	T	T	T	G	G	T	T	T	G	T	G	G	T	G	T	T	G	G	G	T	T	G	G	G	T	T	G	G	T
supercont10.1_1294772	T	T	C	C	C	C	C	T	T	C	T	T	T	C	C	T	C	T	T	C	C	C	T	C	C	Y	C	T	C	T	C	C	T	C	C	C	C	T	C	T	T	C	C	C	T	C	C	C	T
supercont10.1_1294805	G	G	G	G	G	G	A	G	G	A	G	G	G	A	A	G	A	G	G	G	A	A	G	A	G	G	G	G	G	G	G	G	G	G	A	A	G	G	G	G	G	A	A	A	G	A	A	G	G
supercont10.1_1294859	A	A	G	A	G	G	A	G	A	G	T	A	A	G	G	A	G	A	G	A	G	G	A	G	A	A	A	A	G	A	G	A	G	G	A	A	A	A	G	A	A	G	G	G	A	G	G	G	A
supercont10.1_129520	C	C	C	C	C	C	C	C	C	T	T	T	T	C	T	C	C	C	T	T	C	T	C	C	C	T	T	T	C	C	C	C	C	T	C	C	C	C	C	C	C	C	C	T	C	T	T	T	T
supercont10.1_129532	T	T	T	T	T	T	T	T	T	T	C	T	C	T	T	T	T	T	C	C	T	C	C	T	T	C	C	C	T	T	T	T	T	C	T	T	T	T	T	T	T	T	C	C	T	C	C	T	C
supercont10.1_12956	G	G	G	G	A	A	A	G	A	A	A	A	G	G	A	G	A	G	A	A	A	A	A	G	G	A	A	A	A	G	G	G	G	A	A	A	G	A	A	G	A	G	A	A	G	A	A	A	G
supercont10.1_1295632	T	T	T	T	T	T	T	C	T	C	T	C	C	C	T	T	T	T	T	C	T	C	T	C	T	C	T	T	T	T	T	T	C	T	T	T	C	T	T	T	C	T	C	C	T	C	C	T	C
supercont10.1_1295644	C	C	T	C	T	T	C	T	T	T	C	T	T	T	T	C	T	C	T	T	T	T	T	T	T	T	C	C	T	C	T	C	T	T	T	C	T	C	T	C	T	C	T	T	C	Y	T	T	T
supercont10.1_1295686	G	G	C	G	C	C	C	C	C	C	G	C	C	C	C	G	C	G	C	C	G	C	C	C	C	C	C	C	C	G	C	G	C	C	C	C	C	C	C	G	C	G	C	C	G	C	C	C	C
supercont10.1_1295800	T	T	T	T	T	T	T	C	T	C	T	C	C	T	T	T	T	T	T	C	T	C	T	C	T	C	T	T	T	T	T	T	C	T	T	T	T	T	T	T	C	T	C	C	T	C	C	T	C
supercont10.1_1295803	G	G	G	G	G	G	G	A	G	A	G	A	A	G	G	G	G	G	G	A	G	A	G	A	G	A	A	G	G	G	G	G	A	G	G	G	G	G	G	G	A	G	A	A	G	A	A	G	A
supercont10.1_1295963	G	G	A	G	A	A	G	G	A	G	G	G	G	A	G	G	A	G	A	G	G	G	G	G	A	G	G	G	G	G	A	G	G	A	A	G	G	G	G	G	G	G	G	G	G	G	G	A	G
supercont10.1_1296034	C	C	C	C	C	C	C	T	C	T	C	T	T	C	T	C	C	C	C	T	C	T	T	T	C	T	T	T	C	C	C	C	T	C	C	T	C	T	C	C	T	C	T	T	C	T	T	C	T
supercont10.1_1296043	T	T	A	T	A	A	T	T	T	T	T	T	T	A	C	T	A	T	A	T	T	T	T	T	A	T	T	T	T	T	A	T	T	A	T	T	A	T	T	T	T	T	T	T	T	T	T	A	T
supercont10.1_1296133	A	A	G	A	G	G	G	A	G	A	A	A	A	G	G	A	G	A	G	A	G	A	A	G	G	A	A	A	G	A	G	A	A	G	G	A	G	A	G	A	A	A	A	A	A	A	A	G	A
supercont10.1_1296174	C	C	C	C	C	C	C	T	T	C	C	T	C	T	C	C	C	C	C	T	C	Y	T	C	Y	C	C	C	C	C	C	C	T	Y	C	C	T	C	C	C	C	C	T	C	C	Y	C	T	T
supercont10.1_1296225	T	T	C	T	C	C	C	T	C	C	T	T	T	C	C	T	C	T	C	C	C	C	T	T	C	T	T	T	C	T	C	T	T	C	C	T	C	C	C	T	T	T	C	C	T	C	T	C	C
supercont10.1_1296253	T	T	C	T	C	C	T	T	C	T	T	T	T	C	T	T	C	T	C	T	T	T	T	T	C	T	T	T	T	T	C	T	T	C	T	T	C	T	T	T	T	T	T	T	T	T	T	C	T
supercont10.1_1296258	C	C	T	C	T	T	C	T	T	C	C	T	C	T	T	C	C	C	T	C	T	C	C	C	T	T	C	C	T	C	T	C	T	C	C	C	T	T	T	C	C	C	C	C	C	C	C	T	C
supercont10.1_1296287	T	T	T	T	T	T	T	C	T	C	T	C	T	T	T	T	T	T	T	C	C	C	T	C	T	T	C	T	C	T	T	T	C	T	C	C	T	T	C	T	T	T	C	C	T	C	C	T	T
supercont10.1_1296334	A	A	A	A	T	T	A	A	T	T	A	A	A	T	A	A	A	A	T	T	A	T	A	T	A	A	T	A	A	A	A	A	A	A	T	T	T	A	A	A	A	A	T	T	A	T	T	A	A
supercont10.1_1296417	G	G	G	G	G	G	G	G	G	A	G	G	G	G	A	G	G	G	G	A	A	A	A	A	G	G	A	G	A	G	G	G	G	G	G	A	G	G	A	G	G	A	A	A	G	A	A	G	A
supercont10.1_1296461	T	T	G	G	G	T	G	G	T	G	T	G	T	G	G	T	G	T	G	T	G	G	G	G	G	G	T	T	G	T	G	G	G	G	G	T	G	T	G	T	G	G	G	G	T	G	G	G	G
supercont10.1_1296855	G	G	G	G	T	T	G	G	G	T	G	G	G	T	T	G	G	G	G	T	G	T	G	T	T	G	G	G	G	G	G	G	G	T	T	G	T	G	G	G	T	G	G	G	G	T	T	T	T
supercont10.1_1296862	C	C	C	C	G	G	C	G	C	G	C	C	G	G	G	C	G	C	C	G	C	G	G	G	G	C	C	G	C	C	C	C	C	G	G	C	G	C	C	C	G	C	C	C	C	G	G	G	G
supercont10.1_1296912	C	C	C	C	T	T	C	T	T	T	C	C	C	C	C	C	T	C	C	T	C	T	T	C	T	C	T	T	C	C	C	C	C	T	C	C	C	C	C	C	C	C	C	T	C	T	T	T	C
supercont10.1_1296945	C	C	C	C	T	T	C	C	T	T	C	C	C	C	C	C	C	C	T	C	C	T	C	C	T	C	C	C	C	C	C	C	C	T	C	T	C	C	C	C	C	C	T	T	C	Y	T	T	C
supercont10.1_1296960	G	G	G	G	A	A	G	G	A	A	G	G	G	A	G	G	G	G	G	A	G	A	A	G	A	G	G	G	A	G	G	G	G	A	G	A	G	G	A	G	G	G	G	A	G	A	A	A	G
supercont10.1_1297130	A	A	G	A	G	A	A	G	A	G	A	A	A	A	A	A	A	A	G	G	A	A	G	A	A	A	G	G	A	A	G	A	A	A	A	A	A	A	A	A	A	A	A	A	A	A	G	A	A
supercont10.1_1297245	T	T	T	T	A	A	T	T	A	A	T	T	T	T	T	T	T	T	A	T	T	T	T	T	A	T	T	T	T	T	T	T	T	A	T	T	T	T	T	T	T	T	T	A	T	A	A	A	T
supercont10.1_1297250	T	T	T	T	C	C	T	T	C	C	T	T	T	T	T	T	T	T	C	C	T	T	T	T	C	T	T	T	T	T	T	T	T	C	T	T	T	T	T	T	T	T	T	C	T	C	C	C	C
supercont10.1_1297296	T	T	T	T	C	C	T	T	C	C	T	T	T	T	C	T	T	T	T	T	T	C	C	T	T	T	T	C	T	T	T	T	T	C	T	T	T	T	T	T	T	C	C	T	T	T	C	C	T
supercont10.1_1297302	C	C	T	C	T	T	C	C	T	T	C	C	C	C	C	C	C	C	T	C	C	T	T	C	T	C	C	T	C	C	T	C	C	T	C	C	C	C	C	C	C	T	T	C	C	T	T	T	C
supercont10.1_1297353	T	T	T	T	T	T	C	T	T	T	C	T	C	T	T	T	T	T	T	T	T	T	C	T	T	T	T	C	T	T	T	T	T	T	T	C	T	T	T	T	T	T	C	C	T	C	C	T	T
supercont10.1_1297449	C	C	C	C	G	G	C	C	C	C	G	C	C	G	C	C	C	C	C	G	C	G	C	C	G	C	C	G	C	C	C	C	C	C	C	C	G	C	C	C	G	G	C	C	C	G	G	C	G
supercont10.1_1297510	T	T	C	T	C	C	T	C	C	T	C	T	C	C	T	T	C	T	T	C	C	C	C	C	C	T	C	C	C	T	C	T	C	C	C	C	C	C	C	T	C	C	T	C	T	C	C	C	C
supercont10.1_1297533	A	A	G	G	A	A	A	G	G	G	G	A	A	G	A	A	G	A	A	G	A	G	G	G	G	A	G	G	A	A	G	G	A	G	G	G	G	A	A	A	G	G	G	G	A	G	G	G	A
supercont10.1_1297617	C	C	T	T	T	T	T	T	C	T	T	C	T	T	T	C	C	C	T	T	T	T	T	T	T	T	T	T	T	C	T	T	C	T	T	T	T	C	T	C	T	T	T	T	C	T	T	C	T
supercont10.1_1297684	A	A	G	A	G	G	A	A	G	G	G	A	G	A	A	A	G	A	G	A	A	A	A	G	A	G	A	A	A	A	G	A	A	A	A	G	G	A	A	A	A	A	A	A	A	G	G	G	G
supercont10.1_1297723	T	T	A	A	T	T	A	T	A	T	T	T	A	A	A	T	T	T	T	A	T	A	A	T	A	T	A	T	A	T	A	A	T	A	T	A	T	T	A	T	T	T	T	T	T	T	T	A	T
supercont10.1_1297926	A	A	G	G	A	A	A	A	A	G	G	A	A	A	A	A	A	A	A	A	A	A	G	G	G	A	A	G	A	A	G	G	A	G	A	G	G	A	A	A	G	G	G	G	A	A	A	A	G
supercont10.1_1297957	A	A	G	G	G	G	A	A	A	G	G	A	A	G	G	A	A	A	A	G	G	A	G	G	G	A	G	G	A	A	G	G	A	G	G	G	G	A	A	A	G	G	A	G	A	G	G	G	G
supercont10.1_1298163	G	G	G	G	C	G	G	G	C	C	C	C	G	G	C	G	G	G	C	C	G	C	C	G	G	G	C	G	C	G	G	G	G	G	G	G	C	G	C	G	C	C	G	C	G	G	G	G	G
supercont10.1_1298295	C	C	C	A	C	C	C	C	C	C	A	C	C	C	A	C	C	C	A	A	A	C	A	C	A	C	C	A	C	C	C	A	C	C	C	C	C	C	C	C	A	C	C	A	C	C	C	A	C
supercont10.1_1298326	C	C	T	C	C	C	C	C	C	C	C	C	C	C	T	C	C	C	T	T	C	C	T	C	T	T	T	C	T	C	T	C	C	T	C	C	C	C	T	C	T	T	C	C	C	T	T	C	C
supercont10.1_1298349	C	C	C	C	C	C	C	C	C	C	A	C	C	C	A	C	C	C	C	C	C	C	A	C	A	C	A	C	A	C	C	C	C	C	C	C	C	C	A	C	A	A	C	C	C	C	C	C	C
supercont10.1_1298476	G	G	G	G	G	A	G	G	G	G	A	G	G	G	A	G	G	G	A	G	G	A	G	G	A	G	G	G	G	G	G	G	G	G	G	G	A	G	G	G	A	A	A	A	G	A	A	A	A
supercont10.1_1298599	A	A	A	A	A	A	A	A	A	A	A	G	G	A	G	A	G	A	A	A	A	G	G	G	G	G	A	A	A	A	A	A	A	A	A	A	A	A	A	A	A	A	G	G	A	G	G	G	G
supercont10.1_1298920	A	A	A	A	A	A	A	A	G	G	A	A	A	A	A	A	A	A	G	G	A	G	G	G	A	A	A	A	A	A	A	A	A	G	A	A	A	A	A	A	G	G	G	A	A	G	G	A	G
supercont10.1_1298996	A	A	A	A	A	A	A	A	G	G	A	G	A	G	G	A	A	A	A	A	A	G	G	A	G	A	A	A	G	A	A	A	A	G	A	A	A	A	G	A	A	A	A	G	A	A	A	A	G
supercont10.1_1299265	C	C	C	G	C	C	C	G	G	C	C	G	C	G	G	C	C	C	G	C	C	G	G	G	G	C	C	G	C	C	C	G	C	G	C	C	C	C	C	C	C	G	C	C	C	G	G	G	C
supercont10.1_1306620	C	C	T	C	C	C	T	T	C	T	C	T	T	T	T	C	C	C	C	T	T	T	T	T	T	C	C	C	C	C	T	C	C	T	C	C	T	C	C	C	C	C	C	T	C	C	T	T	T
supercont10.1_1308232	C	C	C	T	C	T	C	C	T	T	T	C	C	C	C	C	C	C	T	T	T	T	C	T	C	C	T	T	C	C	C	T	C	C	C	C	T	C	C	C	T	C	C	C	C	C	C	C	C
supercont10.1_1308283	A	A	G	G	A	A	A	A	A	A	A	A	G	G	G	A	A	A	G	G	A	G	G	G	G	G	G	A	G	A	G	G	A	G	G	A	A	A	G	A	G	G	A	G	A	R	G	G	G
supercont10.1_1308296	T	T	C	C	T	T	T	T	T	T	T	T	C	C	C	T	T	T	C	C	T	C	C	C	T	T	C	T	C	T	C	C	T	C	T	T	T	T	C	T	C	C	T	C	T	Y	C	C	C
supercont10.1_1308305	C	C	C	C	C	C	C	C	C	C	C	C	T	T	T	C	C	C	T	T	C	T	T	T	C	C	T	C	T	C	C	C	C	T	T	C	C	C	T	C	T	T	C	T	C	T	T	T	T
supercont10.1_1308379	A	A	A	A	A	A	A	A	A	A	C	A	A	A	C	A	A	A	A	C	A	C	A	C	A	A	C	A	C	A	A	A	A	A	C	A	A	A	C	A	A	A	A	A	A	C	C	A	A
supercont10.1_1308383	C	C	C	T	C	C	C	C	C	C	T	C	C	C	T	C	C	C	C	T	C	T	C	T	C	C	T	C	T	C	C	T	C	C	T	C	C	C	T	C	C	C	C	C	C	T	T	C	C
supercont10.1_1308562	G	G	G	G	G	G	G	G	G	G	T	G	G	G	T	G	T	G	T	T	G	T	T	G	T	G	T	G	T	G	G	G	G	T	T	T	G	G	T	G	G	T	T	T	G	G	G	T	T
supercont10.1_1308584	C	C	C	C	G	S	C	G	C	C	C	G	C	C	G	C	G	C	G	G	C	C	G	C	G	C	G	G	C	C	C	C	G	C	C	G	C	C	C	C	C	G	C	C	C	C	C	C	G
supercont10.1_1308590	C	C	C	T	C	C	C	C	T	T	C	C	T	T	T	C	C	C	C	T	T	T	T	T	T	T	T	C	T	C	C	T	C	C	C	C	T	T	T	C	T	T	C	C	C	C	C	T	C
supercont10.1_1308640	G	G	G	T	G	G	G	G	T	T	G	G	G	G	G	G	T	G	G	T	G	T	T	G	T	G	T	G	G	G	G	T	G	G	G	G	T	G	G	G	G	G	G	T	G	K	G	G	G
supercont10.1_1308693	C	C	C	C	C	C	C	T	C	C	T	T	C	T	C	C	T	C	C	C	C	C	C	C	C	T	C	C	C	C	C	C	T	C	T	C	C	C	C	C	T	C	T	C	C	Y	T	C	T
supercont10.1_1308845	T	T	T	T	T	T	T	T	C	C	C	T	C	C	C	T	T	T	T	C	T	C	C	T	T	T	T	T	T	T	T	T	T	C	T	T	C	T	T	T	C	C	C	C	T	C	C	T	C
supercont10.1_1308862	G	G	G	A	G	G	G	G	A	A	A	G	A	A	A	G	G	G	G	A	A	A	G	A	A	A	G	A	A	G	G	A	G	A	A	A	G	G	A	G	A	A	A	A	G	R	A	A	G
supercont10.1_1308926	A	A	G	A	A	A	G	G	A	G	G	G	A	A	R	A	G	A	A	A	A	A	G	A	G	A	A	A	A	A	G	A	A	A	G	A	G	A	A	A	A	G	G	A	A	A	A	A	G
supercont10.1_1308959	T	T	C	C	C	C	C	C	C	C	C	C	C	C	C	T	C	T	C	C	T	C	C	T	C	T	C	T	C	T	C	C	C	T	C	C	C	T	C	T	C	C	C	C	T	T	T	C	C
supercont10.1_1309043	G	G	A	G	G	G	A	G	G	G	G	G	G	G	G	G	A	G	A	G	G	G	G	G	A	G	G	G	G	G	A	G	G	G	G	G	A	G	G	G	G	G	G	A	G	A	A	G	A
supercont10.1_1309207	G	G	G	A	G	G	G	G	G	G	A	G	G	G	G	G	A	G	G	A	A	G	G	A	A	G	A	G	G	G	G	A	G	G	A	G	G	A	G	G	A	G	G	G	G	G	G	A	A
supercont10.1_1309420	A	A	A	A	A	A	G	G	A	A	G	G	A	A	G	A	G	A	A	A	A	G	G	G	G	G	G	A	G	A	A	A	G	G	A	A	G	A	G	A	G	A	G	G	A	G	G	A	G
supercont10.1_1309447	A	A	A	A	A	A	G	G	G	A	G	G	A	A	G	A	G	A	G	G	A	G	G	G	G	G	A	A	G	A	A	A	A	G	A	A	G	A	G	A	G	A	G	G	A	R	G	G	G
supercont10.1_1313	T	T	C	T	T	C	T	T	T	T	T	C	T	C	C	T	T	T	T	C	T	T	C	C	C	T	T	T	T	T	C	T	T	T	T	C	T	T	T	T	T	C	C	C	T	T	T	T	C
supercont10.1_1313369	T	T	G	T	G	G	T	T	T	T	G	T	T	G	T	T	T	T	G	G	T	T	T	T	T	G	G	T	T	T	G	T	T	T	G	T	G	G	T	T	T	G	T	T	T	T	T	T	G
supercont10.1_1313623	T	T	C	T	C	C	T	T	C	T	C	T	C	C	C	T	C	T	C	C	C	T	C	T	T	T	C	T	C	T	C	T	T	T	T	C	C	C	C	T	T	C	T	T	T	C	C	T	C
supercont10.1_1313647	G	G	G	G	A	A	G	G	A	G	A	G	A	A	A	G	A	G	A	A	G	G	A	A	A	A	A	G	A	G	G	G	G	A	G	A	A	G	A	G	G	A	G	G	G	A	A	G	A
supercont10.1_1314091	G	G	T	G	G	G	G	T	T	G	G	T	G	G	T	G	G	G	T	T	G	G	T	T	T	G	T	T	T	G	T	G	G	T	G	G	G	G	T	G	G	T	T	T	G	G	G	T	T
supercont10.1_1314148	A	A	A	A	G	G	A	A	A	A	G	A	A	G	A	A	A	A	G	A	A	A	A	A	A	A	A	A	A	A	A	A	A	G	A	G	G	G	A	A	A	A	A	G	A	G	G	A	A
supercont10.1_1314286	T	T	T	T	C	T	T	C	C	T	C	C	T	C	C	T	C	T	C	C	T	T	C	C	C	C	T	C	C	T	T	T	C	C	C	T	T	T	C	T	T	C	C	C	T	C	C	C	C
supercont10.1_1314467	G	G	G	A	G	G	G	G	A	G	G	G	G	G	A	G	G	G	G	G	G	A	A	A	A	G	G	G	G	G	G	A	G	G	A	G	G	G	G	G	G	A	A	G	G	G	G	G	A
supercont10.1_13153	C	C	T	C	T	T	T	C	T	T	T	T	C	C	T	C	T	C	T	T	T	T	T	C	C	T	T	T	T	C	T	C	C	T	T	T	T	T	T	C	T	C	T	T	C	T	T	T	C
supercont10.1_1316145	T	T	C	T	T	C	T	T	T	T	C	T	T	C	T	T	C	T	C	T	C	C	C	T	C	C	T	C	T	T	C	T	T	C	C	C	T	T	T	T	T	T	T	C	T	C	C	T	T
supercont10.1_1316171	G	G	G	G	G	G	G	G	A	A	G	G	A	G	A	G	A	G	A	G	G	A	G	G	G	A	G	A	A	G	G	G	G	A	G	G	G	G	A	G	G	A	A	G	G	G	G	G	A
supercont10.1_13179	A	A	G	A	G	R	G	A	G	G	G	G	A	A	G	A	G	A	G	G	G	G	G	A	A	G	G	G	G	A	G	A	A	G	G	G	G	G	G	A	G	A	G	G	A	G	G	G	A
supercont10.1_13226	G	G	C	G	C	C	C	G	C	C	C	C	G	G	C	G	C	G	C	C	C	C	C	G	G	C	C	C	C	G	C	G	G	C	C	C	C	C	C	G	C	G	C	C	G	S	C	C	G
supercont10.1_13260	A	A	T	A	T	T	T	T	T	T	T	T	A	A	T	A	T	A	T	T	T	T	T	A	A	T	T	T	T	A	T	A	T	T	T	T	T	T	T	A	T	T	T	T	A	W	T	T	A
supercont10.1_1332346	A	A	G	A	A	A	A	A	A	G	A	A	A	G	G	A	G	A	G	G	A	A	A	A	A	A	A	A	A	A	G	A	A	G	A	A	A	A	A	A	A	A	A	A	A	A	A	A	G
supercont10.1_13331	T	T	A	T	A	A	A	A	A	A	A	A	T	T	A	T	A	T	A	A	A	A	A	T	T	A	T	A	A	T	A	T	A	A	A	A	A	T	A	T	A	A	A	A	T	A	A	A	T
supercont10.1_1333635	T	T	T	T	T	T	T	G	T	T	T	T	T	G	G	T	T	T	T	G	T	T	T	T	G	T	T	T	T	T	T	T	T	T	T	T	T	T	T	T	G	T	T	G	T	T	T	T	G
supercont10.1_135270	T	T	T	T	T	T	T	T	T	T	T	C	T	T	T	T	T	T	T	C	T	T	T	T	C	C	T	T	T	T	T	T	T	C	T	T	T	T	T	T	T	T	C	C	T	T	T	T	T
supercont10.1_135405	T	T	T	T	T	T	T	C	T	T	T	C	T	T	T	T	T	T	C	C	T	C	C	C	C	T	T	T	T	T	T	T	T	C	T	T	T	T	T	T	T	T	T	T	T	T	T	C	T
supercont10.1_1355205	T	T	T	T	C	T	C	T	C	T	C	T	T	T	C	T	T	T	T	C	C	C	C	T	C	T	T	T	C	T	T	T	T	T	T	T	T	C	C	T	T	C	C	T	T	C	C	C	T
supercont10.1_1355275	C	A	C	C	A	C	A	A	A	A	A	A	C	C	A	C	C	C	A	A	C	C	A	C	A	C	C	C	A	C	C	C	C	C	A	C	C	C	A	C	C	A	A	C	C	A	C	C	C
supercont10.1_1355295	A	G	A	A	G	A	G	G	G	G	G	G	G	A	G	A	A	A	G	G	A	A	G	A	G	G	G	A	A	A	A	A	G	G	A	A	A	A	A	A	G	G	G	A	A	G	A	G	A
supercont10.1_1355712	G	G	G	G	G	G	A	A	G	A	G	A	A	A	A	G	G	G	A	A	G	G	A	A	A	G	G	A	G	G	G	G	A	A	A	G	A	G	G	G	G	A	A	A	G	G	A	A	A
supercont10.1_1355829	T	T	A	T	A	T	T	T	G	A	T	T	A	A	A	T	T	T	A	T	T	T	A	A	A	G	T	T	A	T	A	T	T	A	T	T	A	T	A	T	T	A	A	T	T	T	T	T	A
supercont10.1_1356056	T	C	C	T	T	T	T	T	T	C	T	T	T	C	C	T	T	T	C	T	T	T	C	T	T	T	T	T	C	T	C	T	T	C	T	T	T	T	C	T	T	T	T	T	T	T	T	T	C
supercont10.1_1356114	A	C	C	A	C	C	C	C	A	C	C	C	C	C	C	A	A	A	C	C	A	C	C	C	C	A	A	A	C	A	C	A	C	C	A	A	A	A	C	A	A	C	C	C	A	C	C	C	C
supercont10.1_1356405	C	C	C	C	T	C	T	T	C	T	T	T	T	T	T	C	C	C	T	T	T	C	T	C	C	C	T	C	T	C	C	C	T	T	C	C	C	C	T	C	C	C	C	C	C	T	T	C	T
supercont10.1_1356417	C	C	C	C	C	C	C	C	C	C	C	C	C	C	C	C	T	C	C	C	C	T	C	T	T	C	C	T	C	C	C	C	C	C	C	C	C	C	C	C	C	C	T	T	C	C	C	T	C
supercont10.1_1356502	G	G	G	G	G	A	A	A	G	G	A	A	G	G	A	G	G	G	G	A	G	A	G	A	A	A	G	G	G	G	G	G	A	G	G	G	G	G	G	G	G	G	A	A	G	G	A	A	G
supercont10.1_1356504	G	G	G	G	G	C	C	C	G	G	C	C	G	C	C	G	G	G	G	C	G	C	G	C	C	C	G	G	C	G	G	G	C	G	G	G	G	G	C	G	G	G	C	C	G	G	C	C	G
supercont10.1_1356531	G	C	G	G	G	G	C	C	G	C	C	C	G	C	C	G	G	G	G	C	G	C	C	C	C	G	G	G	G	G	G	G	C	G	G	G	G	G	G	G	G	G	C	C	G	G	C	C	C
supercont10.1_1356969	T	A	A	T	T	T	A	A	T	A	A	A	A	A	A	T	A	T	A	A	A	A	A	A	A	A	T	T	A	T	A	T	T	A	T	T	T	T	A	T	A	A	A	A	T	A	A	A	A
supercont10.1_1357065	G	T	G	G	G	T	T	T	G	T	T	T	G	T	T	G	G	G	G	T	T	T	T	G	G	T	T	G	T	G	G	G	G	T	G	G	T	G	T	G	G	G	T	T	G	T	T	T	G
supercont10.1_1357323	T	A	A	A	T	T	A	T	T	A	A	T	T	T	A	T	A	T	A	T	W	T	A	T	T	T	T	A	A	T	A	A	T	A	T	T	T	T	A	T	T	T	T	T	T	T	A	A	A
supercont10.1_1357524	A	G	G	A	A	G	G	G	A	G	G	G	A	A	G	A	G	A	G	G	G	G	G	G	G	G	G	G	G	A	G	A	G	G	A	G	A	G	G	A	G	G	G	G	A	A	A	G	G
supercont10.1_1357640	T	T	C	C	C	C	T	T	T	C	T	T	C	T	C	T	T	T	T	T	T	C	C	T	T	C	T	C	C	T	C	C	T	C	C	T	T	T	C	T	T	T	T	T	T	T	T	T	C
supercont10.1_1358804	C	C	G	G	G	G	G	G	G	G	G	G	G	G	G	C	G	C	G	C	G	C	G	G	G	G	C	G	G	C	G	G	G	C	G	G	G	G	G	C	C	G	G	G	C	G	G	C	G
supercont10.1_1358827	C	C	C	C	C	C	C	M	C	C	C	C	C	C	C	C	C	C	C	C	M	M	M	C	C	C	M	C	C	C	C	C	M	C	C	C	M	C	C	C	C	C	M	M	C	C	M	C	C
supercont10.1_1358830	C	C	M	M	C	C	C	M	C	C	M	M	C	C	C	C	C	C	M	C	M	M	M	M	M	C	M	M	C	C	M	M	M	C	M	M	M	M	C	C	C	C	M	M	C	M	M	M	C
supercont10.1_1358893	G	G	T	T	T	T	G	T	T	T	T	T	T	T	T	G	T	G	T	G	T	T	T	T	T	T	G	T	T	G	T	T	T	G	T	G	T	T	T	G	G	T	G	G	G	T	T	G	T
supercont10.1_1359088	G	G	C	C	C	C	G	C	G	C	G	C	C	C	G	G	C	G	G	G	G	G	C	G	C	G	G	C	G	G	C	C	C	G	C	C	C	G	G	G	G	C	G	G	G	C	C	G	G
supercont10.1_1359224	A	A	G	G	G	R	A	G	A	G	A	G	G	G	A	A	G	A	A	A	A	A	G	A	G	A	A	G	A	A	G	G	G	A	G	A	G	A	A	A	A	A	A	A	A	G	G	A	A
supercont10.1_1359225	T	T	A	A	A	W	T	A	T	A	T	A	A	A	T	T	A	T	T	T	T	T	A	T	A	T	T	A	T	T	A	A	A	T	A	T	A	T	T	T	T	T	T	T	T	A	A	T	T
supercont10.1_1359264	A	A	G	G	G	G	A	G	A	G	A	G	G	G	A	A	G	A	A	A	A	A	G	A	G	A	A	G	A	A	G	G	G	A	G	A	G	A	A	A	A	A	A	A	A	G	G	A	A
supercont10.1_1359428	G	G	A	A	A	A	A	A	G	A	A	A	A	A	G	G	A	G	A	G	A	A	A	A	A	G	G	A	G	G	A	A	A	G	A	A	A	A	G	G	G	G	G	A	G	A	A	G	G
supercont10.1_1359461	T	T	T	T	T	T	A	T	T	A	A	T	T	A	A	A	A	A	A	T	T	A	A	A	T	T	T	T	T	T	T	T	T	A	T	T	T	T	T	T	T	T	T	A	A	A	A	T	A
supercont10.1_1360247	A	R	A	A	G	A	A	R	A	A	A	A	A	R	A	A	A	R	A	A	A	R	A	A	A	A	A	G	A	A	A	A	A	A	A	G	A	A	A	R	G	A	A	A	A	R	R	R	A
supercont10.1_1360519	T	A	T	T	A	A	A	T	A	T	T	T	T	T	A	A	T	T	T	A	T	T	T	A	T	T	A	T	A	A	T	T	T	A	A	A	T	A	A	T	T	T	A	A	T	T	A	A	A
supercont10.1_1364708	T	T	T	T	T	T	C	T	T	T	T	T	T	C	C	T	C	T	T	T	C	T	C	C	C	T	T	T	C	T	T	T	T	T	C	T	C	T	C	T	T	T	C	C	T	T	T	T	T
supercont10.1_1364949	C	G	C	C	G	G	G	C	G	G	G	C	C	G	G	C	G	C	C	G	G	G	C	G	G	C	G	C	G	C	C	C	C	G	G	C	G	C	G	C	C	G	C	G	C	S	G	C	C
supercont10.1_1364957	G	T	G	T	T	T	T	G	T	T	G	G	G	T	T	G	G	G	T	T	T	T	G	T	T	G	T	G	T	G	G	T	G	G	G	T	T	G	T	G	G	T	G	T	G	T	T	G	G
supercont10.1_1365302	T	G	T	T	G	T	G	G	G	G	G	G	G	G	G	T	G	T	T	G	G	G	G	G	G	G	G	G	G	T	T	T	T	T	T	T	T	T	G	T	T	G	T	G	T	T	T	G	T
supercont10.1_1365587	A	G	A	A	G	G	G	A	A	G	G	A	G	G	G	A	G	A	G	G	A	G	G	G	G	A	G	G	G	A	A	A	A	A	A	G	A	A	G	A	A	G	A	G	A	A	A	G	A
supercont10.1_1365636	T	C	T	T	T	T	C	T	T	C	C	T	C	T	C	T	C	T	T	C	T	T	T	T	C	T	C	C	C	T	T	T	T	T	T	T	T	T	C	T	T	C	T	C	T	T	T	T	T
supercont10.1_1365672	G	G	G	G	A	A	G	G	A	A	A	G	A	G	G	G	A	G	G	G	A	G	G	A	G	G	G	A	G	G	G	G	G	G	G	G	G	G	G	G	G	G	G	G	G	G	G	A	G
supercont10.1_1365728	A	G	A	A	A	G	G	A	A	A	A	A	A	G	G	A	A	A	A	G	A	G	G	A	G	A	G	A	G	A	A	A	A	A	A	A	A	A	G	A	A	G	A	G	A	A	A	A	A
supercont10.1_1365810	C	C	C	C	T	T	C	C	C	T	T	C	T	C	C	C	T	C	C	C	C	C	C	T	C	C	C	T	C	C	C	C	C	C	C	C	T	C	C	C	C	C	C	C	C	C	C	T	C
supercont10.1_1365829	C	C	C	C	T	T	C	C	T	T	T	C	T	C	C	C	T	C	C	C	T	C	C	T	C	C	C	C	C	C	C	C	C	C	C	C	T	C	C	C	C	C	C	C	C	C	C	T	C
supercont10.1_1365890	T	T	T	T	C	T	T	T	T	T	T	T	T	C	C	T	T	T	C	Y	T	C	C	T	C	T	T	T	T	T	T	T	T	T	C	T	T	T	T	T	T	C	T	C	T	T	T	C	T
supercont10.1_1365931	T	T	T	C	C	C	C	T	C	C	C	T	T	C	C	T	C	T	C	C	C	C	C	C	C	T	C	T	C	T	T	C	T	T	C	C	C	T	C	T	T	C	T	T	T	T	T	C	T
supercont10.1_1365963	A	A	A	G	G	G	G	A	G	G	G	A	G	G	G	A	G	A	G	G	G	G	G	G	G	A	G	G	G	A	A	G	A	A	G	G	G	G	G	A	A	G	A	G	A	A	A	G	A
supercont10.1_1366638	G	G	G	A	A	A	A	G	G	A	A	G	A	A	A	G	A	G	A	A	G	A	A	A	A	G	G	A	A	G	G	A	G	G	A	A	A	G	A	G	G	A	G	A	G	G	G	G	G
supercont10.1_1366787	A	A	A	A	G	G	G	A	A	A	A	A	A	A	G	A	G	A	G	G	A	G	G	G	G	A	A	A	G	A	A	A	A	A	A	A	A	A	G	A	A	G	A	G	A	A	A	A	A
supercont10.1_1367565	C	T	C	T	T	T	C	C	C	T	T	C	T	T	T	C	T	C	T	T	C	T	C	T	T	C	C	C	T	C	C	T	C	C	C	C	C	C	T	C	T	T	C	T	C	C	C	C	C
supercont10.1_1367901	T	C	T	T	C	C	T	T	C	C	C	T	C	C	T	T	T	T	C	C	T	T	C	C	T	T	T	C	T	T	T	T	T	T	T	T	C	T	T	T	T	T	T	T	T	T	T	T	T
supercont10.1_1367946	C	T	C	T	T	T	C	C	T	C	T	C	T	T	T	C	T	C	T	T	C	T	T	T	C	C	C	C	T	C	C	T	C	C	T	C	T	T	T	C	C	T	C	C	C	C	C	C	C
supercont10.1_1368099	A	A	A	A	G	A	A	A	A	G	G	A	A	G	A	A	G	A	A	A	A	G	G	A	G	A	A	G	A	A	A	A	A	A	A	A	A	A	A	A	A	G	A	A	A	A	A	A	A
supercont10.1_1368257	T	T	T	T	G	G	T	T	G	G	T	T	G	T	G	T	G	T	T	G	T	G	G	G	G	T	T	T	T	T	T	T	T	T	T	T	T	T	T	T	G	G	T	T	T	T	T	T	T
supercont10.1_1368276	A	A	T	A	T	T	A	A	T	A	T	A	T	T	T	A	T	A	A	W	A	T	T	T	T	A	A	T	T	A	T	A	A	A	A	A	A	A	T	A	T	T	A	A	A	A	A	A	A
supercont10.1_1368328	A	A	A	A	G	A	A	A	A	A	A	A	A	G	A	A	G	A	A	G	A	G	G	A	G	A	A	G	A	A	A	A	A	A	A	A	A	A	A	A	A	G	A	G	A	A	A	A	A
supercont10.1_1368337	C	C	T	C	C	C	C	C	C	T	C	C	T	C	C	C	T	C	T	T	C	C	C	T	C	C	C	C	C	C	T	C	C	C	C	C	T	C	C	C	T	T	C	C	C	C	C	C	C
supercont10.1_1368387	G	G	G	G	C	C	G	G	G	G	C	G	C	C	C	G	C	G	C	C	G	G	C	C	C	G	G	C	C	G	G	G	G	G	G	G	G	C	C	G	G	C	G	G	G	G	G	G	G
supercont10.1_1368541	A	A	A	A	G	R	A	A	A	A	A	A	A	G	A	A	A	A	A	A	A	G	G	A	G	A	G	A	A	A	A	A	A	A	A	A	A	A	A	A	A	A	A	A	A	A	A	A	A
supercont10.1_1383745	C	C	T	C	C	C	C	T	C	T	A	C	C	T	T	C	T	C	C	T	C	T	T	C	A	C	C	C	T	C	T	C	T	T	C	C	T	C	T	C	C	T	T	T	C	T	T	T	T
supercont10.1_1383966	T	T	T	T	T	T	C	C	T	T	T	T	T	C	T	T	T	T	C	T	C	T	T	C	C	T	T	C	T	T	T	T	C	C	T	T	C	C	T	T	T	T	C	C	T	T	T	T	C
supercont10.1_1384053	A	A	A	A	G	A	G	G	G	G	A	A	G	G	G	A	G	A	G	G	A	G	G	G	G	G	A	G	G	A	A	A	G	G	A	A	G	G	G	A	A	A	G	G	A	R	G	G	G
supercont10.1_1384062	C	C	T	C	T	T	C	T	T	T	C	C	C	T	T	C	C	C	T	T	T	T	C	T	T	T	C	T	T	C	T	C	T	T	C	C	T	T	T	C	C	C	T	C	C	Y	T	T	T
supercont10.1_1384131	C	C	G	C	C	C	C	G	G	C	C	C	C	C	C	C	G	C	G	G	C	C	G	G	C	C	C	C	C	C	G	C	G	G	C	C	G	C	C	C	C	G	G	C	C	G	G	G	C
supercont10.1_1384206	G	G	G	G	G	G	G	G	G	G	G	G	G	A	G	G	A	G	G	A	G	G	G	G	G	G	A	G	G	G	G	G	G	A	G	G	A	G	G	G	G	A	A	G	G	A	A	A	G
supercont10.1_1384227	G	G	A	G	A	G	G	A	G	A	A	G	G	A	G	G	A	G	G	A	G	G	G	G	G	G	A	G	G	G	A	G	A	A	G	G	A	G	G	G	A	A	A	G	G	A	A	A	A
supercont10.1_1384401	A	A	A	A	A	A	A	G	A	G	A	A	A	G	G	A	G	A	G	G	G	A	G	A	G	A	A	A	G	A	A	A	G	G	A	A	G	A	G	A	A	G	G	A	A	A	G	G	A
supercont10.1_1384416	C	C	C	C	T	T	C	T	C	T	T	C	C	T	T	C	T	C	T	T	T	C	T	C	T	T	C	C	T	C	C	C	T	T	C	C	T	C	T	C	C	T	T	T	C	T	T	T	C
supercont10.1_1384488	A	A	A	A	A	G	A	G	G	A	A	A	A	G	A	A	G	A	G	G	A	A	A	A	G	A	G	A	A	A	A	A	G	G	A	A	A	A	A	A	A	G	G	A	A	G	G	G	A
supercont10.1_1384503	G	G	G	G	G	G	G	A	A	A	G	G	G	A	G	G	A	G	A	A	G	G	G	G	A	G	G	G	G	G	G	G	A	A	G	G	G	G	G	G	G	A	A	G	G	A	A	A	A
supercont10.1_1384524	C	C	C	C	C	C	C	G	G	G	G	C	C	C	G	C	C	C	C	C	C	C	C	C	C	C	C	C	C	C	C	C	G	C	C	C	G	C	C	C	C	C	C	C	C	C	C	C	G
supercont10.1_1384575	T	T	T	T	T	T	T	C	C	T	C	T	T	C	C	T	C	T	C	C	T	C	C	C	C	T	T	C	C	T	T	T	C	C	T	T	C	C	C	T	T	C	C	T	T	C	C	C	C
supercont10.1_1384632	G	G	G	G	T	G	T	T	G	T	G	G	G	T	G	G	T	G	T	T	G	G	G	G	T	G	G	G	G	G	G	G	T	T	G	G	T	G	G	G	G	T	T	G	G	T	T	T	G
supercont10.1_1385054	A	A	T	A	T	A	A	T	T	A	T	A	A	T	T	A	A	A	A	T	A	A	T	A	T	A	A	A	A	A	T	A	T	T	A	A	A	T	A	A	A	T	T	A	A	A	T	T	A
supercont10.1_1385319	C	C	C	C	T	T	C	C	C	C	T	C	C	C	T	C	T	C	C	T	C	C	C	C	C	C	C	T	C	C	C	C	C	C	C	C	C	C	C	C	C	T	T	C	C	T	T	C	T
supercont10.1_139560	A	A	A	A	A	A	G	A	A	A	A	A	A	A	A	A	A	A	A	A	A	G	A	A	G	G	A	A	A	A	A	A	A	G	A	A	G	A	A	A	A	A	G	A	A	G	G	A	A
supercont10.1_139563	A	A	A	A	A	A	G	A	A	A	A	G	A	A	A	A	A	A	A	A	A	G	A	A	G	G	A	A	A	A	A	A	A	G	A	A	G	A	A	A	A	A	A	G	A	G	G	A	A
supercont10.1_1398935	T	T	C	T	T	C	T	C	T	C	C	C	T	C	T	T	T	T	T	T	C	T	T	T	C	C	T	T	T	T	C	T	T	T	T	T	C	C	T	T	T	T	C	T	T	C	C	T	T
supercont10.1_1399013	C	C	G	G	G	C	G	G	G	G	G	G	C	G	G	C	G	C	G	C	G	C	G	C	G	G	C	G	G	C	G	G	G	C	C	C	G	G	G	C	C	G	G	C	C	G	G	C	G
supercont10.1_1399055	C	C	C	C	A	A	C	C	A	C	A	C	C	C	A	C	A	C	C	A	A	C	C	C	A	A	A	A	A	C	C	C	C	C	C	C	A	A	A	C	C	C	A	C	C	C	C	C	C
supercont10.1_1399110	C	C	A	A	A	A	A	A	A	A	A	A	C	A	A	C	A	C	A	A	A	C	C	A	A	A	A	A	A	C	A	A	A	A	A	C	A	A	A	C	A	A	A	C	C	A	A	C	A
supercont10.1_1399406	T	T	C	T	T	T	C	T	T	C	T	T	T	C	T	T	T	T	C	T	C	T	T	C	T	T	T	T	T	T	C	T	T	C	C	T	T	C	T	T	T	C	T	T	T	C	C	T	T
supercont10.1_1400253	C	C	C	T	T	C	T	T	T	T	T	T	C	T	C	C	T	C	T	T	C	T	T	T	C	C	T	C	C	C	C	T	T	T	C	C	T	T	C	C	C	T	T	T	C	T	T	T	T
supercont10.1_1400289	A	A	A	A	G	G	G	G	G	G	G	G	A	G	A	A	G	A	G	G	G	G	G	G	A	G	G	G	A	A	A	A	G	G	A	A	G	G	A	A	A	G	G	G	A	G	G	G	G
supercont10.1_1400448	G	G	G	A	A	A	A	A	A	A	A	A	G	A	G	G	A	G	A	A	G	A	A	A	G	A	A	G	G	G	G	A	A	A	A	G	A	A	G	G	A	A	A	A	G	A	A	A	A
supercont10.1_1401204	C	C	C	C	C	C	T	T	T	C	T	T	C	C	C	C	T	C	T	T	C	T	T	C	C	T	T	T	C	C	C	C	T	C	C	C	T	C	C	C	C	C	T	T	C	T	T	T	T
supercont10.1_1401530	A	A	A	A	A	A	C	C	C	C	C	C	A	A	A	A	C	A	C	C	A	C	C	A	A	C	C	C	A	A	A	A	C	A	A	A	C	A	A	A	A	A	C	C	A	C	C	C	C
supercont10.1_1401585	T	T	T	C	T	T	C	C	C	T	C	C	T	T	T	T	C	T	C	C	T	C	C	T	T	C	C	C	T	T	T	C	C	T	T	T	C	T	T	T	T	T	C	C	T	C	C	C	C
supercont10.1_1402095	A	A	G	A	A	A	A	A	A	A	A	A	A	G	G	A	A	A	A	A	A	A	A	A	G	A	A	A	A	A	G	A	A	A	G	A	A	G	A	A	A	G	A	A	A	A	A	A	A
supercont10.1_1402530	C	T	T	C	C	T	C	C	C	T	C	C	T	T	T	C	C	C	C	C	C	C	C	T	T	C	C	C	T	C	T	C	C	T	C	C	C	C	T	C	C	T	C	C	C	C	C	C	C
supercont10.1_1404810	A	A	G	A	A	A	G	A	A	G	G	A	G	G	G	A	A	A	A	A	A	G	G	G	G	A	A	A	G	A	G	A	A	A	A	A	A	G	G	A	G	G	G	A	A	A	A	A	A
supercont10.1_140492	C	C	T	C	C	C	T	C	T	C	T	C	T	T	C	C	C	C	T	T	T	C	T	T	T	T	T	T	T	C	T	C	C	C	T	C	C	T	T	C	T	T	C	C	C	T	T	T	T
supercont10.1_1404963	T	T	T	T	C	C	T	T	T	T	C	T	C	C	C	T	T	T	T	T	T	T	C	C	C	T	T	T	T	T	T	T	T	T	T	T	T	T	T	T	C	C	C	C	T	T	T	C	T
supercont10.1_140534	C	C	T	T	C	C	T	C	T	C	C	C	T	T	C	C	C	C	T	T	C	C	T	T	T	T	T	T	T	C	T	T	C	C	T	C	C	C	T	C	T	T	C	C	C	T	T	T	T
supercont10.1_1405422	T	G	T	T	G	T	G	T	T	G	G	T	T	G	G	T	T	T	T	T	T	G	G	G	G	T	T	T	G	T	T	T	T	T	T	T	T	T	G	T	T	G	T	T	T	T	T	G	T
supercont10.1_1405602	G	G	A	G	G	G	G	G	G	A	A	G	G	A	A	G	G	G	G	G	G	A	A	G	A	G	G	G	G	G	A	G	G	G	G	G	G	G	G	G	A	G	G	G	G	G	G	A	G
supercont10.1_1405710	A	A	A	A	A	A	A	A	G	G	G	A	G	G	G	A	A	A	A	A	A	A	A	G	A	A	A	A	G	A	A	A	A	A	A	A	A	A	G	A	A	A	A	A	A	A	A	G	A
supercont10.1_1406609	T	T	T	T	T	T	C	C	C	T	C	C	T	T	T	T	C	T	C	C	T	T	T	T	T	T	C	T	T	T	T	T	C	C	T	T	T	T	T	T	T	T	C	T	T	C	C	T	C
supercont10.1_1406621	A	A	A	A	A	G	A	G	G	A	G	G	A	G	G	A	A	A	G	G	A	G	G	A	G	G	A	A	G	A	A	A	A	G	A	A	A	A	G	A	G	G	G	G	A	G	G	A	G
supercont10.1_1406706	T	T	T	T	T	T	T	C	C	T	C	C	C	C	C	T	T	T	T	T	T	T	C	T	T	T	T	T	T	T	T	T	C	C	T	T	T	T	T	T	T	C	T	T	T	T	C	T	C
supercont10.1_1406736	C	C	C	C	C	C	T	T	C	C	T	T	C	T	C	C	T	C	T	C	C	C	C	C	C	C	C	C	C	C	C	C	T	T	C	C	C	C	C	C	C	C	C	C	C	T	C	C	T
supercont10.1_140678	A	A	A	A	A	A	T	W	T	T	W	A	T	T	W	A	T	A	T	W	T	T	W	T	T	A	A	T	T	A	A	A	A	T	A	A	T	A	T	A	A	T	W	T	A	W	T	T	T
supercont10.1_1407086	G	G	G	G	G	G	G	A	A	G	A	A	G	A	G	G	G	G	G	G	G	G	G	G	G	G	G	G	G	G	G	G	A	A	G	G	G	G	G	G	G	A	G	G	G	A	A	G	A
supercont10.1_1407183	A	A	A	A	A	A	G	G	A	A	A	G	A	G	A	A	G	A	G	G	A	A	G	G	A	A	G	A	A	A	A	A	A	G	A	A	A	A	A	A	A	A	A	A	A	G	A	A	A
supercont10.1_1407184	A	A	A	A	A	A	G	G	A	A	A	G	A	G	A	A	G	A	G	G	A	A	G	G	A	S	G	A	A	A	A	A	A	G	A	A	A	A	A	A	A	G	A	A	A	G	A	A	A
supercont10.1_1409088	A	A	A	C	A	A	C	C	C	C	C	C	A	A	A	A	A	A	A	A	A	A	A	C	A	A	A	C	A	A	A	C	C	A	A	C	A	A	A	A	C	A	A	A	A	A	A	A	A
supercont10.1_1409108	G	A	G	G	A	A	A	G	G	A	G	G	A	A	A	G	A	G	G	G	G	A	A	A	A	G	G	A	A	G	G	G	G	A	G	G	G	G	A	G	G	A	A	G	G	G	G	G	A
supercont10.1_1409149	C	C	C	C	T	C	C	T	C	T	T	T	C	C	T	C	C	C	C	T	C	C	T	C	C	T	C	C	T	C	C	C	T	T	C	T	C	C	T	C	C	C	C	C	C	C	C	C	T
supercont10.1_1409257	G	A	A	G	A	A	A	A	A	G	G	A	G	G	A	G	A	G	G	A	G	G	A	A	G	A	A	A	A	G	A	G	A	A	G	A	G	G	A	G	A	A	A	A	G	G	G	G	A
supercont10.1_1410157	T	C	T	T	C	C	T	T	T	C	T	T	C	C	T	T	T	T	T	T	T	C	C	T	T	T	T	T	T	T	T	T	T	T	T	T	T	T	T	T	T	T	T	T	T	C	C	T	T
supercont10.1_1410703	C	C	T	C	C	C	T	C	C	C	C	C	T	T	C	C	C	C	C	C	C	T	T	C	C	C	C	C	C	C	T	C	C	C	C	C	C	C	C	C	C	T	T	C	C	C	C	C	C
supercont10.1_1410730	G	A	A	G	G	G	A	G	G	G	G	G	A	A	G	G	G	G	G	G	G	G	A	G	G	G	G	G	G	G	A	G	G	G	G	A	G	G	G	G	G	A	G	G	G	G	G	G	G
supercont10.1_1410811	T	C	C	T	T	T	C	T	T	C	T	T	C	C	T	T	C	T	T	T	T	C	C	T	T	T	T	T	T	T	C	T	T	T	T	C	T	T	T	T	T	C	C	T	T	T	T	T	T
supercont10.1_1411811	C	C	C	T	C	C	T	T	C	T	C	T	T	T	T	C	C	C	C	C	T	T	T	T	T	T	C	C	C	C	C	T	T	C	T	C	T	C	C	C	T	C	T	C	C	C	C	C	T
supercont10.1_1412514	C	C	C	T	C	T	T	T	C	T	C	T	T	C	T	C	C	C	C	C	C	T	T	T	T	T	C	T	T	C	C	T	C	C	C	C	T	C	T	C	T	T	C	C	C	C	C	T	T
supercont10.1_1412842	T	T	T	T	T	C	C	C	T	C	T	C	C	T	C	T	T	T	T	T	C	C	C	C	C	C	T	C	C	T	T	T	C	T	C	T	C	T	C	T	C	C	T	C	T	T	T	C	C
supercont10.1_1413335	C	C	C	T	C	C	C	C	C	T	T	C	C	C	T	C	C	C	C	C	T	T	T	T	C	C	C	C	T	C	C	T	C	C	T	C	T	C	T	C	C	C	C	C	C	C	C	C	C
supercont10.1_1413434	T	C	C	T	T	T	C	C	C	T	T	C	C	C	T	T	C	T	C	C	T	T	T	T	T	T	C	C	T	T	C	T	C	C	T	T	T	T	T	T	T	T	C	C	T	C	C	C	C
supercont10.1_1413527	G	A	G	A	G	G	A	A	A	A	G	A	A	A	A	G	A	G	A	A	A	A	G	A	G	G	G	A	A	G	G	A	A	A	A	A	A	G	A	G	A	G	A	A	G	A	A	A	A
supercont10.1_1413681	T	T	C	T	T	T	C	C	C	T	T	C	T	C	T	T	C	T	C	T	T	T	T	T	T	T	T	C	T	T	C	T	C	C	T	T	T	T	T	T	C	T	T	T	T	T	T	T	C
supercont10.1_1413757	T	C	C	T	C	C	T	C	T	C	C	C	C	C	T	T	C	T	C	T	C	C	C	C	C	T	T	C	T	T	C	T	C	C	T	T	T	T	T	T	C	C	C	C	T	C	C	C	C
supercont10.1_1423167	C	T	C	C	C	T	C	T	C	T	T	C	C	C	T	C	T	C	C	T	C	T	T	T	T	C	T	C	T	C	C	C	T	T	C	T	T	C	T	C	C	C	T	T	C	T	T	C	C
supercont10.1_1423283	G	C	G	G	C	G	G	C	G	C	G	C	G	G	G	G	C	G	C	C	G	G	G	G	C	G	G	G	G	G	G	G	G	C	G	G	C	G	G	G	C	G	C	G	G	G	C	G	G
supercont10.1_1423389	C	C	T	C	C	C	C	T	T	C	C	C	C	C	C	C	T	C	C	C	C	C	T	C	C	C	C	C	C	C	T	C	T	C	C	C	C	C	C	C	C	T	C	C	C	C	C	C	C
supercont10.1_1423603	G	G	A	G	G	G	G	G	A	G	A	G	G	G	A	G	G	G	A	A	G	A	A	G	A	G	G	G	G	G	A	G	G	G	G	A	A	G	G	G	G	A	A	A	G	A	A	G	G
supercont10.1_1424019	A	A	A	A	A	A	A	T	T	T	T	T	A	T	T	A	T	A	A	T	A	A	T	T	T	A	A	A	A	A	A	A	T	A	A	A	A	A	A	A	A	T	T	T	A	A	A	A	A
supercont10.1_1431840	G	G	A	G	G	G	G	G	A	A	G	G	A	G	G	G	G	G	A	A	G	G	G	A	G	G	A	A	G	G	A	G	G	A	A	A	A	G	G	G	A	A	G	G	G	G	G	A	A
supercont10.1_1431897	C	C	C	C	C	C	C	C	T	C	C	C	C	C	C	C	C	C	T	T	C	C	C	T	C	C	T	T	C	C	C	C	C	T	T	C	T	C	C	C	C	T	C	C	C	C	C	T	C
supercont10.1_1431992	A	A	A	A	A	A	A	A	G	G	A	A	A	A	A	A	A	A	G	G	A	A	A	G	A	A	G	G	A	A	A	A	A	G	G	G	G	A	A	A	A	G	A	A	A	A	A	G	G
supercont10.1_1432281	A	G	A	A	G	G	A	G	G	G	A	G	A	A	G	A	G	A	A	A	A	A	A	A	A	G	A	A	G	A	A	A	G	A	A	A	A	A	G	A	A	G	G	A	A	G	G	A	A
supercont10.1_1432287	G	C	C	G	C	C	G	C	C	C	G	C	G	G	C	G	C	G	G	G	G	G	G	G	G	C	G	G	C	G	C	G	C	G	G	G	G	G	C	G	G	C	C	A	G	C	C	G	G
supercont10.1_1432310	C	A	A	C	A	A	C	A	A	C	C	A	C	C	A	C	A	C	C	C	C	C	C	C	C	A	C	C	A	C	A	C	A	C	C	C	C	C	A	C	C	A	A	C	C	A	A	C	C
supercont10.1_1432432	A	G	G	A	G	G	G	G	G	G	A	G	A	A	G	A	G	A	G	G	A	A	A	A	G	G	G	G	G	A	G	A	G	G	A	G	G	A	G	A	A	G	G	A	A	G	G	G	G
supercont10.1_1432560	G	T	T	G	G	G	G	T	G	T	G	T	G	G	T	G	T	G	G	G	G	G	G	G	T	T	G	G	G	G	T	G	T	G	G	G	G	G	G	G	G	T	T	G	G	G	T	T	G
supercont10.1_1432630	G	A	G	G	A	A	A	A	A	A	G	A	G	G	A	G	A	G	A	A	G	G	G	G	A	A	A	A	A	G	G	G	A	A	G	A	G	G	A	G	G	G	A	G	G	A	A	A	G
supercont10.1_1432671	T	G	T	T	G	G	G	G	G	G	T	G	T	T	G	T	G	T	G	G	T	T	T	T	G	G	G	G	G	T	T	T	G	G	T	T	T	T	G	T	T	T	G	T	T	G	G	G	T
supercont10.1_1432672	G	T	G	G	T	T	T	T	T	T	G	T	G	G	T	G	T	G	T	T	G	G	G	G	T	T	T	T	T	G	G	G	T	T	G	G	G	G	T	G	G	G	T	G	G	T	T	T	G
supercont10.1_1432780	A	G	A	A	G	G	G	G	G	G	A	G	G	A	G	A	G	A	G	G	A	A	A	G	G	G	G	G	G	A	A	A	G	G	A	G	A	A	G	A	A	A	G	A	A	G	G	G	A
supercont10.1_143407	A	A	A	A	A	A	C	C	C	C	C	C	C	C	C	A	A	A	C	C	A	C	C	A	C	C	A	C	C	A	A	A	C	C	A	C	A	A	C	A	C	C	C	C	A	C	C	C	C
supercont10.1_143415	A	A	A	A	A	A	A	G	A	G	G	G	G	G	G	A	G	A	G	G	A	G	A	G	G	G	A	G	G	A	A	A	G	G	A	A	A	A	G	A	G	A	G	G	A	G	G	G	G
supercont10.1_1438064	T	T	T	T	C	T	T	C	C	C	C	C	C	T	C	T	C	T	C	T	T	C	T	T	T	T	T	T	C	T	T	T	C	T	T	T	T	T	C	T	T	T	T	T	T	C	C	C	T
supercont10.1_1438172	T	C	C	C	T	T	C	T	T	T	T	T	T	C	C	T	T	T	T	C	T	T	C	C	T	C	C	C	C	T	C	C	T	C	T	C	C	T	C	T	C	C	C	C	T	T	T	T	T
supercont10.1_1438196	A	G	G	G	A	A	G	A	A	A	A	A	A	G	A	A	A	A	A	G	A	A	G	G	A	G	G	G	A	A	G	G	A	G	A	G	G	A	A	A	G	A	A	A	A	A	A	A	A
supercont10.1_1438292	C	T	T	T	C	C	T	C	C	C	C	C	C	T	C	C	C	C	C	T	C	C	T	T	C	T	T	T	C	C	T	T	C	T	C	T	T	C	C	C	C	T	C	T	C	C	C	C	C
supercont10.1_1438353	A	G	G	G	G	G	G	G	G	G	G	G	G	G	G	A	G	A	G	G	A	G	A	G	G	A	G	G	G	A	G	G	G	G	A	G	A	A	G	A	A	G	G	G	A	G	G	G	G
supercont10.1_1439340	G	G	G	G	C	S	G	G	C	G	G	G	C	G	C	G	G	G	G	G	C	C	C	G	C	C	G	G	C	G	G	G	G	G	G	G	C	C	C	G	C	C	G	G	G	G	G	G	G
supercont10.1_1440266	A	A	A	A	A	A	A	A	G	G	A	A	A	A	G	A	G	A	G	G	A	A	A	G	A	A	A	A	A	A	A	A	A	A	A	A	A	A	A	A	A	A	G	A	A	A	A	A	G
supercont10.1_1440598	A	G	A	A	G	A	A	G	G	G	G	G	G	G	G	A	G	A	G	G	G	G	G	G	G	A	G	G	G	A	A	A	A	G	A	A	A	A	G	A	A	G	G	A	A	G	G	G	G
supercont10.1_1441578	T	C	T	C	T	T	T	C	C	T	C	C	T	T	T	T	T	T	T	C	T	T	C	C	T	T	C	T	T	T	T	C	C	C	T	C	T	T	T	T	T	T	T	C	T	T	T	T	T
supercont10.1_1441761	C	A	A	C	C	C	A	C	A	A	A	C	A	A	C	C	C	C	C	A	A	A	A	A	C	A	A	A	C	C	A	C	C	A	C	C	C	A	C	C	A	C	A	A	C	A	A	C	C
supercont10.1_1441977	G	G	G	G	G	G	G	T	T	T	T	G	G	T	T	T	G	T	G	T	G	T	G	T	T	G	G	G	T	G	G	G	G	T	G	G	G	G	T	G	G	T	G	T	G	G	T	T	G
supercont10.1_1442156	C	C	T	C	C	C	T	T	C	T	T	T	T	C	T	C	C	C	T	T	C	T	C	C	T	T	T	T	C	C	T	C	T	C	C	C	T	T	C	C	T	C	T	C	C	T	T	C	T
supercont10.1_1442297	G	A	G	A	A	R	G	A	A	G	G	A	G	A	A	G	A	G	A	A	G	G	A	A	A	G	A	G	A	G	G	A	A	A	A	G	G	G	A	G	G	A	G	A	G	G	G	A	A
supercont10.1_1442660	C	T	C	C	T	T	C	T	C	C	T	T	C	T	T	C	T	C	T	T	C	C	T	T	T	C	T	C	T	C	C	C	T	T	T	C	C	C	T	C	C	T	C	T	C	C	C	T	T
supercont10.1_1442709	T	A	T	T	A	T	T	A	T	T	A	A	T	A	A	T	A	T	A	A	T	T	A	A	A	T	A	T	A	T	T	T	A	A	A	T	T	T	A	T	T	A	T	A	T	T	T	A	A
supercont10.1_1448707	G	G	T	T	G	G	T	T	T	T	T	T	G	G	T	G	T	G	T	T	T	G	G	T	G	G	T	G	T	G	T	T	T	G	T	T	T	T	T	G	T	G	G	G	G	G	G	T	G
supercont10.1_1448791	A	A	G	G	G	G	G	G	G	G	G	G	A	G	G	A	G	A	G	G	G	A	G	G	G	G	G	G	G	A	G	G	G	G	G	G	G	G	G	A	G	G	A	A	A	A	A	G	A
supercont10.1_1448965	A	A	G	A	G	G	A	G	G	A	G	G	A	G	A	A	A	A	G	G	A	A	G	A	G	G	G	G	A	A	G	A	G	A	A	A	A	A	A	A	A	G	A	A	A	A	A	A	A
supercont10.1_1449113	A	A	A	G	A	A	G	A	A	A	A	A	A	A	G	A	G	A	A	A	G	A	A	A	A	A	A	A	G	A	A	G	A	A	G	G	G	G	G	A	G	A	A	A	A	G	G	G	A
supercont10.1_1449213	A	C	A	A	A	C	A	C	A	A	A	C	A	C	A	C	A	A	A	A	A	A	C	A	C	C	A	A	A	A	A	A	C	A	A	A	A	A	A	A	A	A	A	A	C	A	A	A	Y
supercont10.1_1449242	A	A	A	G	A	A	G	A	A	A	A	A	A	A	G	A	G	A	A	A	G	A	A	A	A	A	A	A	G	A	A	G	A	A	G	G	G	G	G	A	G	A	A	A	A	G	G	G	A
supercont10.1_1449350	G	G	T	T	G	G	T	G	G	T	G	G	G	G	T	G	T	G	G	G	T	G	G	G	G	G	G	G	T	G	T	T	G	G	T	T	T	T	T	G	T	G	G	G	G	T	T	T	G
supercont10.1_1449523	C	C	T	T	C	C	T	C	C	T	C	C	C	C	T	C	T	C	G	G	C	C	C	G	T	C	C	C	T	C	T	T	C	G	T	C	T	C	T	C	C	C	C	G	C	T	T	T	C
supercont10.1_1449526	A	A	G	G	A	A	G	G	G	G	G	G	A	A	G	A	G	A	A	G	A	A	A	G	G	A	A	A	G	A	G	G	G	G	A	A	G	A	G	A	A	G	A	G	A	G	G	G	A
supercont10.1_1449725	A	A	C	C	A	A	C	A	A	C	A	A	A	A	C	A	C	A	A	A	C	A	A	C	C	A	A	A	C	A	C	C	A	C	C	C	C	C	C	A	C	A	A	A	A	A	A	C	A
supercont10.1_1449731	A	A	G	G	A	A	G	G	G	G	A	G	A	A	G	A	G	A	G	G	G	A	A	G	G	A	A	A	G	A	G	G	G	G	G	A	G	A	G	A	G	G	A	A	A	A	A	G	A
supercont10.1_1449756	G	G	T	T	G	G	T	G	G	T	G	G	G	G	T	G	T	G	G	G	G	G	G	T	T	G	G	G	G	G	T	T	G	T	G	G	G	G	G	G	T	T	G	G	G	G	G	G	G
supercont10.1_1450962	A	C	C	C	C	C	C	A	C	C	A	A	C	C	C	A	C	A	A	A	C	C	C	C	C	C	A	C	C	A	C	C	A	C	C	C	A	C	C	A	C	A	C	C	A	C	C	C	C
supercont10.1_1451449	G	G	G	G	A	A	A	G	A	G	G	A	A	A	A	G	G	G	A	A	G	A	A	A	A	A	A	A	A	A	G	G	A	A	G	G	G	G	A	A	G	A	A	A	A	A	A	A	A
supercont10.1_1451758	T	T	T	C	T	T	C	C	C	C	T	C	T	T	T	T	T	T	C	C	C	C	T	C	C	T	C	T	T	T	T	C	C	C	C	C	C	C	T	T	C	T	T	C	T	C	C	C	T
supercont10.1_1451860	T	T	T	C	T	T	C	C	T	C	T	C	C	T	T	T	T	T	C	C	C	C	T	C	C	T	C	T	T	T	T	C	C	C	C	C	C	C	T	T	C	C	C	T	T	C	C	C	T
supercont10.1_1451974	C	C	C	T	C	C	T	T	C	C	C	T	T	C	C	C	C	C	T	T	T	T	C	C	C	C	T	C	C	C	C	T	T	C	T	T	T	T	C	C	T	C	T	C	C	T	T	T	C
supercont10.1_1452019	C	C	T	T	T	T	T	C	C	C	T	C	T	T	T	C	C	C	T	C	T	T	T	C	C	C	C	C	T	C	T	T	C	C	T	T	T	T	T	C	T	C	T	C	C	T	T	T	T
supercont10.1_1452052	A	A	A	G	A	A	G	A	A	G	A	A	G	A	A	A	A	A	G	A	R	G	A	G	G	A	A	A	A	A	A	G	A	G	G	G	G	G	A	A	G	A	G	A	A	G	G	G	A
supercont10.1_1452058	T	T	C	C	C	C	C	T	T	T	C	T	C	C	C	T	T	T	T	T	C	T	C	T	T	T	T	T	C	T	C	C	T	T	T	T	C	T	C	T	C	T	T	T	T	T	C	C	C
supercont10.1_1452254	T	T	T	C	T	C	C	C	T	T	T	C	C	T	T	T	T	T	C	C	C	C	T	T	T	T	T	T	T	T	T	C	C	T	C	C	C	C	T	T	C	C	C	T	T	C	C	C	T
supercont10.1_1452317	T	T	C	C	C	C	C	C	C	C	C	C	C	C	C	T	T	T	C	C	C	C	C	C	C	T	C	T	C	T	C	C	C	C	C	C	C	C	C	T	C	C	C	T	T	C	C	C	C
supercont10.1_1452335	C	C	T	C	T	T	C	T	T	C	T	T	C	T	T	C	C	C	C	T	C	T	T	C	C	C	T	C	T	C	T	C	T	C	C	C	C	C	T	C	C	C	C	C	C	C	C	C	T
supercont10.1_1452467	T	T	T	C	T	T	C	T	T	T	T	T	C	T	T	T	C	T	C	T	C	T	T	T	T	T	T	T	T	T	T	C	T	T	C	C	C	C	T	T	C	C	C	T	T	C	C	C	T
supercont10.1_1452575	C	C	C	C	T	T	C	C	C	T	C	C	C	T	T	C	C	C	C	C	C	C	T	T	T	C	C	C	T	C	C	C	C	T	C	C	C	C	T	C	C	C	C	C	C	C	C	C	T
supercont10.1_1452857	C	C	C	C	C	C	C	T	C	T	C	T	C	C	C	C	C	C	C	T	C	C	C	T	T	T	T	C	C	C	C	C	T	T	C	C	C	C	C	C	C	T	C	C	C	C	C	C	C
supercont10.1_1453058	T	T	T	T	C	C	T	C	T	C	T	C	T	C	C	T	T	T	T	C	T	T	C	C	C	T	C	T	C	T	T	T	C	T	T	T	T	T	C	T	T	T	T	T	T	T	T	T	C
supercont10.1_1453202	T	T	T	C	T	T	C	T	T	T	T	T	C	T	T	T	C	T	C	T	C	C	T	T	T	T	T	T	T	T	T	C	T	T	C	C	C	C	T	T	C	T	C	T	T	C	C	C	T
supercont10.1_1453316	C	C	C	T	C	C	T	C	C	C	C	C	T	C	C	C	T	C	T	C	T	C	C	C	C	C	C	C	C	C	C	T	C	C	T	T	T	T	C	C	T	C	T	C	C	T	T	T	C
supercont10.1_1453421	A	A	A	G	G	G	G	G	A	A	A	G	G	G	G	A	G	A	G	G	G	A	G	A	A	G	G	G	G	A	A	G	G	A	G	G	G	G	G	A	G	G	G	A	A	G	G	G	G
supercont10.1_1453538	G	G	G	A	A	A	A	G	A	A	G	G	A	A	A	G	A	G	A	G	A	G	A	A	A	A	G	A	A	G	G	A	G	A	A	A	A	A	A	G	A	A	A	G	G	A	A	A	A
supercont10.1_1453559	G	G	G	A	A	A	A	G	A	A	G	G	A	A	A	G	A	G	A	G	A	G	A	A	A	A	G	A	A	G	G	A	G	A	A	A	A	A	A	G	A	A	A	G	G	A	A	A	A
supercont10.1_1455210	G	G	G	G	A	G	G	A	A	A	A	A	G	A	A	G	G	G	A	A	G	G	A	G	G	G	G	A	A	G	G	G	A	A	G	G	A	G	A	G	G	A	G	G	G	G	G	G	A
supercont10.1_1455276	G	G	C	G	G	C	G	C	C	C	C	C	G	C	C	G	G	G	G	C	G	G	C	G	C	C	C	G	C	G	C	G	C	C	G	G	C	G	C	G	G	C	G	G	G	G	C	G	C
supercont10.1_1455285	T	T	T	T	T	T	T	C	C	C	C	C	T	C	C	T	T	T	T	C	T	T	C	T	C	C	C	C	C	T	T	T	C	C	T	T	C	T	C	T	T	C	T	T	T	T	C	T	C
supercont10.1_1455305	C	C	G	C	C	C	C	G	G	G	C	G	C	G	G	C	C	C	G	G	C	C	C	C	G	C	C	G	G	C	G	C	G	G	C	C	C	C	G	C	C	G	C	C	C	G	G	C	G
supercont10.1_1455314	T	T	C	T	C	C	T	C	C	C	C	C	T	C	C	T	T	T	C	C	T	T	T	T	C	T	C	C	C	T	C	T	C	C	T	T	C	T	C	T	T	C	T	T	T	C	C	T	C
supercont10.1_1455438	G	G	A	G	A	A	G	A	A	A	A	A	G	A	A	G	G	G	A	A	G	G	A	G	A	G	A	A	A	G	A	G	A	A	G	G	A	G	A	G	G	A	G	G	G	A	A	G	A
supercont10.1_1455545	T	T	C	T	T	T	C	C	T	T	C	C	C	T	C	T	C	T	C	C	C	T	T	C	C	C	C	T	T	T	C	T	C	T	C	C	C	C	T	T	C	T	C	T	T	C	C	C	C
supercont10.1_1455782	T	T	T	C	T	T	C	T	T	C	T	T	C	T	T	T	C	T	C	T	C	T	T	C	C	C	T	C	T	T	T	C	T	T	T	C	C	T	T	T	C	T	C	T	T	C	C	C	T
supercont10.1_1455812	T	T	T	C	T	T	C	T	T	C	T	T	C	T	T	T	C	T	C	T	T	T	T	C	C	C	T	C	T	T	T	C	T	T	T	T	C	C	T	T	T	T	C	T	T	C	C	C	T
supercont10.1_1455860	C	C	C	T	C	C	T	C	C	T	C	C	T	C	C	C	T	C	T	C	T	C	C	T	T	T	C	T	C	C	C	T	C	C	C	C	T	T	C	C	T	C	T	C	C	T	T	T	C
supercont10.1_1455947	A	A	A	A	A	A	G	A	A	G	A	A	G	A	A	A	G	A	G	A	G	A	A	G	G	G	A	G	A	A	A	A	A	A	A	A	G	G	A	A	G	A	A	A	A	G	G	G	A
supercont10.1_1455986	T	T	T	T	T	T	C	T	T	C	T	T	C	T	T	T	C	T	C	T	T	C	T	C	C	C	T	C	T	T	T	T	T	T	T	T	C	T	T	T	C	T	T	C	T	C	T	C	T
supercont10.1_1455989	T	T	T	T	T	T	C	T	T	C	T	T	C	T	T	T	C	T	C	T	T	T	T	C	C	C	T	C	T	T	T	T	T	T	T	T	C	T	T	T	T	T	T	T	T	T	T	C	T
supercont10.1_1456004	T	T	T	T	T	T	T	T	T	C	T	T	C	T	T	T	C	T	C	T	T	C	T	C	C	T	T	T	T	T	T	T	T	T	T	T	T	T	T	T	C	T	A	C	T	C	C	C	T
supercont10.1_1456094	G	G	G	G	G	G	A	G	G	A	G	G	A	G	G	G	A	G	A	G	A	G	G	A	G	G	G	A	G	G	G	G	G	G	G	G	A	G	G	G	A	G	A	G	G	A	A	A	G
supercont10.1_1456095	T	T	T	T	T	T	C	T	T	C	T	T	C	T	T	T	T	T	C	T	C	C	T	C	T	T	T	C	T	T	T	T	T	T	T	T	C	T	T	T	C	T	C	C	T	C	C	C	T
supercont10.1_1456160	T	T	T	T	T	T	C	T	T	C	T	T	C	T	T	T	C	T	C	T	C	T	T	C	T	T	T	C	T	T	T	T	T	T	T	C	C	T	T	T	C	T	C	T	T	C	C	C	T
supercont10.1_1456664	A	A	A	A	A	A	A	A	A	G	A	A	G	A	A	A	G	A	G	G	A	A	G	A	A	A	G	G	A	A	A	A	A	A	G	A	G	G	A	A	G	A	G	A	A	G	G	G	A
supercont10.1_1456667	A	A	A	A	A	A	A	A	A	G	A	A	G	A	A	A	G	A	G	G	A	A	G	A	A	A	G	G	A	A	A	A	A	A	A	A	G	G	A	A	A	A	G	A	A	A	G	G	A
supercont10.1_1456701	T	C	C	T	C	C	C	C	C	T	C	C	T	C	C	T	T	T	T	T	T	T	T	C	C	C	T	T	C	T	C	T	C	C	T	T	T	T	C	T	T	T	T	T	T	T	T	T	C
supercont10.1_1456703	G	G	G	G	G	G	A	G	A	G	G	G	A	G	G	G	A	G	A	A	G	G	A	G	G	G	G	A	G	G	G	G	G	G	A	G	A	G	G	G	A	A	A	G	G	A	A	A	G
supercont10.1_1456715	A	G	G	A	G	A	A	G	A	G	G	G	G	G	G	A	G	A	G	G	G	A	G	G	G	G	G	G	G	A	G	A	G	G	A	A	G	G	G	A	G	G	G	A	A	G	G	G	G
supercont10.1_1456724	C	C	C	C	C	C	C	C	C	T	C	C	T	C	C	C	T	C	T	T	C	C	C	C	C	C	T	T	C	C	C	C	C	C	T	C	T	C	C	C	T	T	T	C	C	T	T	T	C
supercont10.1_1456754	C	C	C	T	C	C	C	C	C	T	C	C	T	C	C	C	T	C	T	T	C	C	C	C	C	C	T	T	C	C	C	T	C	C	C	T	T	C	C	C	T	T	T	C	C	T	T	T	C
supercont10.1_1456757	G	G	G	A	G	G	G	G	G	A	G	G	A	G	G	G	A	G	A	G	G	G	G	G	G	G	A	A	G	G	G	A	G	G	G	A	A	G	G	G	A	A	A	G	G	A	A	A	G
supercont10.1_1456791	G	A	A	G	A	A	A	A	A	G	A	A	G	A	A	G	G	G	G	G	G	G	G	A	A	A	G	G	A	G	A	G	A	A	G	G	G	G	A	G	G	G	G	G	G	G	G	G	A
supercont10.1_1456817	T	T	T	T	T	T	T	T	T	C	T	T	C	T	T	T	C	T	C	C	C	T	C	T	T	T	C	C	T	T	T	T	T	T	C	C	C	C	T	T	C	C	C	T	T	Y	C	C	T
supercont10.1_1456847	C	C	T	C	T	C	C	T	C	T	C	T	T	T	T	C	T	C	T	T	T	C	T	C	C	C	T	T	T	C	T	C	T	C	T	C	T	T	T	C	C	T	T	C	C	T	T	T	T
supercont10.1_1456856	G	G	T	G	T	G	G	T	G	T	G	T	T	T	T	G	T	G	T	T	T	G	T	G	G	G	T	T	T	G	T	G	T	G	T	G	G	T	T	G	T	T	T	G	G	T	T	T	T
supercont10.1_1456880	T	T	C	C	C	C	T	C	T	C	T	C	C	C	C	T	C	T	C	C	C	T	C	T	T	T	C	C	C	T	C	C	C	T	C	C	C	C	C	T	C	C	C	T	T	C	C	C	C
supercont10.1_1456916	G	G	A	A	A	A	G	A	G	A	G	A	A	A	A	G	A	G	A	A	A	G	A	G	G	G	A	A	A	G	A	A	A	G	A	G	A	A	A	G	A	A	A	G	G	A	A	A	A
supercont10.1_1456929	C	C	T	T	T	T	C	T	C	T	C	T	T	T	T	C	T	C	T	T	T	C	T	C	C	C	T	T	T	C	T	T	T	C	T	C	T	T	T	C	T	T	T	C	C	T	T	T	T
supercont10.1_1456994	C	C	T	T	T	T	C	T	C	T	C	T	T	T	T	C	T	C	T	T	T	C	T	C	C	C	T	T	T	C	T	T	T	C	T	C	T	T	T	C	T	T	T	C	C	C	T	T	T
supercont10.1_1457000	G	G	G	A	A	G	G	A	G	A	G	A	A	A	A	G	A	G	A	A	A	G	G	G	G	G	A	A	A	G	G	A	A	G	A	A	A	A	A	G	A	G	A	G	G	G	A	A	A
supercont10.1_1457066	A	A	T	A	T	A	A	T	A	T	A	T	T	T	T	A	T	A	T	T	T	A	T	A	A	A	T	T	T	A	T	A	T	A	A	A	T	A	T	A	T	T	T	A	A	T	T	T	T
supercont10.1_1457080	T	T	C	T	C	T	T	C	T	C	T	C	C	C	C	T	C	T	C	C	C	T	C	T	T	T	C	C	C	T	C	T	C	T	C	T	C	T	C	T	C	C	C	T	T	C	C	C	C
supercont10.1_1457109	C	C	C	T	C	C	C	C	C	T	C	C	T	C	C	C	T	C	T	T	T	C	C	C	C	C	T	T	C	C	C	T	C	C	T	T	T	T	C	C	T	T	T	C	C	T	T	T	C
supercont10.1_1457216	T	T	T	T	T	T	C	T	C	T	C	T	T	T	T	T	T	T	T	T	T	T	T	C	C	T	T	T	T	T	T	T	T	C	T	T	T	T	T	T	T	T	T	T	T	T	T	T	T
supercont10.1_1457611	A	A	G	A	A	A	A	G	A	A	A	G	A	G	G	A	G	A	A	A	A	A	A	A	A	A	A	A	G	A	G	A	G	G	A	A	A	A	G	A	A	A	A	A	A	G	G	A	G
supercont10.1_1457638	A	T	T	A	A	A	A	T	A	A	A	T	A	T	T	A	T	A	A	A	A	A	A	A	A	A	A	A	A	A	T	A	T	T	A	A	A	A	A	A	A	A	A	A	A	A	T	A	T
supercont10.1_1458816	C	C	C	C	C	C	C	T	C	C	C	T	C	T	T	T	C	T	C	C	T	C	C	C	T	C	C	C	C	C	C	C	C	C	T	C	T	C	C	C	C	C	C	T	C	T	C	C	T
supercont10.1_1459337	T	C	T	T	T	C	T	C	T	T	T	T	T	C	C	T	C	C	C	C	T	T	T	T	C	T	T	C	C	T	T	T	T	T	T	T	C	T	C	T	T	T	T	T	C	C	T	T	T
supercont10.1_1459350	T	T	T	T	T	T	T	T	T	C	T	T	T	C	C	C	T	C	C	T	T	T	T	T	T	T	T	C	T	T	T	T	T	T	T	T	C	T	T	T	T	T	T	C	C	C	C	T	T
supercont10.1_1459410	T	T	T	T	A	A	T	A	T	T	T	A	A	T	T	A	T	A	T	A	T	A	A	A	A	A	T	T	T	T	T	T	T	T	T	T	T	T	T	T	T	T	A	A	T	A	A	T	T
supercont10.1_1459502	A	G	A	A	G	G	A	G	A	G	A	G	A	G	G	G	G	G	G	A	A	G	G	A	G	A	A	A	G	A	A	A	G	G	A	G	A	A	G	A	A	A	A	A	A	G	A	G	A
supercont10.1_1459578	C	C	C	C	T	T	T	T	C	C	C	T	T	T	C	T	T	T	C	T	C	T	T	C	T	C	C	C	C	C	C	C	C	T	T	C	T	T	C	C	C	C	C	T	T	C	T	C	C
supercont10.1_1460199	G	G	G	G	A	G	G	G	G	A	G	G	G	A	A	A	A	A	G	G	G	A	A	A	G	G	G	G	G	G	G	G	G	G	G	G	A	G	G	G	G	G	G	A	G	G	G	A	A
supercont10.1_1460302	C	T	C	C	T	T	C	C	C	C	T	C	T	C	T	T	T	T	T	C	C	C	C	C	C	C	C	C	T	C	C	C	C	C	C	C	C	C	T	C	C	C	C	C	T	C	C	C	T
supercont10.1_1463143	C	C	A	C	C	C	C	A	C	A	A	A	C	A	C	A	C	A	A	A	C	A	A	A	C	A	A	C	A	C	A	C	C	C	C	C	A	C	A	C	C	C	A	A	C	A	C	A	A
supercont10.1_1463300	C	T	T	T	C	C	C	T	C	C	C	T	C	C	C	T	T	T	C	C	C	C	C	C	T	C	C	C	C	C	T	T	T	C	C	C	C	C	C	C	C	T	C	T	C	C	C	C	C
supercont10.1_1463829	A	G	A	G	G	A	A	G	G	G	G	G	A	G	G	G	G	G	G	G	A	G	G	G	G	G	G	A	G	A	A	G	G	G	A	A	G	A	G	A	A	G	G	G	A	G	G	G	G
supercont10.1_1463981	C	C	G	C	C	C	C	G	C	G	G	G	C	C	G	C	G	G	G	C	C	G	C	C	C	C	C	C	G	C	G	C	C	C	C	C	G	C	G	C	C	C	C	C	C	C	C	G	G
supercont10.1_1464178	T	T	C	C	T	T	T	T	T	C	C	T	T	C	C	T	C	T	C	C	C	T	T	C	C	C	C	T	C	T	C	C	T	T	T	T	C	C	C	T	C	T	C	C	T	C	C	C	T
supercont10.1_1464680	A	A	C	C	A	A	A	C	A	C	C	C	A	A	A	A	C	A	A	A	A	A	A	C	C	A	A	A	A	A	C	C	C	A	A	A	A	A	A	A	A	A	A	A	A	C	C	C	A
supercont10.1_1465070	G	G	G	G	A	A	G	A	A	A	G	A	A	A	A	G	A	G	G	G	A	G	G	A	A	G	G	A	A	G	G	G	A	A	G	A	G	A	A	G	A	G	A	G	G	A	A	A	G
supercont10.1_1465114	T	T	C	T	C	C	T	C	C	C	T	C	C	C	C	T	C	T	T	T	C	T	T	C	C	T	T	C	C	T	C	T	C	C	T	C	T	C	C	T	C	T	C	T	T	C	C	C	T
supercont10.1_1465174	G	G	A	G	A	A	G	G	A	A	G	G	G	G	A	G	A	G	G	G	G	G	G	A	A	G	G	A	A	G	A	G	G	A	G	G	G	G	A	G	A	G	A	G	G	A	A	A	G
supercont10.1_1465180	C	C	T	C	T	T	C	C	T	T	C	C	C	C	T	C	T	C	C	C	C	C	C	T	T	C	C	T	T	C	T	C	C	T	C	C	C	C	T	C	T	C	T	C	C	T	T	T	C
supercont10.1_1465213	C	C	A	C	C	C	C	C	A	A	C	C	C	C	C	C	A	C	C	C	C	C	C	A	C	C	C	A	C	C	A	C	C	A	C	C	C	C	C	C	A	C	C	C	C	A	A	A	C
supercont10.1_1465216	C	C	G	C	C	C	C	C	G	G	C	C	C	C	C	C	G	C	C	C	C	C	C	G	C	C	C	G	C	C	G	C	C	G	C	C	C	C	C	C	G	C	C	C	C	G	G	G	C
supercont10.1_1465399	A	A	G	A	G	G	A	G	G	G	A	G	G	G	A	A	G	A	A	A	G	A	A	G	G	A	A	G	A	A	G	A	G	G	A	G	A	G	A	A	G	A	G	A	A	G	G	G	A
supercont10.1_1465549	G	G	G	G	G	G	A	A	A	R	A	A	G	G	A	G	A	G	A	G	G	A	G	A	G	G	G	A	A	G	G	G	A	A	G	G	G	G	A	G	A	A	G	A	G	A	A	A	A
supercont10.1_1465624	A	A	G	A	G	G	A	A	G	A	A	A	G	G	A	A	G	A	A	A	A	A	A	G	G	A	A	A	A	A	G	A	A	G	A	G	A	A	A	A	G	A	G	A	A	A	A	A	A
supercont10.1_1465915	A	A	A	A	G	G	G	G	G	G	A	G	G	G	A	A	G	A	G	A	G	G	G	G	G	G	A	A	A	A	A	A	G	G	G	G	G	A	A	A	A	A	G	G	A	G	G	G	G
supercont10.1_1466239	A	A	A	G	A	A	G	G	G	G	G	G	G	G	G	G	G	G	G	A	A	A	G	A	G	G	A	A	A	A	A	G	G	G	A	A	G	G	A	A	A	A	A	G	G	G	G	G	A
supercont10.1_1466248	C	T	C	C	C	C	T	T	T	T	T	T	T	C	T	C	C	T	T	C	C	C	T	C	T	T	C	C	C	C	C	C	C	T	C	C	T	T	C	C	C	C	C	T	C	T	C	T	T
supercont10.1_1466907	G	G	G	G	A	G	G	G	G	A	G	G	A	A	G	G	G	G	G	G	G	G	G	A	A	G	G	G	G	G	G	G	G	G	G	G	G	G	G	G	G	G	G	G	G	A	G	G	G
supercont10.1_1470572	C	C	C	C	C	C	C	T	C	C	C	T	T	T	T	C	T	C	T	T	C	C	C	T	C	C	C	T	T	C	C	C	T	T	C	C	C	C	T	C	C	C	C	C	C	T	T	C	C
supercont10.1_1470811	C	C	C	C	C	C	A	A	C	A	C	A	A	A	A	C	A	C	C	A	C	A	A	A	A	A	A	A	A	C	C	C	A	A	C	C	C	C	A	C	C	C	A	C	C	C	C	A	C
supercont10.1_1470967	C	C	C	C	T	C	T	T	C	T	C	T	T	T	T	C	T	C	T	T	C	T	C	T	T	C	C	T	T	C	C	C	T	T	C	C	C	C	T	C	C	C	T	C	C	T	C	T	C
supercont10.1_1471414	C	C	C	C	C	C	C	T	C	T	C	T	C	T	T	C	C	C	C	C	T	C	C	C	T	C	C	C	T	C	C	C	T	T	C	C	C	C	T	C	C	C	T	C	C	C	C	C	C
supercont10.1_1471684	A	G	A	A	A	A	A	G	A	G	A	G	G	G	G	G	A	G	G	A	G	A	G	A	G	A	A	G	G	A	A	A	G	G	A	G	A	A	G	A	A	A	G	G	G	A	A	G	A
supercont10.1_1472113	T	C	C	T	C	C	T	C	T	C	T	C	C	C	C	C	T	C	C	T	T	T	T	T	C	T	T	C	C	T	C	T	C	C	T	T	T	T	C	T	C	T	C	C	C	C	C	C	C
supercont10.1_1472134	G	C	C	G	C	C	G	C	G	C	G	C	C	C	G	C	G	C	C	G	C	G	G	G	C	G	G	C	G	G	C	G	C	C	G	C	G	C	G	G	C	G	C	C	C	C	C	C	C
supercont10.1_1472473	G	G	G	G	G	G	A	A	G	A	G	A	A	A	A	G	A	G	A	G	G	G	G	G	A	G	G	G	A	G	G	G	A	A	A	G	G	A	A	G	G	G	A	A	G	A	A	A	G
supercont10.1_1473028	A	A	A	G	A	A	A	G	A	G	A	G	G	G	A	A	A	A	A	A	A	A	A	A	G	A	A	A	A	A	A	G	G	G	A	A	A	A	A	A	A	A	A	G	A	G	G	A	A
supercont10.1_1473118	T	C	T	T	C	T	T	C	T	T	T	C	T	C	C	C	T	C	T	T	T	T	T	C	T	T	T	T	C	T	T	T	T	C	T	T	T	T	C	T	T	T	C	T	C	T	T	T	T
supercont10.1_1473124	A	A	A	A	T	A	A	A	A	T	A	A	T	A	T	T	A	T	A	T	A	A	A	T	T	A	T	A	T	A	A	A	A	A	A	A	A	T	T	A	T	A	T	T	T	T	T	A	A
supercont10.1_1473178	A	G	A	G	G	A	A	A	A	G	A	G	G	G	G	G	A	G	A	G	A	A	A	G	G	G	G	A	G	A	A	G	A	G	A	G	A	G	G	A	G	A	G	G	G	G	G	A	G
supercont10.1_1473232	C	T	C	T	T	T	C	T	C	T	C	T	T	T	T	T	C	T	C	T	T	C	C	T	T	T	T	C	T	C	C	T	T	T	C	C	T	T	T	C	T	C	C	T	T	T	T	C	T
supercont10.1_1473307	A	G	A	G	G	G	A	G	G	G	A	G	G	G	G	G	A	G	A	G	G	G	G	G	G	G	G	A	G	A	A	G	G	G	A	G	G	G	G	A	G	G	G	G	G	G	G	A	G
supercont10.1_1473781	A	T	T	A	A	A	A	A	A	A	T	A	A	A	A	T	A	T	A	A	A	A	A	A	A	A	A	T	A	A	T	A	A	T	T	A	T	A	A	A	A	A	A	A	T	A	A	T	T
supercont10.1_1473891	G	A	A	G	G	G	G	G	G	G	A	G	G	G	G	A	G	A	G	G	G	G	G	G	G	G	G	A	G	G	A	G	G	A	A	G	A	G	G	G	G	G	G	G	A	G	G	A	A
supercont10.1_1473981	A	A	A	A	G	R	A	G	A	G	A	G	A	A	A	A	G	A	A	A	A	A	A	A	G	A	A	A	A	A	A	A	R	A	A	G	A	A	A	A	A	A	A	A	A	A	A	A	G
supercont10.1_1474084	C	C	C	C	G	C	C	G	C	G	G	C	G	G	G	G	C	G	C	G	C	C	C	G	G	C	C	C	C	C	C	C	G	C	C	C	G	C	C	C	G	G	G	G	G	C	C	G	G
supercont10.1_1474229	A	G	A	A	A	A	G	A	A	G	A	A	A	A	A	G	A	G	G	A	A	G	A	A	G	A	A	A	A	A	A	A	A	G	G	A	A	A	A	A	A	A	A	A	G	A	A	G	A
supercont10.1_1474277	G	A	G	G	G	G	G	G	G	A	G	G	G	A	G	A	G	A	A	A	G	A	G	G	A	G	A	G	G	G	G	G	G	A	A	G	A	G	G	G	G	A	G	A	A	G	G	A	G
supercont10.1_1474720	A	G	A	A	G	G	A	A	A	G	A	A	G	G	G	G	A	G	A	G	G	A	A	A	A	A	G	A	G	A	A	A	A	A	A	A	A	A	G	A	A	A	A	G	G	A	A	A	A
supercont10.1_1474791	T	T	T	T	C	T	T	C	T	C	C	T	T	C	T	T	T	T	T	C	T	T	T	C	C	T	T	T	T	T	T	T	T	C	T	T	T	T	T	T	T	T	C	T	T	T	T	C	T
supercont10.1_1474840	A	G	A	G	A	A	A	G	G	A	G	G	A	A	A	G	R	A	A	A	A	A	G	G	G	G	A	A	G	A	A	G	G	G	A	A	A	A	G	A	G	A	G	A	A	A	A	G	A
supercont10.1_1474848	C	T	C	C	C	C	T	C	T	C	C	C	C	C	T	T	C	T	C	C	C	C	C	C	T	T	C	C	T	C	C	C	C	C	C	T	C	C	T	C	C	C	C	T	T	C	C	C	C
supercont10.1_1474862	T	C	T	T	C	C	C	T	C	T	T	T	C	C	C	C	T	C	T	T	T	C	T	T	T	C	T	T	C	T	T	T	T	T	T	T	T	C	C	T	C	T	T	T	T	C	C	T	C
supercont10.1_1474941	C	T	T	C	T	T	T	T	T	T	C	T	T	T	T	T	T	T	C	T	T	C	T	T	T	T	T	T	T	C	T	C	T	T	C	C	T	C	T	C	C	C	T	T	T	C	C	T	T
supercont10.1_1475932	A	A	G	G	A	A	G	G	A	A	A	G	A	A	A	A	G	A	A	A	A	A	G	A	G	A	A	A	A	A	G	G	G	A	A	A	A	A	A	A	A	A	G	A	A	A	A	A	A
supercont10.1_1476167	A	A	G	A	A	A	G	G	G	A	A	G	A	A	G	A	G	A	G	A	A	A	G	G	G	A	A	A	G	A	G	A	G	A	A	G	A	A	G	A	G	A	A	A	A	A	A	G	G
supercont10.1_1476233	T	T	T	T	T	T	C	C	C	T	T	C	C	T	C	T	T	T	C	T	T	T	C	C	C	C	T	C	C	T	T	T	C	T	T	T	T	T	C	T	C	T	T	T	T	T	T	C	C
supercont10.1_1476823	T	T	C	T	T	T	T	T	T	T	T	T	C	C	T	T	T	T	T	T	C	T	C	T	C	C	T	T	T	T	C	T	T	T	T	T	T	T	T	T	T	C	C	T	T	T	T	T	C
supercont10.1_1477385	T	T	T	T	T	T	C	T	T	C	C	T	C	C	T	T	T	T	T	T	T	C	C	T	C	T	T	T	T	T	T	T	T	C	T	T	C	T	T	T	T	C	C	C	T	C	T	T	C
supercont10.1_1477397	A	A	A	A	A	A	G	A	A	G	G	A	G	G	A	G	G	A	A	G	A	G	G	G	G	A	A	A	A	A	A	A	A	G	A	A	A	A	A	A	A	G	G	A	A	A	G	A	G
supercont10.1_1477442	T	C	C	T	C	C	C	T	C	C	C	T	C	C	T	C	C	C	T	C	T	C	C	C	C	C	C	T	T	T	C	T	T	C	T	T	C	T	T	T	T	C	T	C	T	C	C	T	C
supercont10.1_1477697	A	C	A	A	C	A	C	A	A	C	C	A	A	C	A	C	C	A	A	C	A	C	A	C	C	A	A	A	A	A	A	A	A	C	A	A	C	A	A	A	A	C	C	A	A	C	A	A	C
supercont10.1_1478181	C	C	T	C	T	C	T	C	C	T	C	C	T	T	T	C	T	C	C	C	C	C	T	C	T	T	C	C	T	C	T	C	C	C	C	C	C	T	T	C	C	T	C	C	C	C	C	C	T
supercont10.1_1478277	T	T	T	T	G	G	T	T	T	G	T	T	T	G	G	T	T	T	T	T	T	T	T	T	G	T	T	T	G	T	T	T	T	T	T	T	T	T	G	T	T	G	T	T	T	T	T	T	T
supercont10.1_1478499	A	A	G	A	G	G	A	G	G	A	G	G	A	G	G	G	A	G	A	G	A	A	G	G	G	G	A	A	G	A	G	A	G	G	A	A	A	A	G	A	G	G	G	A	G	G	G	G	G
supercont10.1_1478749	C	C	C	C	C	C	C	T	C	C	T	T	C	C	C	T	C	T	C	T	C	C	C	T	C	C	C	C	C	C	C	C	T	T	C	T	C	C	C	C	C	C	T	C	T	T	T	T	C
supercont10.1_1478920	G	G	T	G	T	G	T	T	T	T	G	G	G	G	G	T	G	G	G	T	G	G	G	T	G	G	G	G	T	G	T	G	G	T	G	G	G	G	T	G	G	G	T	T	T	T	T	G	T
supercont10.1_1479362	C	T	T	C	C	C	C	C	T	C	T	C	T	C	C	T	T	C	C	T	C	C	T	T	C	C	C	C	C	C	T	C	C	T	C	C	C	C	C	C	C	T	C	C	C	T	C	C	T
supercont10.1_1479452	C	C	C	C	C	C	C	T	C	C	T	T	T	T	C	C	T	C	C	C	C	C	T	C	C	C	C	C	C	C	C	C	C	T	C	C	C	C	C	C	T	C	C	C	C	T	T	C	T
supercont10.1_1479618	T	T	G	T	T	G	G	G	T	T	G	T	T	G	T	T	G	T	T	T	T	T	T	G	T	T	T	T	T	T	G	T	T	G	T	T	T	T	T	T	T	T	T	T	T	T	T	G	G
supercont10.1_1479620	G	G	A	G	G	A	A	A	G	G	A	G	G	A	G	G	A	G	G	G	G	G	G	A	G	G	G	G	G	G	A	G	A	A	G	G	G	G	G	G	G	G	G	G	G	G	G	G	A
supercont10.1_1480190	G	G	G	G	A	A	A	G	G	G	G	G	G	A	A	A	G	A	G	G	G	G	G	G	A	G	G	G	G	G	G	G	G	A	G	G	G	G	G	G	G	A	G	G	G	A	G	G	G
supercont10.1_1480222	A	A	A	A	G	G	G	G	G	A	A	G	G	A	G	G	A	A	G	G	A	A	G	A	G	G	A	A	A	A	A	A	A	G	A	A	A	A	A	A	G	A	A	A	A	G	G	A	G
supercont10.1_1480379	C	C	C	C	C	T	C	T	C	C	T	T	C	T	C	C	C	C	C	C	C	C	C	T	T	C	C	C	C	C	C	C	C	C	C	C	C	C	C	C	C	T	C	C	C	C	C	C	C
supercont10.1_1481737	A	A	A	A	C	A	C	C	C	C	C	C	A	C	A	C	A	A	C	C	A	C	C	C	C	A	C	A	A	A	A	A	A	C	A	A	C	C	A	A	C	C	A	A	A	C	C	C	C
supercont10.1_1481899	A	A	A	A	A	A	A	T	A	A	T	T	A	T	T	T	T	T	A	A	A	T	T	T	A	A	A	T	T	A	A	A	T	A	T	A	A	A	T	A	A	A	T	T	A	A	A	T	T
supercont10.1_1481956	T	C	C	C	C	C	T	C	C	C	T	C	C	T	C	C	C	T	T	C	T	C	C	C	T	T	T	C	T	T	C	C	C	C	C	T	T	T	T	T	T	T	C	C	T	C	C	T	C
supercont10.1_1482082	A	A	A	A	A	A	A	A	C	A	A	A	A	A	C	C	C	C	C	A	A	A	A	A	C	C	A	A	C	A	A	A	A	A	A	A	A	A	C	A	C	C	A	C	C	A	A	A	A
supercont10.1_1482124	T	T	T	T	T	T	T	C	C	T	T	C	T	C	T	T	T	T	C	C	T	C	T	T	C	T	T	T	T	T	T	T	C	C	T	T	C	T	T	T	C	C	C	T	T	C	C	C	C
supercont10.1_1482153	C	C	C	C	A	C	C	A	C	A	A	A	C	A	C	A	A	A	A	A	C	C	C	A	A	C	A	C	C	C	C	C	A	A	C	C	C	C	C	C	A	A	A	C	A	A	A	A	C
supercont10.1_1482950	G	G	G	G	A	G	A	A	G	A	G	A	G	A	A	A	A	A	G	G	G	G	G	A	A	G	G	A	G	G	G	G	A	G	G	A	A	G	G	G	G	A	G	G	G	A	A	G	A
supercont10.1_1482953	G	G	G	G	C	G	C	C	G	C	G	C	G	C	G	G	G	C	G	G	G	G	G	C	C	G	G	G	G	G	G	G	G	G	G	C	C	G	G	G	G	G	G	G	G	C	C	G	C
supercont10.1_1482982	A	A	A	A	A	G	G	G	A	G	A	G	G	G	A	G	A	G	G	G	A	A	G	G	G	G	G	G	G	A	A	A	A	A	A	G	G	A	G	A	G	G	G	G	A	G	G	G	G
supercont10.1_1483229	A	A	A	A	A	A	A	A	C	C	C	A	A	A	A	A	A	A	C	C	A	C	C	C	C	A	A	A	A	A	A	A	A	C	A	A	A	A	A	A	A	C	A	A	A	A	A	A	A
supercont10.1_1483270	T	T	C	T	T	T	T	T	T	C	C	T	C	T	T	T	T	T	C	C	C	C	C	C	C	C	C	T	T	T	C	T	T	C	C	T	T	C	T	T	C	C	C	T	T	C	C	C	T
supercont10.1_1483369	G	G	G	G	G	G	G	G	G	C	G	G	G	G	G	G	G	G	C	C	G	G	G	C	C	C	C	G	G	G	G	G	G	C	G	G	G	G	G	G	G	C	G	G	G	G	C	G	C
supercont10.1_1483396	C	T	C	C	C	T	T	T	T	T	C	T	C	C	C	T	C	T	T	T	C	C	T	C	T	T	T	C	C	C	C	C	C	T	C	C	T	C	C	C	C	T	C	C	T	C	C	T	C
supercont10.1_1483417	T	T	C	T	T	T	T	C	T	T	C	C	T	T	C	T	T	T	T	T	T	T	T	T	T	T	T	T	T	T	C	T	C	T	T	T	T	T	T	T	T	T	C	T	T	T	C	C	C
supercont10.1_1483465	G	G	G	G	G	G	G	A	A	A	A	A	G	G	A	G	G	G	A	A	G	G	G	A	A	A	G	G	A	G	G	G	A	A	G	A	G	G	A	G	G	A	A	G	G	A	A	G	G
supercont10.1_1483555	C	C	A	C	C	C	C	A	A	A	A	A	A	C	A	C	C	C	A	A	C	C	C	A	C	A	A	C	A	C	A	C	A	A	C	C	C	C	A	C	C	A	C	C	C	A	A	C	C
supercont10.1_1483615	C	T	C	C	T	T	T	T	T	T	T	T	C	C	T	T	C	T	T	T	T	C	T	T	C	T	C	T	T	C	C	C	T	T	T	T	T	T	T	C	T	T	T	C	T	T	T	T	T
supercont10.1_1483988	G	G	A	G	G	G	G	G	A	A	G	G	A	G	G	G	G	G	G	A	G	G	G	A	A	A	A	G	G	G	A	G	G	A	G	A	G	G	G	G	G	G	G	G	G	G	G	G	A
supercont10.1_1484055	A	A	A	A	A	A	A	A	A	G	A	A	G	A	G	A	A	A	A	G	A	G	A	G	G	A	A	A	G	A	A	A	A	A	G	A	A	A	G	A	A	A	A	A	A	A	A	A	A
supercont10.1_1484064	T	T	T	T	T	T	T	T	A	A	T	T	T	T	A	T	T	T	A	A	T	A	T	A	T	A	A	T	A	T	T	T	T	A	T	T	T	T	A	T	T	T	T	T	T	T	T	T	T
supercont10.1_1484067	G	G	G	G	G	G	G	G	T	T	G	G	T	G	T	G	G	G	T	T	G	T	G	T	G	T	T	G	T	G	G	G	G	T	G	G	G	G	T	G	G	G	G	G	G	G	G	G	G
supercont10.1_1484280	G	G	A	G	G	G	G	G	A	A	G	G	A	G	A	G	G	G	G	A	G	G	G	A	G	A	A	G	A	G	A	G	G	G	G	G	G	G	A	G	G	G	G	G	G	G	G	G	G
supercont10.1_1484361	G	T	T	G	G	G	G	T	T	T	G	T	T	T	T	T	G	T	T	G	G	T	T	T	T	T	G	G	T	G	T	G	T	T	G	G	G	G	T	G	T	G	T	G	T	G	G	T	G
supercont10.1_1485192	C	C	T	T	T	T	T	C	C	T	T	C	T	T	T	C	T	C	T	T	C	T	T	C	T	T	T	C	T	C	T	T	C	C	T	T	C	C	T	C	C	C	T	C	C	C	C	C	C
supercont10.1_1485522	C	C	T	T	T	T	C	C	C	T	C	C	C	T	T	C	T	C	T	T	C	T	T	T	C	T	T	C	T	C	T	T	C	T	T	T	C	C	T	C	T	T	T	C	C	C	C	C	T
supercont10.1_1486077	C	T	C	T	C	C	C	C	T	T	T	C	C	T	T	T	T	T	T	T	T	C	T	T	C	T	T	T	T	C	C	T	C	T	T	T	T	T	T	C	T	T	T	T	T	T	T	C	T
supercont10.1_1486170	G	C	G	C	G	G	G	G	C	C	C	G	G	C	C	C	C	C	C	C	C	G	C	C	G	C	C	C	C	G	G	C	G	C	C	C	C	C	C	G	C	C	C	C	C	C	C	G	C
supercont10.1_1486521	T	C	C	C	T	T	T	C	C	T	T	C	C	C	C	C	C	C	C	C	C	C	C	C	C	C	T	C	C	T	C	C	C	C	T	C	C	T	C	T	C	C	C	C	C	C	C	C	T
supercont10.1_1486527	C	T	T	C	C	C	C	T	T	C	C	T	T	T	T	T	T	T	T	C	T	T	T	T	T	T	T	T	T	C	T	C	T	T	C	T	T	C	T	C	T	T	T	T	T	T	T	C	C
supercont10.1_1486653	C	C	T	T	C	C	C	C	C	C	T	C	C	C	T	C	C	C	T	T	C	C	C	C	C	C	T	C	T	C	T	T	C	C	C	C	C	C	T	C	T	C	C	C	C	C	C	T	C
supercont10.1_1486792	T	T	T	A	T	T	T	A	T	T	T	A	T	T	T	T	T	T	T	A	T	A	T	T	A	T	A	T	T	T	T	A	A	T	T	T	T	T	T	T	T	T	T	T	T	T	T	A	T
supercont10.1_1486818	C	C	C	C	C	C	C	C	T	C	T	C	T	T	T	C	T	C	C	C	C	C	T	T	C	C	C	C	T	C	C	C	C	T	T	T	C	C	T	C	C	C	T	C	C	C	C	C	C
supercont10.1_1486887	C	C	C	C	C	C	C	G	C	G	G	G	C	C	C	C	C	C	A	G	C	G	G	C	G	C	G	C	C	C	C	C	G	G	C	C	C	C	C	C	C	C	G	C	C	C	C	G	C
supercont10.1_1487142	C	C	C	C	T	T	T	T	C	C	C	T	C	C	C	C	C	C	C	C	C	T	T	C	C	C	C	C	C	C	C	C	T	C	C	C	C	C	C	C	C	C	C	C	C	T	T	T	C
supercont10.1_1487145	G	G	A	G	G	G	G	G	G	G	G	G	A	A	A	G	A	G	G	A	G	G	G	A	G	G	A	G	A	G	A	G	G	A	A	G	G	G	A	G	G	A	G	G	G	G	G	G	G
supercont10.1_1487148	C	C	T	C	C	C	C	C	C	C	C	C	T	T	T	C	T	C	C	T	C	C	C	T	C	C	T	C	T	C	T	C	C	T	T	T	C	C	T	C	C	T	C	C	C	C	C	C	C
supercont10.1_1487310	A	A	G	A	G	G	G	G	G	A	G	G	G	G	G	A	G	A	A	G	G	G	G	G	A	A	G	G	G	A	G	A	G	G	A	G	A	G	G	A	A	G	A	A	A	G	G	A	A
supercont10.1_1487334	G	G	A	G	A	A	G	A	G	G	A	A	A	A	A	G	A	G	G	A	A	A	A	A	G	G	A	A	A	G	A	G	A	A	G	A	G	A	A	G	G	A	G	G	G	A	A	G	G
supercont10.1_1487526	T	C	T	C	T	T	C	T	T	C	T	T	T	C	T	C	T	C	C	T	T	T	C	T	C	T	T	C	T	T	T	C	T	T	C	T	C	T	T	T	T	C	C	C	C	T	T	C	C
supercont10.1_1487528	C	T	C	T	T	T	T	T	C	T	T	T	C	T	C	T	C	T	T	T	C	T	T	C	T	C	T	T	C	C	C	T	T	C	T	C	T	C	C	C	C	T	T	T	T	C	C	T	T
supercont10.1_1488209	T	T	C	T	T	T	C	C	C	C	T	C	T	C	T	T	T	T	T	T	T	C	C	C	T	T	T	T	T	T	C	T	C	T	T	T	T	T	T	T	T	C	T	C	T	T	T	T	C
supercont10.1_1488238	T	T	C	T	T	T	C	C	C	C	T	C	T	C	T	T	T	T	T	T	T	C	C	C	T	T	T	C	T	T	C	T	T	T	T	T	T	T	T	T	T	C	T	C	T	T	T	T	T
supercont10.1_1488250	T	T	T	T	T	T	G	G	G	G	T	G	T	G	T	T	T	T	T	T	T	G	G	T	T	T	T	G	T	T	T	T	T	T	T	T	T	T	T	T	G	G	T	G	T	T	T	T	T
supercont10.1_1488296	G	G	G	G	G	G	G	C	G	C	G	G	G	C	G	G	G	G	G	G	G	C	C	G	G	G	G	G	G	G	G	G	G	G	G	G	G	G	G	G	G	G	G	C	G	G	G	G	C
supercont10.1_1488336	C	C	A	C	C	C	A	A	A	A	C	A	A	C	C	C	C	C	A	A	C	A	C	A	A	C	A	C	C	C	A	C	A	C	A	C	C	C	C	C	A	A	C	A	C	C	C	C	A
supercont10.1_1488413	A	A	A	A	A	C	C	C	A	A	A	C	A	C	A	A	A	A	A	C	A	A	A	A	C	C	A	C	A	A	A	A	C	A	A	A	A	A	A	A	A	C	A	C	A	C	C	A	A
supercont10.1_1488430	C	T	C	C	T	T	C	C	C	T	C	T	T	T	C	T	C	T	T	T	C	T	C	C	T	C	T	T	C	C	C	C	C	C	T	C	C	C	C	C	T	T	T	T	T	C	T	C	C
supercont10.1_1488539	T	G	G	T	G	T	T	G	G	G	G	G	T	T	G	G	G	G	G	T	G	T	T	T	T	T	T	T	G	T	G	T	G	G	T	T	G	T	G	T	T	G	G	T	G	T	T	G	G
supercont10.1_1489145	A	G	A	A	G	A	G	G	G	A	A	G	A	A	G	G	G	G	G	G	A	A	G	G	G	G	G	G	A	A	A	A	G	A	A	A	G	A	A	A	G	G	G	A	A	G	G	G	G
supercont10.1_1489210	A	C	A	A	C	C	A	A	C	A	A	A	A	C	C	C	A	C	C	A	A	A	A	A	C	C	A	A	C	A	A	A	A	C	A	A	C	C	C	A	C	A	C	A	C	C	C	C	A
supercont10.1_1489279	A	A	G	A	G	A	A	A	G	A	G	A	A	G	A	A	A	A	A	A	A	A	A	A	A	A	A	A	A	A	G	A	A	G	A	A	A	A	A	A	A	A	A	A	A	G	G	A	A
supercont10.1_1489308	A	G	G	A	G	G	A	A	G	A	G	A	G	G	G	G	A	G	G	A	A	A	A	A	G	G	A	A	A	A	G	A	A	A	A	A	G	A	A	A	G	A	G	A	A	G	G	G	A
supercont10.1_1490254	C	T	C	C	C	C	C	C	T	T	C	C	C	T	T	T	C	T	T	T	T	T	C	T	C	T	C	C	T	C	C	C	C	T	C	C	T	T	T	C	T	T	C	T	T	T	T	T	C
supercont10.1_1490682	C	C	T	C	C	C	C	C	C	C	T	C	C	T	C	C	C	C	C	T	C	C	C	T	C	T	T	C	T	C	T	C	C	T	T	C	C	C	T	C	C	T	T	T	C	T	T	T	C
supercont10.1_1491144	T	T	C	C	T	T	C	T	T	C	C	T	T	T	T	T	T	T	T	T	T	T	T	T	T	T	T	T	C	T	C	C	T	C	T	T	T	T	C	T	T	T	C	T	T	T	T	T	T
supercont10.1_1491174	A	A	G	A	A	A	A	G	A	A	A	A	A	G	A	A	A	A	A	G	A	A	A	A	G	A	A	A	G	A	G	A	A	G	A	A	A	A	G	A	A	G	A	A	A	A	G	A	G
supercont10.1_1491177	A	A	T	A	A	A	A	T	A	A	A	A	A	A	A	A	A	A	A	T	A	A	A	A	A	A	A	A	T	A	T	A	A	T	A	A	A	A	T	A	T	T	A	A	A	A	T	A	T
supercont10.1_1492094	A	A	A	A	A	A	C	C	C	A	C	C	C	A	C	A	C	A	C	C	A	C	C	C	C	A	A	A	C	A	A	A	C	C	A	A	C	A	C	A	A	A	C	A	A	A	A	A	C
supercont10.1_1492193	A	A	G	G	A	A	G	G	G	G	G	G	G	A	G	A	G	A	G	G	A	G	G	G	G	A	G	A	G	A	G	G	G	G	G	A	G	A	G	A	G	G	G	G	A	G	G	A	G
supercont10.1_1492226	G	G	A	A	G	G	A	A	A	A	A	A	A	G	A	G	A	G	A	A	G	A	A	A	A	G	A	G	A	G	A	A	A	A	A	G	A	G	A	G	A	A	G	A	G	A	A	G	A
supercont10.1_1492358	A	G	G	G	A	A	G	G	G	A	G	G	G	A	G	G	G	G	A	A	G	A	G	A	G	A	A	A	G	A	G	G	G	G	A	A	A	G	G	A	G	G	A	G	G	G	G	G	G
supercont10.1_1492364	G	C	C	C	G	G	C	C	C	G	C	C	C	G	C	C	C	C	G	G	C	G	C	G	C	G	G	G	C	G	C	C	C	C	G	G	G	C	C	G	C	C	G	C	C	C	C	C	C
supercont10.1_1492619	G	C	G	G	G	G	C	G	C	G	C	G	C	G	C	C	C	C	G	C	G	G	C	C	C	G	C	G	C	G	G	G	G	C	G	G	C	G	C	G	G	G	G	C	C	G	G	G	G
supercont10.1_1492634	G	A	G	G	G	G	A	G	A	G	A	G	A	G	A	A	A	A	G	A	G	G	A	A	A	G	A	G	A	G	G	G	G	A	G	G	A	G	A	G	G	G	G	A	A	G	G	G	G
supercont10.1_1492637	T	C	T	T	T	T	C	T	C	T	C	T	C	T	C	C	C	C	T	C	T	T	C	C	C	T	C	T	C	T	T	T	T	C	T	T	C	T	C	T	T	T	T	C	C	T	T	T	T
supercont10.1_1493012	A	G	G	A	A	A	G	G	G	A	G	G	G	A	G	G	A	G	A	A	A	A	A	G	G	A	A	A	G	A	G	A	G	G	A	A	G	A	G	A	G	A	A	G	G	G	G	G	A
supercont10.1_1493043	T	C	C	T	Y	C	C	Y	C	T	C	T	T	C	C	Y	T	C	T	Y	T	T	C	C	Y	T	C	Y	T	T	C	T	T	T	T	T	C	T	T	Y	T	T	C	C	C	T	T	Y	C
supercont10.1_1493420	A	G	A	A	A	A	A	G	G	G	G	G	G	A	G	G	G	G	A	G	A	G	A	G	G	A	G	G	A	A	A	A	A	G	A	A	G	A	A	A	A	G	G	G	G	G	G	G	A
supercont10.1_1493471	G	G	G	G	G	G	G	T	G	T	G	T	G	G	T	T	G	G	G	T	G	T	G	G	T	G	T	G	G	G	G	G	G	T	G	G	G	G	G	G	G	T	T	T	G	G	G	G	T
supercont10.1_1493977	T	T	T	T	T	T	C	C	T	T	T	C	T	C	C	T	C	T	T	T	T	T	C	T	C	T	T	T	T	T	T	T	C	T	T	T	C	T	T	T	C	T	T	T	T	C	T	T	T
supercont10.1_1493978	C	C	C	C	C	C	T	T	C	C	C	T	C	C	T	C	T	C	C	C	C	C	T	C	T	C	C	C	C	C	C	C	T	C	C	C	T	C	C	C	T	C	T	C	C	T	C	C	C
supercont10.1_1494307	G	G	A	G	G	G	G	A	G	G	A	A	G	A	A	G	G	G	G	G	A	G	G	A	G	G	G	A	A	G	A	G	A	G	G	G	A	G	A	G	A	G	G	G	G	A	A	G	G
supercont10.1_1494496	T	G	T	T	T	T	G	G	T	T	G	G	T	G	G	G	T	G	T	G	T	T	T	G	T	T	G	G	G	T	T	T	G	G	T	T	G	G	G	T	G	T	G	G	G	G	G	G	G
supercont10.1_1494848	C	C	C	C	C	C	T	T	T	T	T	T	C	T	T	T	T	T	T	T	T	T	T	T	T	C	T	T	T	C	C	C	C	T	C	C	C	C	T	C	T	C	T	C	T	C	C	T	C
supercont10.1_1494877	A	C	A	A	A	A	C	C	C	C	C	C	A	C	C	C	C	C	C	C	A	C	C	C	C	A	C	C	C	A	A	A	C	C	C	C	C	A	C	A	C	A	C	C	A	A	A	C	A
supercont10.1_1495108	T	T	T	T	T	T	T	C	T	C	T	C	T	T	C	T	T	T	T	T	T	T	T	C	T	C	T	T	C	T	T	T	C	T	T	T	C	C	C	T	T	T	C	C	T	T	T	T	C
supercont10.1_1495486	G	T	T	T	G	G	T	T	G	T	T	T	G	T	G	T	T	T	T	T	T	T	T	T	T	T	T	T	G	G	T	T	T	T	G	T	T	T	G	G	T	T	G	T	T	G	T	T	T
supercont10.1_1495510	T	C	T	T	T	T	C	C	T	C	C	C	T	C	T	C	C	C	C	C	C	C	C	C	C	C	C	C	T	T	T	T	C	C	T	C	C	T	T	T	C	C	T	C	C	C	C	C	C
supercont10.1_1495531	T	C	T	T	T	T	C	C	T	T	T	C	T	C	T	C	C	C	C	C	C	C	C	T	C	T	C	C	T	T	T	T	C	C	C	T	C	C	T	T	C	T	T	C	C	C	C	C	C
supercont10.1_1495678	G	A	A	A	G	G	A	G	G	G	G	G	G	A	G	A	A	A	A	A	G	G	A	G	G	G	G	A	G	G	A	A	G	A	G	G	A	A	G	G	A	G	G	A	A	A	A	A	G
supercont10.1_1496247	T	T	T	T	T	T	T	A	T	A	A	A	A	T	A	T	T	T	A	T	T	T	T	A	A	T	T	T	A	T	T	T	A	T	T	T	T	T	A	T	T	T	A	A	T	T	T	T	A
supercont10.1_1496263	G	T	G	G	G	G	T	T	T	T	T	T	T	G	T	T	T	T	G	T	G	G	T	T	T	G	T	T	T	G	G	G	T	T	G	G	T	G	T	G	G	G	T	G	T	G	G	T	T
supercont10.1_1496593	G	C	C	C	G	G	C	G	G	G	G	G	G	C	G	C	C	C	C	C	C	G	C	G	G	G	C	C	G	G	C	C	G	C	G	G	C	C	G	G	C	C	G	C	C	C	C	G	G
supercont10.1_1502656	G	G	G	G	G	G	G	T	G	G	T	T	G	T	G	G	T	G	T	G	G	T	G	T	T	G	G	G	G	G	G	G	T	T	G	G	T	G	G	G	G	G	G	T	G	G	G	T	G
supercont10.1_1502711	A	A	T	T	A	A	T	T	A	T	A	T	A	A	T	A	A	T	A	T	A	A	T	A	T	A	A	A	T	A	T	T	T	A	T	A	T	A	T	A	A	A	T	T	A	T	T	T	T
supercont10.1_1502888	A	G	G	A	A	A	G	G	A	G	G	G	A	G	G	G	G	G	G	G	A	G	A	G	G	A	G	A	A	A	G	A	G	G	A	A	G	A	A	A	G	G	A	G	A	G	G	G	G
supercont10.1_1502950	C	C	C	C	C	C	C	T	C	T	C	T	C	C	T	C	C	C	C	C	C	T	C	C	C	C	C	C	T	C	C	C	C	T	C	C	T	C	T	C	C	C	T	T	C	C	T	T	C
supercont10.1_1503148	A	A	G	A	A	G	A	A	A	G	A	A	G	A	G	A	A	A	A	A	A	G	G	A	G	G	A	A	G	A	G	A	A	G	A	A	A	A	G	A	A	A	G	A	A	G	A	A	G
supercont10.1_1503189	C	C	T	C	C	C	C	T	C	T	C	T	C	C	T	C	C	C	T	T	C	T	T	T	C	C	T	C	C	C	T	C	C	C	C	C	T	C	C	C	T	T	T	T	C	C	T	T	C
supercont10.1_1503589	C	T	T	C	C	C	C	T	C	T	C	T	T	C	T	T	T	T	C	C	C	T	C	T	T	T	T	T	C	C	T	C	T	T	C	C	T	C	C	C	C	T	T	C	C	T	T	T	T
supercont10.1_1503624	G	C	C	G	G	G	G	G	G	C	G	G	C	G	C	C	C	C	G	C	G	G	C	C	C	G	C	G	C	G	C	G	G	C	G	G	C	G	C	G	G	C	C	G	G	C	C	C	C
supercont10.1_1503628	C	G	G	C	C	C	C	C	C	G	C	C	G	C	G	G	G	G	C	G	C	G	G	G	G	C	C	G	G	C	G	C	C	G	C	C	G	C	G	C	C	G	G	C	C	G	G	G	G
supercont10.1_1503733	G	A	A	G	G	G	G	G	G	G	A	G	G	A	G	A	A	A	G	A	G	G	A	A	G	A	G	G	G	G	A	G	G	G	G	G	G	G	G	G	G	G	A	G	G	G	G	G	A
supercont10.1_150538	T	T	T	T	T	T	C	T	C	C	C	T	T	C	T	T	T	T	C	T	C	C	C	C	C	C	T	C	C	T	T	T	T	T	T	T	C	C	C	T	C	T	T	C	T	C	C	T	C
supercont10.1_150613	C	C	C	C	G	G	G	G	G	G	G	G	C	G	C	C	G	C	G	G	G	G	G	G	G	G	G	G	G	C	C	C	G	G	G	G	C	G	G	C	G	G	G	G	C	G	G	G	G
supercont10.1_1506455	G	T	G	T	G	G	G	G	T	T	T	G	G	T	T	T	T	T	T	G	G	G	T	G	G	T	G	G	T	G	G	T	G	G	T	G	T	G	T	G	G	G	G	G	G	T	T	G	T
supercont10.1_1506737	T	T	T	C	C	Y	C	C	T	T	C	C	C	T	T	T	T	T	C	T	C	T	T	T	T	T	T	C	T	T	T	C	C	T	T	T	T	T	T	T	C	C	C	C	T	T	T	C	T
supercont10.1_1507644	T	T	T	T	T	T	C	T	C	C	C	T	T	T	C	T	C	T	C	T	T	T	T	C	C	T	T	C	C	T	T	T	T	T	T	T	C	T	C	T	C	T	C	C	T	T	T	T	T
supercont10.1_1507668	C	T	T	T	T	T	C	C	C	C	C	C	C	C	C	T	C	T	C	C	T	C	C	C	C	C	C	C	C	C	T	T	C	C	T	C	C	T	C	C	C	C	C	C	C	C	C	C	T
supercont10.1_1507725	C	C	C	C	C	C	C	C	A	C	C	C	C	A	C	C	C	C	A	A	C	C	A	A	C	C	A	A	C	C	C	C	C	A	C	A	A	C	C	C	A	C	C	C	C	C	C	C	C
supercont10.1_1507916	C	C	C	T	C	C	C	C	C	T	C	C	C	C	T	C	T	C	T	C	C	C	C	T	C	T	C	T	T	C	C	T	C	C	C	T	C	C	T	C	T	T	C	T	C	T	T	C	C
supercont10.1_1507941	G	G	G	C	G	G	G	G	G	G	G	G	G	G	C	G	C	G	C	G	G	G	G	C	C	C	G	C	C	G	G	C	G	G	G	G	G	G	C	G	C	C	G	C	G	C	C	G	G
supercont10.1_1507982	A	A	A	G	A	A	A	A	A	G	A	A	A	A	G	A	A	A	A	A	A	A	A	A	G	A	A	G	G	A	A	G	A	A	A	A	A	A	G	A	G	A	A	G	A	G	G	A	A
supercont10.1_1507990	A	A	A	G	A	A	A	A	A	G	A	A	A	A	G	A	A	A	A	A	A	A	A	A	G	A	A	G	G	A	A	G	A	A	A	A	A	A	G	A	G	A	A	G	A	G	G	A	A
supercont10.1_1508033	A	G	A	A	G	G	G	G	G	G	G	G	G	G	G	G	A	G	G	G	G	G	G	G	G	A	R	G	G	A	A	A	G	G	G	A	A	G	G	A	A	G	G	G	A	G	G	G	G
supercont10.1_1508052	C	T	T	T	T	T	C	T	C	T	C	T	T	T	T	T	T	T	C	T	T	T	T	C	T	T	T	T	T	C	T	T	T	T	T	C	C	C	T	C	T	T	T	T	C	T	T	T	T
supercont10.1_1508132	C	T	T	T	T	T	C	T	C	T	C	T	T	T	T	T	C	T	C	C	T	C	T	K	T	T	C	T	T	C	T	T	T	T	T	T	C	T	T	C	T	T	T	T	C	T	T	T	T
supercont10.1_1509047	A	A	A	A	A	A	G	G	G	A	A	G	A	G	G	G	A	A	G	G	A	A	A	A	G	A	A	A	A	A	A	A	G	A	A	A	G	A	A	A	G	A	G	G	A	G	G	G	A
supercont10.1_1509740	G	T	G	G	T	G	T	T	G	C	T	T	T	T	T	T	G	T	T	T	G	G	G	G	G	G	T	G	G	G	G	G	G	T	T	G	T	G	G	G	G	G	T	G	G	T	T	T	G
supercont10.1_1509924	C	C	C	C	C	C	C	A	C	C	C	A	C	A	A	C	C	C	A	A	C	C	A	C	A	C	C	C	A	C	C	C	C	A	C	C	C	C	A	C	C	A	A	A	C	C	C	C	C
supercont10.1_1510190	T	T	T	T	C	T	C	T	T	T	C	T	T	T	C	T	C	C	C	C	C	T	C	C	T	C	T	C	C	T	T	T	T	C	T	T	T	T	C	T	C	T	T	C	T	T	C	T	T
supercont10.1_1510586	C	C	A	C	C	C	C	A	C	A	A	A	C	C	C	C	A	A	A	A	C	C	C	C	A	C	A	C	A	C	A	C	C	C	C	C	A	C	A	C	A	A	C	C	C	C	C	A	A
supercont10.1_1510673	C	C	C	C	C	C	T	C	C	C	C	T	C	T	T	C	C	C	C	T	C	C	T	T	C	C	C	C	T	C	C	C	T	C	C	C	C	C	T	C	T	T	T	C	C	C	T	C	T
supercont10.1_1510730	T	T	T	T	T	T	T	C	T	C	T	C	T	T	C	T	T	T	C	C	T	T	T	T	C	T	C	T	T	T	T	T	T	T	T	C	T	T	T	T	T	T	C	C	T	C	C	C	C
supercont10.1_151100	T	T	C	T	C	T	T	C	C	C	C	C	T	C	C	T	C	T	T	C	C	C	T	C	C	C	C	C	C	T	C	T	C	C	C	T	C	T	C	T	C	C	C	C	T	C	C	T	C
supercont10.1_1511144	A	A	A	G	A	A	G	G	G	G	A	G	G	G	A	A	A	A	G	G	A	G	G	A	G	A	A	A	A	A	A	G	G	A	A	A	G	A	A	A	A	A	G	G	A	A	A	G	A
supercont10.1_1511158	A	A	A	A	A	A	G	G	A	G	A	G	G	A	A	A	A	A	G	A	A	G	G	A	G	A	A	A	A	A	A	A	G	A	A	A	G	A	A	A	G	A	G	G	A	A	A	G	A
supercont10.1_1511322	C	C	T	T	C	C	C	T	T	T	T	T	T	T	T	C	C	C	T	C	C	T	T	C	T	T	C	C	T	C	T	T	T	C	C	C	C	C	T	C	T	C	T	T	C	C	C	T	C
supercont10.1_1511530	T	T	C	T	T	T	C	C	C	C	C	C	C	C	T	T	T	T	T	C	T	C	T	C	C	T	C	T	T	T	C	T	C	T	T	T	C	T	T	T	T	T	C	T	T	T	T	T	T
supercont10.1_1511688	T	T	C	T	T	T	C	C	C	C	C	C	C	C	C	T	T	T	T	C	T	C	C	C	C	C	C	T	C	T	C	T	C	T	T	T	C	T	C	T	C	T	C	C	T	T	T	C	T
supercont10.1_1511944	T	T	C	C	T	T	C	C	C	C	C	C	C	C	C	T	T	T	T	C	T	C	C	C	C	C	C	T	C	T	C	C	C	T	T	T	C	T	C	T	C	C	C	C	T	T	T	C	T
supercont10.1_1512152	G	G	T	T	G	G	T	T	T	T	T	T	T	T	T	G	G	G	G	T	G	T	T	T	T	T	G	G	T	G	T	T	T	G	G	G	T	G	T	G	T	T	T	T	G	G	G	G	G
supercont10.1_1512271	A	A	A	A	A	A	G	G	G	G	G	G	G	G	G	A	A	A	A	G	A	G	G	G	G	G	G	A	G	A	A	A	G	A	A	A	G	A	G	A	G	G	G	G	A	A	A	G	A
supercont10.1_1512336	T	T	C	T	T	T	C	C	C	C	C	C	C	C	C	T	T	T	T	C	T	T	C	T	C	C	C	T	C	T	C	T	C	T	T	T	C	T	C	T	T	C	C	C	T	T	T	T	T
supercont10.1_1512703	A	A	A	A	G	A	G	G	A	A	G	G	G	G	A	A	A	A	G	A	A	A	A	A	G	A	A	G	A	A	A	A	G	A	A	A	A	A	A	A	A	A	A	G	A	A	A	A	A
supercont10.1_1512955	A	A	G	A	A	A	A	G	A	G	G	G	G	G	A	A	A	A	A	G	A	G	A	G	G	G	G	A	G	A	G	A	G	A	A	A	A	A	G	A	A	G	G	G	A	A	A	G	G
supercont10.1_1512967	T	T	C	T	T	T	T	C	T	C	C	C	C	T	C	T	T	T	T	C	T	C	T	C	C	C	C	T	C	T	C	T	C	T	T	T	T	T	C	T	T	C	C	T	T	T	T	C	C
supercont10.1_151305	C	C	C	C	C	C	C	C	T	T	T	C	C	T	T	C	T	C	C	T	C	T	C	C	T	C	T	T	T	C	C	C	C	C	C	C	T	T	T	C	T	C	C	T	C	T	T	C	T
supercont10.1_1513117	C	C	C	C	C	C	T	T	T	T	T	T	T	C	T	C	C	C	C	T	C	T	C	C	T	C	C	C	T	C	C	C	T	C	C	C	C	C	T	C	T	T	T	C	C	C	C	T	T
supercont10.1_1514548	A	A	C	A	A	A	C	C	A	A	C	C	C	A	A	A	A	A	A	C	A	A	A	A	A	A	A	A	A	A	C	A	A	A	A	A	A	A	A	A	A	C	C	C	A	A	A	A	C
supercont10.1_151515	G	G	A	G	G	G	G	G	A	A	A	G	G	A	A	G	A	G	G	A	A	A	G	G	A	G	A	A	A	G	A	G	G	G	G	G	G	G	A	G	A	G	G	A	G	A	A	G	A
supercont10.1_1515436	G	G	C	G	C	G	G	C	G	C	C	C	C	C	G	G	C	G	G	C	G	C	C	C	G	C	C	G	G	G	C	G	G	G	G	G	C	G	G	G	C	C	G	G	G	G	G	G	G
supercont10.1_1515559	G	G	G	G	A	G	G	A	A	A	A	A	G	A	G	G	A	G	G	A	G	G	G	A	G	G	G	G	G	G	G	G	G	G	G	G	G	G	G	G	G	A	G	G	G	G	G	A	A
supercont10.1_1516025	T	T	T	T	T	T	C	C	C	C	C	C	C	C	T	T	T	T	T	C	T	T	C	T	C	T	T	T	T	T	T	T	C	T	T	T	T	T	T	T	C	C	T	C	T	T	T	C	C
supercont10.1_1516050	C	C	C	C	C	C	C	T	T	T	T	T	C	T	C	C	T	C	C	T	C	C	C	C	T	C	C	C	C	C	C	C	C	C	C	C	C	C	C	C	C	C	C	C	C	C	C	C	T
supercont10.1_1520256	A	G	A	G	A	A	G	G	G	A	G	G	G	A	A	G	G	G	A	A	G	A	A	G	G	A	A	A	A	A	A	G	G	A	A	A	G	G	A	A	G	G	G	A	A	G	G	A	A
supercont10.1_1520358	C	C	C	C	C	C	T	C	C	C	T	C	T	C	T	C	T	C	C	C	C	T	C	C	T	C	C	T	C	C	C	C	C	C	C	C	T	C	C	C	T	C	C	T	C	C	C	C	T
supercont10.1_1520642	C	T	C	C	C	C	C	C	T	C	T	C	T	C	T	T	C	T	C	C	C	C	C	T	T	T	C	T	T	C	C	C	C	C	C	C	T	C	T	C	C	T	C	T	C	C	C	C	T
supercont10.1_1520894	T	C	T	T	T	T	T	T	C	C	C	T	C	T	C	C	C	C	C	T	T	T	C	C	C	T	T	C	C	T	T	T	T	T	T	C	T	T	C	T	C	T	T	C	T	T	T	C	C
supercont10.1_1521087	T	G	G	T	T	T	G	T	T	G	T	T	G	G	T	G	G	G	G	G	T	G	G	T	G	G	T	T	T	T	G	T	T	G	G	T	T	T	T	T	T	G	G	G	T	G	T	G	G
supercont10.1_1521242	C	C	C	C	C	C	C	T	C	T	C	C	C	T	C	C	C	C	C	T	C	C	T	C	T	T	T	T	C	C	C	C	T	C	C	C	C	C	C	C	C	T	C	C	C	T	T	T	T
supercont10.1_1521365	C	C	C	C	C	C	C	T	C	T	C	T	C	T	C	C	C	C	T	T	C	C	T	C	T	T	T	T	C	C	C	C	T	T	C	C	C	C	C	C	C	T	C	T	C	T	T	T	T
supercont10.1_1521374	C	C	C	C	C	C	C	T	C	T	C	T	C	T	C	C	C	C	T	T	C	C	T	C	T	T	T	T	C	C	C	C	T	T	C	C	C	C	C	C	C	T	C	T	C	T	T	T	T
supercont10.1_1521424	C	C	C	C	C	C	C	T	C	T	C	T	C	T	C	C	C	C	T	T	C	T	T	C	T	T	T	T	C	C	C	C	T	T	C	C	T	C	C	C	C	C	C	T	C	T	T	T	T
supercont10.1_1521439	A	A	A	A	A	A	A	T	A	A	A	T	A	T	A	A	A	A	T	T	A	T	T	A	T	T	A	T	A	A	A	A	T	T	A	A	T	A	A	A	A	T	A	T	A	T	T	T	T
supercont10.1_1521449	C	C	C	C	C	C	C	T	C	C	C	T	C	T	C	C	C	C	T	T	C	T	T	C	T	T	T	T	C	C	C	C	T	T	C	C	T	C	C	C	C	T	C	T	C	T	T	T	T
supercont10.1_1522718	T	T	T	T	T	T	T	T	A	A	A	T	A	A	T	T	T	A	T	T	T	T	T	A	T	T	T	T	A	T	T	T	T	A	T	T	T	T	A	T	T	T	T	T	T	T	A	A	A
supercont10.1_1522726	C	T	C	T	C	C	T	C	T	T	T	C	T	T	T	T	T	T	T	T	T	C	C	T	T	C	T	C	T	C	C	T	C	T	T	C	T	T	T	C	T	T	C	T	C	T	T	T	T
supercont10.1_1523365	T	T	T	T	T	T	T	T	C	T	C	T	C	T	T	T	T	T	C	T	C	T	T	C	T	T	T	T	T	T	T	T	T	T	T	T	T	C	T	T	T	C	T	T	T	T	T	C	C
supercont10.1_1523761	T	T	T	T	C	C	C	T	C	C	C	T	C	C	C	T	C	T	T	C	T	T	T	C	C	T	C	C	C	T	T	T	T	T	C	C	C	T	C	T	C	C	C	C	T	C	C	C	T
supercont10.1_1524598	T	T	C	T	T	T	T	T	C	C	C	T	C	C	C	T	T	T	C	T	T	T	T	T	T	C	T	C	C	T	C	T	T	C	T	T	T	T	C	T	T	C	T	T	T	C	C	T	C
supercont10.1_1524793	A	A	G	A	A	A	A	A	G	G	G	A	G	A	G	A	A	A	A	G	G	A	A	A	A	G	A	G	G	A	G	A	A	G	A	A	A	G	G	A	A	G	A	A	A	A	G	A	G
supercont10.1_152499	G	G	G	G	G	G	G	G	G	G	A	G	G	A	A	G	A	G	G	A	A	A	A	G	A	G	G	A	A	G	G	G	G	A	G	G	A	A	A	G	G	G	G	A	G	A	A	G	A
supercont10.1_152500	T	T	T	T	T	T	T	T	T	T	C	T	T	C	C	T	C	T	T	C	C	C	C	T	C	T	T	C	C	T	T	T	T	C	T	T	C	C	C	T	T	T	T	C	T	C	C	T	C
supercont10.1_1525021	C	C	T	C	C	C	C	C	T	C	T	C	T	C	T	C	C	C	C	T	T	C	C	C	C	T	T	T	T	C	T	C	C	T	C	C	C	C	T	C	C	T	C	C	C	T	T	C	T
supercont10.1_1525156	G	G	A	G	G	G	G	G	A	G	A	G	A	G	A	G	G	G	G	A	G	G	G	A	G	A	A	A	A	G	A	G	G	G	G	G	G	G	A	G	G	A	G	G	G	G	G	G	A
supercont10.1_1525192	G	G	A	G	G	G	G	G	G	G	A	G	A	G	A	G	G	G	G	A	A	G	G	A	G	A	A	A	A	G	A	G	G	G	G	G	G	G	A	G	G	A	G	G	G	G	G	G	A
supercont10.1_1525330	G	G	A	G	G	G	G	G	A	G	A	G	A	G	A	G	G	G	G	A	A	G	G	A	G	A	A	A	A	G	A	G	G	G	G	G	G	A	A	G	G	A	G	G	G	G	G	G	A
supercont10.1_1525441	A	A	G	A	A	A	G	A	G	A	G	A	G	A	G	A	A	A	A	G	G	A	A	G	G	G	A	G	G	A	G	A	A	A	A	A	A	G	G	A	A	G	A	A	A	A	A	A	G
supercont10.1_1525558	G	G	T	G	G	G	T	G	G	G	T	G	T	G	G	G	G	G	T	G	T	T	T	T	G	T	G	T	G	G	T	G	G	G	G	G	G	G	G	G	G	T	G	G	G	G	G	G	T
supercont10.1_1525768	C	C	T	C	C	C	T	C	C	T	T	C	C	T	T	C	T	C	T	T	T	T	T	T	T	C	T	C	T	C	T	C	C	T	C	T	T	C	T	C	T	T	T	T	C	T	T	T	T
supercont10.1_1525770	C	C	C	C	C	C	T	C	C	T	T	C	T	T	T	C	T	C	T	T	T	T	T	T	T	C	T	C	T	C	C	C	C	T	C	T	T	C	T	C	T	T	T	T	C	T	T	T	T
supercont10.1_1525809	C	C	T	C	C	C	C	C	C	C	C	C	T	T	C	C	C	C	T	C	C	C	C	C	C	C	C	C	C	C	T	C	C	T	C	C	C	C	C	C	C	T	T	T	C	C	C	C	T
supercont10.1_1526035	C	C	C	A	C	C	C	C	C	A	C	C	C	A	C	C	C	C	C	C	C	A	C	C	C	C	C	C	C	C	C	A	C	A	C	C	C	C	C	C	C	C	C	A	C	C	C	C	C
supercont10.1_1526331	G	T	T	T	T	T	T	G	G	T	T	G	T	T	T	T	T	T	G	G	G	T	T	T	T	T	G	T	T	G	T	T	G	T	G	G	T	G	T	G	G	T	T	G	G	T	T	T	T
supercont10.1_152725	G	G	A	G	A	A	G	A	A	A	G	A	G	G	G	G	G	G	A	G	G	G	G	A	G	A	G	G	G	G	A	G	A	G	A	A	G	G	G	G	G	A	A	G	G	G	G	A	G
supercont10.1_1530296	T	T	T	T	T	T	C	C	T	T	T	C	T	C	C	T	T	C	C	T	T	C	T	T	C	T	T	T	T	T	T	T	T	C	T	T	T	T	T	T	C	T	T	T	T	T	C	T	C
supercont10.1_1530624	C	C	C	C	C	C	C	T	C	T	C	T	C	C	C	C	C	T	T	T	T	T	C	C	T	C	C	C	T	C	C	C	C	C	C	T	T	C	T	C	C	T	C	C	C	T	T	T	T
supercont10.1_153075	G	G	G	G	G	G	G	G	G	G	A	G	G	A	A	G	A	G	G	A	R	A	G	G	A	G	A	A	A	G	G	G	G	A	G	G	A	A	A	G	A	G	G	A	G	A	A	G	A
supercont10.1_1530926	C	C	C	C	G	C	C	C	C	G	C	C	C	G	G	C	C	G	C	G	C	G	G	G	G	G	C	C	G	C	C	C	C	G	G	C	G	C	G	C	C	G	G	G	C	G	G	G	G
supercont10.1_1531071	T	T	C	T	T	T	C	T	T	C	T	T	T	C	C	T	T	T	T	T	T	C	C	T	C	T	T	T	T	T	C	T	T	C	C	T	T	T	T	T	T	T	T	C	T	C	C	T	T
supercont10.1_1532135	T	T	T	T	C	T	C	T	C	C	T	T	C	C	C	T	T	T	C	C	T	C	C	C	T	C	C	C	C	T	T	T	T	C	C	C	C	T	C	T	T	C	C	T	T	T	T	C	C
supercont10.1_1532184	A	A	A	A	A	A	C	A	A	A	A	A	A	C	C	C	C	A	A	C	T	C	A	A	T	A	A	A	A	A	A	A	A	A	A	A	C	T	A	A	A	A	C	T	A	A	C	C	A
supercont10.1_153258	G	G	G	G	G	G	G	G	G	G	A	G	G	A	A	G	A	G	G	A	A	G	G	G	A	G	A	A	A	G	G	G	G	A	G	G	A	G	A	G	A	G	G	A	G	A	A	G	A
supercont10.1_1533129	G	G	G	G	G	G	A	A	A	G	G	A	A	A	A	G	G	G	G	G	G	G	G	G	G	A	G	G	A	G	G	G	A	G	G	G	A	A	A	G	A	A	G	G	G	R	A	G	A
supercont10.1_1533468	T	T	T	T	T	T	C	C	C	C	T	C	T	C	C	T	T	T	T	C	T	T	T	T	C	C	C	T	T	T	T	T	C	T	T	T	C	T	T	T	C	C	T	C	T	T	C	T	C
supercont10.1_1533771	A	A	G	A	G	A	A	G	G	G	A	G	G	G	G	A	A	A	A	G	A	A	A	G	G	G	G	A	G	A	G	A	A	A	A	A	G	A	G	A	A	G	A	A	A	G	G	A	G
supercont10.1_1534181	G	G	T	G	T	T	T	T	T	G	G	T	T	T	T	G	G	G	T	T	G	G	G	T	T	T	T	G	T	G	T	G	T	G	G	G	T	G	T	G	T	T	G	T	G	T	T	G	T
supercont10.1_1534392	G	G	G	G	C	G	C	G	C	C	G	C	C	C	C	G	G	G	C	C	G	G	G	C	C	C	G	G	G	G	G	G	C	G	G	G	G	G	G	G	C	C	G	C	G	C	G	C	C
supercont10.1_153611	A	A	T	T	A	A	A	A	A	T	T	A	A	T	T	A	T	A	A	A	T	T	A	A	T	A	A	T	T	A	T	T	A	T	A	A	T	T	T	A	T	A	A	T	A	T	T	A	T
supercont10.1_1536987	G	G	G	G	G	G	G	A	G	A	G	A	G	A	A	A	G	G	G	A	G	G	A	G	A	G	A	G	G	G	G	G	G	G	G	G	G	G	G	G	G	A	G	G	G	G	G	G	G
supercont10.1_1537431	A	A	A	A	A	A	A	A	G	G	G	A	A	A	A	A	A	A	G	G	A	A	A	G	A	A	A	A	A	A	A	A	A	A	A	A	A	A	A	A	A	G	A	A	A	A	A	A	G
supercont10.1_153778	C	C	T	T	C	C	C	C	C	T	T	C	C	T	T	C	T	C	C	C	T	T	C	C	T	C	C	T	T	C	T	T	C	T	C	C	T	C	T	C	T	C	C	C	C	T	T	C	T
supercont10.1_1539709	C	C	A	A	C	C	A	A	C	A	C	A	C	A	A	C	A	C	C	C	A	C	C	C	C	C	C	A	A	C	A	A	C	C	A	C	A	C	A	C	C	C	C	C	C	C	C	A	C
supercont10.1_1539731	A	A	G	G	A	A	G	A	A	A	A	A	A	A	G	A	A	A	A	A	A	G	A	A	A	A	A	G	G	A	G	G	A	A	G	A	A	A	G	A	A	A	A	A	A	A	A	A	A
supercont10.1_1539812	T	T	C	C	C	C	T	T	C	C	T	T	T	T	C	T	T	T	T	T	C	C	T	T	C	C	T	C	C	T	C	C	T	T	C	C	T	C	C	T	T	T	T	T	T	T	T	C	T
supercont10.1_1539843	T	T	C	C	T	C	C	C	C	C	T	C	C	C	C	T	T	T	T	T	C	C	T	T	T	C	T	C	C	T	C	C	C	T	C	T	T	C	C	T	C	T	T	T	T	T	T	C	T
supercont10.1_1539983	A	A	T	T	T	T	T	T	T	T	A	T	T	T	T	A	A	A	A	A	T	A	A	A	T	A	A	A	T	A	T	T	T	A	T	T	A	T	T	A	A	A	A	T	A	A	A	T	A
supercont10.1_1540741	A	G	A	A	A	A	A	G	A	G	G	G	A	A	A	G	A	G	A	A	G	A	A	A	A	A	A	A	A	A	A	A	G	A	A	A	A	G	A	A	G	G	G	A	A	A	A	A	A
supercont10.1_154093	A	A	G	A	G	A	A	G	A	G	G	G	A	G	G	A	G	A	G	G	G	G	G	A	G	G	G	A	G	A	G	A	G	G	A	A	G	G	G	A	A	A	A	G	A	G	G	G	G
supercont10.1_1541025	C	T	C	C	C	C	C	T	T	T	T	T	T	T	T	T	C	T	T	C	C	C	T	T	T	T	C	C	T	C	C	C	T	T	C	C	T	C	T	C	T	T	T	C	C	C	C	T	C
supercont10.1_154111	A	A	G	G	G	G	A	G	A	G	G	G	A	G	G	A	G	A	A	G	G	G	A	A	G	G	G	G	G	A	G	G	G	G	A	A	G	A	G	A	A	A	A	G	A	G	G	A	G
supercont10.1_1541386	C	A	A	A	C	C	C	A	A	A	A	A	A	A	A	A	C	A	A	A	C	A	A	A	A	A	A	A	A	C	A	A	A	C	C	A	A	A	A	C	A	C	C	A	C	C	C	A	A
supercont10.1_1541425	G	G	T	G	G	G	G	T	G	T	T	G	G	T	T	G	G	G	T	G	G	G	G	T	G	G	G	G	T	G	T	G	T	G	G	G	G	G	T	G	G	T	G	G	G	G	G	G	T
supercont10.1_154660	T	T	C	T	T	T	T	T	C	C	C	T	T	C	C	T	C	T	T	C	Y	C	T	T	C	C	C	C	T	T	C	T	T	C	T	T	C	C	T	T	T	T	T	C	T	C	C	T	T
supercont10.1_1546665	A	A	A	A	A	A	A	G	A	A	A	G	G	G	G	A	A	A	A	A	A	A	G	G	G	A	A	G	A	A	A	A	A	A	A	A	A	A	A	A	G	G	G	G	A	G	A	G	G
supercont10.1_1546743	G	G	A	G	G	G	G	A	G	G	A	A	A	A	G	G	G	G	A	G	G	G	G	A	G	G	G	A	G	G	A	G	G	G	G	G	A	G	G	G	G	A	G	G	G	A	G	G	A
supercont10.1_154681	T	T	C	T	T	T	T	T	C	C	C	T	T	C	C	T	C	T	T	C	C	C	T	T	C	C	C	C	T	T	C	T	T	C	T	T	C	C	T	T	T	T	T	C	T	C	C	T	T
supercont10.1_154689	C	C	G	C	C	C	C	C	G	G	G	C	C	G	G	C	G	C	C	G	G	G	C	C	G	G	G	G	C	C	G	C	C	G	C	C	G	G	C	C	C	C	C	G	C	G	G	C	C
supercont10.1_1547019	A	A	A	A	A	A	G	G	A	G	A	G	G	A	A	G	G	A	A	A	A	A	G	G	G	A	A	A	A	A	A	A	A	A	A	A	A	A	A	A	A	G	A	A	A	G	A	G	G
supercont10.1_154716	G	G	G	G	G	G	G	G	A	A	A	G	G	A	A	G	A	G	G	A	A	A	G	G	A	A	A	A	G	G	G	G	G	A	G	G	A	A	G	G	G	G	G	A	G	A	A	G	G
supercont10.1_1547402	A	A	A	A	A	A	G	A	A	G	A	A	G	A	G	A	G	G	A	A	A	A	A	G	G	A	A	A	G	A	A	A	A	A	A	A	A	A	G	A	G	G	A	A	A	A	A	A	G
supercont10.1_1547435	G	G	G	G	G	G	G	G	G	G	G	G	A	G	A	A	G	G	G	G	G	G	G	G	A	G	G	G	G	G	G	G	G	G	G	G	G	G	G	G	G	A	G	G	G	G	G	A	A
supercont10.1_154757	C	C	T	C	C	C	C	C	T	T	T	C	T	T	T	C	T	C	T	T	C	T	T	C	T	T	T	T	T	C	T	C	C	T	C	C	T	T	T	C	C	C	C	T	C	T	T	T	C
supercont10.1_1547573	C	C	C	C	C	C	C	C	C	C	C	C	C	C	C	T	T	T	C	C	C	C	T	T	T	C	C	C	C	C	C	C	C	C	C	C	C	C	C	C	C	T	C	T	C	C	C	C	T
supercont10.1_1547823	T	T	C	T	T	T	T	T	T	C	T	T	C	T	C	T	T	T	C	C	T	T	C	C	C	T	T	T	T	T	C	T	T	T	T	T	C	T	T	T	T	C	T	T	T	T	T	C	C
supercont10.1_154801	T	T	C	T	T	T	T	T	C	C	C	T	T	C	C	T	C	T	T	C	T	C	T	T	T	C	T	C	T	T	C	T	T	C	T	T	C	T	T	T	T	T	T	C	T	C	C	T	T
supercont10.1_1548393	T	T	T	T	T	T	G	G	T	G	G	G	G	G	G	T	G	G	T	T	G	G	G	G	G	T	T	G	G	T	T	T	T	G	T	T	G	T	G	T	G	G	T	G	T	G	T	G	G
supercont10.1_1548443	T	T	A	T	T	T	A	T	T	T	T	T	A	A	T	T	A	T	T	T	A	T	T	T	T	T	T	A	T	T	A	T	T	T	T	T	A	T	T	T	T	A	T	T	T	T	T	T	T
supercont10.1_154848	G	G	C	G	G	G	G	G	C	C	C	G	C	C	C	G	C	G	C	C	S	C	C	G	G	C	C	C	C	G	C	G	G	C	G	G	C	G	C	G	G	G	G	C	G	C	C	C	G
supercont10.1_1548818	T	T	T	T	T	T	T	T	T	T	G	T	G	G	T	G	T	T	T	G	G	G	T	G	G	T	T	T	T	T	T	T	T	T	T	T	G	T	T	T	T	T	T	T	T	T	T	G	G
supercont10.1_1551199	C	T	C	C	C	C	C	C	T	T	T	C	C	T	T	T	C	T	C	C	T	T	T	T	C	C	C	C	C	C	C	C	C	T	C	C	T	C	C	C	C	C	C	T	C	C	C	C	T
supercont10.1_1551206	T	G	G	T	G	T	T	T	G	G	G	T	T	G	G	G	T	G	T	T	T	G	T	T	T	T	T	T	G	T	G	T	T	G	T	T	G	T	G	T	G	G	G	G	T	T	G	G	G
supercont10.1_1551891	T	C	T	T	T	T	C	T	C	C	C	T	T	C	T	C	T	C	T	C	T	C	C	T	C	C	C	T	T	T	T	T	T	C	C	T	T	T	T	T	T	C	C	C	T	T	T	C	C
supercont10.1_1554279	T	T	T	C	T	T	T	T	C	C	C	T	C	C	T	T	T	T	C	T	T	C	C	T	C	T	T	C	T	T	T	C	T	C	T	T	T	T	T	T	C	C	T	C	T	T	T	T	C
supercont10.1_1554335	A	A	A	A	A	A	A	A	A	G	G	A	G	G	A	A	A	A	G	A	A	G	G	A	G	A	A	G	A	A	A	A	A	G	A	A	A	A	A	A	G	A	A	A	A	A	A	A	G
supercont10.1_1554830	C	C	C	C	C	C	C	C	T	T	T	C	T	T	C	C	C	C	C	C	C	T	T	C	T	T	C	T	C	C	C	C	C	T	C	C	C	C	C	C	C	T	C	C	C	C	C	C	T
supercont10.1_1554850	T	T	T	T	T	T	T	T	T	T	G	T	G	G	T	G	T	G	G	T	T	G	G	G	G	T	T	T	T	T	T	T	T	G	T	T	T	T	T	T	T	G	T	T	T	T	T	G	G
supercont10.1_1554937	C	C	C	C	C	C	C	C	C	A	A	C	C	A	C	A	C	A	A	C	C	A	A	A	C	A	C	A	C	C	C	C	C	A	A	C	C	C	C	C	C	A	A	C	C	C	C	C	A
supercont10.1_155709	C	C	C	C	C	C	T	C	C	C	C	C	C	C	C	C	C	C	T	C	C	C	T	T	C	C	C	C	C	C	C	C	C	C	T	C	C	C	C	C	T	T	C	C	C	C	C	T	T
supercont10.1_155763	A	A	A	A	A	A	G	A	A	A	A	A	A	A	A	A	A	A	G	A	A	A	G	G	A	G	A	A	A	A	A	A	A	A	G	A	A	A	A	A	A	G	A	A	A	A	A	G	G
supercont10.1_155812	A	A	A	A	A	A	G	A	A	A	A	A	G	A	A	A	A	A	G	A	A	A	G	G	A	G	A	A	A	A	A	A	A	A	G	A	A	A	A	A	G	G	A	A	A	A	A	G	G
supercont10.1_155869	G	G	G	G	G	G	A	G	G	G	G	G	A	A	G	G	A	G	A	G	G	G	G	A	G	A	G	G	G	G	G	G	G	G	A	G	G	G	G	G	A	A	G	G	G	G	G	A	A
supercont10.1_155950	T	T	T	T	T	T	C	T	T	T	T	T	C	C	T	T	T	T	C	T	T	T	T	C	T	C	T	T	T	T	T	T	T	T	C	T	T	T	T	T	C	T	T	T	T	T	T	C	C
supercont10.1_1559943	C	T	T	C	T	T	T	T	C	T	T	T	T	T	T	T	T	T	T	T	C	T	C	T	C	C	C	T	C	C	T	C	T	T	T	C	C	C	C	C	C	C	C	C	C	T	T	C	T
supercont10.1_1560051	A	C	C	A	C	C	A	C	A	C	A	C	C	C	C	C	C	A	A	A	A	C	A	C	C	A	A	A	C	A	C	A	C	C	A	A	A	A	C	A	A	A	A	A	A	C	A	A	C
supercont10.1_1560531	A	A	A	A	G	A	G	A	G	A	G	G	A	A	G	A	G	A	G	G	A	A	A	G	G	A	G	A	G	A	A	A	G	G	A	A	A	A	G	A	A	G	G	A	A	G	G	G	G
supercont10.1_1560812	T	T	T	T	A	A	A	A	A	A	A	A	A	A	A	T	A	A	A	A	T	T	T	A	A	A	T	T	A	T	T	T	T	A	A	T	T	T	A	T	A	A	T	T	T	T	A	T	A
supercont10.1_1560842	C	A	C	C	A	A	A	A	C	C	A	A	A	A	A	A	A	A	A	A	C	A	C	A	A	A	C	A	A	C	C	C	A	A	C	C	C	A	A	C	A	C	C	C	C	A	A	A	A
supercont10.1_1561085	T	C	T	T	C	C	T	C	C	C	C	C	T	C	C	C	C	C	T	T	T	C	C	C	C	C	T	C	C	T	T	T	C	C	T	C	T	T	C	T	T	T	C	T	T	C	C	C	C
supercont10.1_1561340	C	C	T	T	C	C	T	C	C	C	C	C	T	C	C	C	C	C	C	T	C	C	C	C	C	C	T	C	C	C	T	T	C	C	T	C	C	C	C	C	T	T	C	T	C	C	C	C	C
supercont10.1_1561619	C	C	C	C	C	C	C	C	C	G	G	G	G	G	G	G	G	G	C	G	G	G	C	G	G	G	G	C	G	C	C	C	G	G	C	C	C	C	G	C	G	G	G	C	C	G	G	G	G
supercont10.1_1561895	G	G	A	A	A	A	A	A	A	A	A	A	A	A	A	A	A	A	A	A	A	A	G	G	A	A	A	A	A	G	A	A	A	A	G	G	G	A	A	G	G	A	A	A	G	A	A	G	A
supercont10.1_1561982	C	T	T	C	T	T	C	T	C	T	T	T	T	T	T	C	T	T	T	T	T	T	T	T	T	C	C	C	T	C	T	C	T	T	T	C	T	C	T	C	C	T	T	T	C	T	T	T	T
supercont10.1_1562000	A	A	A	A	G	A	A	G	A	A	G	G	A	A	G	G	G	G	A	A	A	A	A	A	A	G	A	A	G	A	A	A	G	G	A	A	A	A	G	A	A	A	A	A	A	G	A	A	G
supercont10.1_1562069	C	C	C	C	C	T	C	T	C	C	T	T	C	C	T	T	T	T	C	C	C	C	C	C	C	T	C	C	T	C	C	C	T	T	C	C	C	C	T	C	C	C	C	C	C	T	T	C	T
supercont10.1_1562675	G	G	G	A	A	A	G	G	G	A	A	G	G	G	A	G	A	G	G	G	G	A	G	A	A	A	G	G	A	G	G	A	G	G	G	A	G	G	A	G	G	G	A	A	G	A	A	A	A
supercont10.1_156300	C	C	C	C	C	C	A	C	C	C	C	C	A	C	C	C	C	C	C	C	C	C	C	A	C	A	C	C	A	C	C	C	C	C	A	C	C	C	A	C	C	C	C	C	C	C	C	A	A
supercont10.1_1563608	G	A	A	G	G	G	A	A	G	G	G	A	A	G	G	A	G	A	G	A	G	G	G	G	G	G	A	G	G	G	A	G	A	A	A	G	G	G	G	G	G	A	G	G	G	G	G	G	G
supercont10.1_1563884	C	T	C	C	T	T	C	T	C	C	T	T	C	T	T	T	T	T	C	C	C	C	C	T	T	T	C	C	T	C	C	C	T	T	C	C	C	C	T	C	T	C	T	T	C	T	T	T	T
supercont10.1_1564238	G	G	A	G	G	G	A	G	G	G	G	G	A	G	G	G	G	G	G	A	G	A	G	G	G	G	A	A	G	G	A	G	G	G	A	G	G	G	G	G	G	A	G	G	G	G	G	G	G
supercont10.1_1564292	C	C	T	C	T	T	T	C	T	T	T	C	T	T	T	C	T	C	C	T	T	T	C	C	C	T	T	T	T	C	T	C	C	C	T	T	C	T	T	C	C	T	T	C	C	T	T	T	T
supercont10.1_1564421	C	C	C	C	T	T	C	C	C	C	T	C	C	T	T	C	T	C	C	C	C	C	C	T	C	T	C	C	T	C	C	C	C	T	C	T	C	C	T	C	T	C	T	T	C	T	T	C	T
supercont10.1_1564552	C	C	C	C	C	C	C	T	C	C	C	T	C	T	C	C	C	C	C	T	C	T	C	T	C	C	C	C	C	C	C	C	T	T	C	C	C	C	C	C	C	C	T	T	C	C	C	T	C
supercont10.1_1564575	A	G	G	G	G	A	G	A	G	G	G	A	G	G	G	G	G	G	A	G	G	G	A	G	G	G	G	G	G	A	G	G	A	G	G	A	A	A	G	A	G	G	G	G	A	G	G	G	G
supercont10.1_1564646	T	T	T	T	C	T	T	C	T	T	C	C	T	C	C	T	C	T	T	T	T	T	T	T	T	C	T	T	C	T	T	T	C	T	T	T	T	T	C	T	C	T	C	T	T	C	C	T	C
supercont10.1_156467	A	A	A	A	A	A	G	A	A	A	A	A	A	A	A	A	A	A	A	G	A	A	A	G	A	G	G	A	A	A	A	A	A	A	G	A	A	A	A	A	A	A	A	A	A	A	A	G	A
supercont10.1_1564815	C	C	C	C	C	C	C	T	T	T	T	T	C	T	T	C	C	T	C	T	C	C	C	C	C	T	C	C	C	C	C	C	C	T	C	C	C	C	C	C	T	C	T	T	C	C	T	C	C
supercont10.1_156500	C	C	C	C	C	C	T	C	C	C	C	C	C	C	T	C	C	C	C	T	T	C	C	T	C	T	T	C	T	C	C	C	C	C	T	C	C	T	T	C	C	C	C	C	C	C	C	T	C
supercont10.1_156502	C	C	C	C	C	C	T	C	C	C	C	C	C	C	T	C	C	C	T	T	T	C	T	T	C	T	T	C	T	C	C	C	C	C	T	C	C	C	T	C	C	C	C	C	C	C	C	T	C
supercont10.1_156542	T	T	T	T	T	T	A	T	T	T	T	T	T	T	T	T	T	T	T	A	T	T	T	A	T	A	A	T	T	T	T	T	T	T	A	T	T	T	T	T	T	T	T	T	T	T	T	A	T
supercont10.1_156656	G	G	G	G	G	G	T	G	G	G	G	G	G	G	G	G	G	G	T	T	G	G	T	T	G	T	T	G	G	G	G	G	G	G	G	G	G	G	G	G	G	G	G	G	G	G	G	T	G
supercont10.1_156832	C	C	C	C	C	C	C	C	C	C	C	C	A	C	A	C	C	C	A	C	A	C	A	C	C	A	C	C	A	C	C	C	C	C	C	C	C	A	A	C	C	C	C	C	C	C	C	A	C
supercont10.1_1570676	C	C	T	T	T	T	T	T	C	T	C	T	C	T	C	C	T	C	C	C	C	T	T	T	T	T	C	T	C	C	T	T	T	C	C	T	C	C	C	C	C	T	C	C	C	T	T	T	C
supercont10.1_157077	T	T	T	T	T	T	T	C	T	C	T	T	T	T	C	T	C	T	T	C	T	T	T	T	C	T	C	T	C	T	T	T	T	C	T	T	T	T	C	T	C	C	C	C	T	C	C	T	C
supercont10.1_1570972	A	A	G	A	G	G	A	G	A	A	G	G	A	A	A	A	G	A	A	A	A	A	G	G	A	A	A	G	A	A	G	A	G	G	G	A	A	A	A	A	G	A	G	A	A	A	A	G	G
supercont10.1_1570999	T	T	C	C	T	T	C	C	T	C	C	C	T	C	T	T	C	T	T	T	T	C	T	C	C	C	T	C	T	T	C	C	C	C	T	C	T	T	T	T	C	C	C	T	T	C	C	T	T
supercont10.1_1571446	G	G	T	G	G	G	G	T	G	G	T	T	G	G	G	G	G	G	G	G	G	G	T	T	G	G	G	T	G	G	T	G	T	T	G	G	G	G	G	G	T	G	T	T	G	G	G	G	G
supercont10.1_1571518	T	T	C	C	C	C	C	C	T	C	T	C	T	C	T	T	C	T	T	T	T	C	C	C	C	C	T	C	T	T	C	C	C	C	T	C	T	T	T	T	C	C	C	C	T	C	C	C	T
supercont10.1_1571875	G	A	G	G	A	A	A	G	A	A	A	G	A	A	G	A	A	A	A	A	A	A	A	G	A	A	A	A	G	G	G	G	G	A	G	A	G	A	G	G	G	A	G	G	G	A	A	A	A
supercont10.1_1571902	T	T	T	C	C	C	C	T	T	T	T	T	C	C	T	T	T	T	T	C	T	C	T	T	C	C	C	C	T	T	T	C	T	T	T	C	T	T	T	T	T	C	T	T	T	Y	C	T	T
supercont10.1_1572133	C	A	C	C	C	C	A	C	A	C	A	C	C	A	A	A	A	A	A	A	A	C	A	C	C	C	A	C	A	C	C	C	C	A	C	A	C	A	A	C	A	A	A	A	C	A	A	A	A
supercont10.1_1572823	A	G	G	A	A	A	G	A	A	G	A	A	G	A	A	G	A	G	G	G	A	A	A	A	A	G	G	G	A	A	G	A	A	A	A	A	A	A	A	A	A	G	A	A	A	G	G	A	A
supercont10.1_1572974	T	A	A	A	A	A	A	T	A	A	A	T	A	A	A	A	T	A	A	A	A	A	A	A	A	T	A	A	A	T	A	A	T	A	A	A	T	A	A	T	A	A	A	A	T	A	A	A	T
supercont10.1_1573104	C	G	G	C	C	C	G	G	C	G	C	G	G	C	C	G	C	G	G	C	C	C	G	C	C	G	C	G	C	C	G	C	G	C	C	C	C	C	C	C	C	G	C	C	C	G	G	G	C
supercont10.1_1573150	T	A	A	A	A	W	A	A	W	W	A	A	T	T	W	A	T	A	A	T	W	W	W	A	A	A	T	A	W	T	A	A	A	T	W	A	A	W	W	T	T	A	W	A	T	A	A	W	T
supercont10.1_1573278	A	A	A	C	A	A	A	C	C	C	C	C	C	A	C	A	A	C	A	A	C	C	C	C	C	C	A	A	C	A	A	C	C	C	C	A	C	C	C	A	C	A	C	C	A	A	A	C	A
supercont10.1_1574840	A	G	G	A	A	A	A	G	A	A	G	G	A	A	A	G	A	G	A	G	A	A	G	A	A	A	G	G	A	A	G	A	G	A	G	G	A	A	A	A	A	A	A	A	A	G	G	A	A
supercont10.1_1574876	A	G	G	A	A	A	A	G	A	A	G	G	A	A	A	G	A	G	A	G	A	A	G	A	A	A	G	G	A	A	G	A	G	A	G	G	A	A	A	A	A	A	A	A	A	G	G	A	A
supercont10.1_1575539	T	C	C	T	T	T	T	C	T	T	C	C	T	T	T	C	T	C	T	T	T	T	C	T	T	T	T	C	T	T	C	T	C	T	C	C	T	T	T	T	T	T	T	T	T	C	C	T	T
supercont10.1_1575590	C	C	T	C	T	T	C	C	T	T	C	C	T	C	C	C	T	C	T	T	T	C	C	C	C	T	T	C	C	C	T	C	C	C	C	C	C	T	C	C	T	C	T	T	C	C	C	T	T
supercont10.1_1575605	G	G	A	G	A	A	G	G	A	A	G	G	A	G	G	G	A	G	A	A	A	G	G	G	G	A	A	G	G	G	A	G	G	G	G	G	G	A	G	G	A	G	A	A	G	G	G	A	A
supercont10.1_1575629	A	G	A	A	A	A	A	G	A	A	G	G	A	A	A	G	A	G	A	A	A	A	G	A	A	A	A	G	A	A	A	A	G	A	G	G	A	A	A	A	A	A	A	A	A	G	G	A	A
supercont10.1_1576060	G	A	A	G	A	R	G	A	A	G	A	A	G	G	G	A	G	G	A	A	A	A	A	G	G	A	A	A	G	G	A	G	A	G	A	A	G	A	G	G	A	G	G	G	G	A	A	A	A
supercont10.1_1576194	C	M	C	C	C	C	M	C	C	M	M	M	M	M	M	M	M	C	C	C	C	M	M	M	C	C	C	C	C	C	C	C	M	C	C	M	M	M	C	M	C	M	M	M	C	C	C	M	C
supercont10.1_1577385	T	T	C	T	C	T	T	T	T	C	C	T	T	T	C	T	C	T	C	C	T	T	T	C	C	C	C	T	T	T	C	T	T	T	T	T	C	T	T	T	T	C	C	C	T	T	T	C	T
supercont10.1_1577401	G	T	G	G	T	G	G	T	G	T	T	T	G	G	T	T	T	T	G	T	G	G	G	T	T	G	T	G	G	G	G	G	G	G	G	G	G	G	G	G	G	T	T	T	G	T	T	T	G
supercont10.1_1577593	A	A	C	A	C	A	C	A	A	C	C	A	A	A	C	C	A	C	C	C	A	A	A	C	C	C	A	A	C	A	C	A	A	A	A	A	C	A	C	A	C	C	C	C	A	A	A	C	A
supercont10.1_1577939	A	G	A	A	G	G	G	A	A	G	A	A	A	A	G	G	A	G	A	G	A	A	A	G	G	G	A	A	G	A	A	A	A	A	A	A	G	A	G	A	A	G	G	G	A	A	A	G	A
supercont10.1_1578301	T	T	A	T	A	T	T	T	A	A	T	T	A	A	A	T	A	T	T	A	A	A	A	A	A	A	A	T	A	T	A	T	T	A	A	T	A	A	A	T	A	A	A	A	T	T	T	A	A
supercont10.1_1578368	A	A	G	A	G	G	G	A	G	G	A	A	G	G	G	A	G	A	G	G	G	G	G	G	G	G	G	A	G	A	G	A	A	G	G	A	G	A	G	A	G	G	G	G	A	A	A	G	G
supercont10.1_1578500	T	T	C	T	C	C	C	T	T	C	T	T	T	T	C	T	C	T	T	C	T	T	C	C	C	C	C	T	T	T	C	T	T	T	C	T	C	T	T	T	C	C	C	C	T	T	T	C	T
supercont10.1_1578691	T	T	G	G	G	G	T	T	T	G	T	T	T	T	G	T	G	T	T	G	T	T	G	G	G	T	T	T	G	T	G	G	T	T	T	T	G	T	G	T	T	G	G	G	T	T	T	G	T
supercont10.1_1578805	G	G	C	C	C	C	C	G	C	C	G	G	G	C	C	G	C	G	C	C	G	C	C	C	C	C	C	G	C	G	C	C	G	C	C	G	C	C	C	G	G	C	C	C	G	C	C	C	C
supercont10.1_1578859	C	C	C	C	C	A	C	C	A	A	C	C	A	A	A	C	A	C	C	A	C	A	A	A	A	A	C	C	A	C	C	C	C	A	C	C	A	C	A	C	A	A	A	A	C	A	A	A	A
supercont10.1_1578957	T	T	G	G	G	G	G	T	G	G	T	T	T	G	G	T	G	T	T	G	G	G	G	G	G	G	T	T	G	T	G	G	T	G	T	T	T	G	G	T	G	G	G	G	T	T	T	G	T
supercont10.1_1580670	G	A	A	G	G	A	A	A	G	A	A	A	G	A	G	G	G	A	G	G	A	A	A	G	G	G	G	G	G	G	A	G	A	G	G	G	G	G	G	G	G	G	A	A	G	G	A	G	A
supercont10.1_1580726	C	C	C	C	T	C	C	T	C	T	T	T	C	T	C	C	C	T	C	C	C	T	T	C	T	C	C	C	C	C	C	C	T	T	C	C	T	C	C	C	C	C	T	T	C	C	T	C	T
supercont10.1_1580969	G	G	G	G	G	G	A	G	G	A	G	G	G	A	A	G	G	A	G	G	G	A	G	G	G	G	G	G	G	G	G	G	G	A	G	G	A	G	G	G	G	G	A	A	G	G	A	G	A
supercont10.1_158163	G	G	G	G	G	G	G	G	G	A	A	G	A	A	A	G	G	G	G	G	G	A	G	G	G	G	G	G	G	G	G	G	G	A	G	G	G	G	G	G	G	A	A	A	G	G	G	G	G
supercont10.1_158328	G	G	G	G	G	G	G	G	G	A	G	G	G	A	A	G	A	G	G	G	G	A	G	G	A	G	G	G	G	G	G	G	G	G	G	G	A	G	G	G	G	A	A	A	G	G	G	G	A
supercont10.1_158506	G	G	G	G	G	G	G	G	G	G	G	G	G	A	A	G	A	G	G	G	A	G	G	G	A	G	G	G	A	G	G	G	G	G	G	G	A	G	A	G	G	A	A	A	G	G	G	G	A
supercont10.1_158525	C	C	C	T	C	C	C	C	C	T	T	C	T	T	T	C	C	C	C	C	C	T	T	C	T	C	C	C	C	C	C	T	C	C	C	C	T	C	C	C	C	T	T	T	C	C	C	C	T
supercont10.1_1586571	A	G	A	G	A	A	G	A	G	A	A	A	G	G	A	G	G	G	G	A	G	G	G	G	A	A	A	G	A	A	A	G	A	A	G	G	A	G	A	A	A	G	A	G	A	A	A	G	G
supercont10.1_1586605	G	G	G	C	C	C	G	C	G	C	C	G	C	G	C	G	G	C	G	C	G	C	C	C	C	C	C	G	C	C	G	C	G	C	C	G	C	G	C	G	G	G	G	C	C	C	C	C	C
supercont10.1_1587394	C	A	C	C	A	C	C	A	C	C	C	A	A	A	C	A	A	A	A	C	C	C	A	A	C	C	C	C	C	C	C	C	A	C	A	C	C	C	C	C	C	C	C	C	C	C	C	A	A
supercont10.1_158809	C	C	C	A	C	C	A	C	C	A	C	C	A	C	C	C	A	C	C	C	C	A	C	C	A	C	C	C	C	C	C	A	C	C	C	C	A	C	C	C	C	A	A	A	C	A	A	C	A
supercont10.1_158868	C	C	C	C	C	C	T	C	C	T	T	C	T	C	T	C	T	C	T	C	T	T	T	C	T	C	C	C	T	C	C	C	C	C	C	C	T	T	T	C	C	T	T	T	C	T	T	C	T
supercont10.1_159070	T	T	T	T	T	T	T	T	T	C	C	T	C	T	C	T	C	T	C	T	C	C	C	T	T	T	T	C	C	T	T	T	T	T	T	T	C	T	C	T	T	T	C	C	T	C	C	T	C
supercont10.1_159086	G	G	G	A	G	G	A	G	G	A	C	G	A	G	A	G	A	G	C	G	A	A	C	G	A	G	G	G	A	G	G	A	G	G	G	G	A	A	A	G	G	A	A	A	G	A	A	G	A
supercont10.1_1591324	T	T	T	T	C	C	T	T	T	T	C	T	T	C	C	T	C	T	T	T	T	C	T	C	C	T	T	T	C	T	T	T	T	T	T	T	T	T	C	T	C	C	T	T	T	C	C	T	T
supercont10.1_1591622	G	G	C	C	C	C	G	G	G	C	G	G	G	C	C	G	G	G	G	G	G	G	G	C	G	G	G	G	C	G	C	C	G	G	C	G	G	C	C	G	C	C	G	C	G	G	G	G	G
supercont10.1_1591786	C	C	C	C	T	C	C	C	C	C	T	C	T	T	C	C	T	C	C	C	C	C	C	C	T	C	C	C	C	C	C	C	C	C	C	C	C	C	C	C	C	T	C	T	C	T	C	T	C
supercont10.1_1592200	T	C	C	T	C	C	T	T	T	C	T	T	T	C	T	C	T	C	T	C	C	T	T	T	T	T	C	C	T	T	C	T	T	T	T	T	T	T	T	T	C	T	T	C	T	T	T	T	T
supercont10.1_1592287	C	T	C	C	T	T	T	C	C	T	C	C	C	T	C	T	T	T	T	T	C	T	C	C	C	C	C	T	C	C	C	C	C	C	C	C	C	C	C	C	C	T	C	T	C	T	T	T	C
supercont10.1_1592423	A	G	G	A	G	G	G	A	A	G	A	A	G	G	A	G	G	G	G	G	G	G	A	A	A	A	G	G	A	A	G	A	A	A	A	A	A	A	A	A	G	A	A	G	A	G	G	G	A
supercont10.1_159257	T	T	T	C	T	T	T	T	T	C	C	T	T	C	C	T	C	T	C	T	C	T	C	T	C	T	T	C	C	T	T	C	T	C	T	T	T	T	C	T	T	T	C	C	T	C	C	T	C
supercont10.1_1592941	A	G	A	A	A	A	A	A	A	G	A	A	A	G	A	G	A	G	A	A	A	A	A	G	A	A	A	G	A	A	A	A	A	A	A	A	A	A	A	A	G	A	A	G	A	A	A	A	A
supercont10.1_1592992	A	A	A	A	A	A	A	A	A	G	A	A	A	G	A	G	A	G	A	A	G	A	A	A	A	A	A	A	A	A	A	A	A	A	A	A	A	A	A	A	G	G	A	G	A	A	A	A	A
supercont10.1_1593118	A	C	C	T	C	C	A	A	A	C	T	A	C	C	C	C	C	C	A	C	A	A	A	T	C	A	A	C	C	A	C	T	A	A	C	A	A	A	C	A	A	C	A	C	A	A	A	C	A
supercont10.1_159314	G	G	G	A	G	G	A	G	G	A	A	G	A	A	A	G	A	G	A	G	A	G	A	G	A	G	G	A	A	G	G	A	G	A	G	G	A	A	A	G	G	A	A	A	G	A	A	G	A
supercont10.1_1593202	C	T	T	C	T	C	C	C	C	T	C	C	T	T	T	T	C	T	C	T	C	C	C	C	T	C	T	T	T	C	T	C	C	C	C	C	C	T	T	C	T	C	C	T	C	C	C	T	C
supercont10.1_1593256	C	C	C	C	T	C	C	C	C	C	C	C	T	T	T	T	T	T	C	C	C	C	C	C	C	C	T	T	T	C	C	C	C	C	C	C	C	C	T	C	T	C	C	T	C	C	C	T	C
supercont10.1_1593362	T	C	C	T	C	C	T	T	T	C	T	T	C	C	C	C	T	C	T	C	T	T	T	T	C	T	T	C	C	T	C	T	T	T	T	T	T	T	C	T	T	T	T	C	T	C	C	T	T
supercont10.1_1593404	G	A	A	G	G	G	G	G	G	A	G	G	A	A	A	A	A	A	G	A	G	G	G	G	A	G	A	A	A	G	A	G	G	G	A	G	G	G	A	G	G	G	G	A	G	G	G	A	G
supercont10.1_1593419	C	T	T	C	C	C	C	C	C	T	C	C	T	T	T	T	T	T	C	T	C	C	C	C	T	C	T	T	T	C	T	C	C	C	T	C	C	C	T	C	C	C	C	T	C	C	C	T	C
supercont10.1_1593643	T	C	T	T	T	T	T	T	T	C	T	T	C	C	C	C	C	C	T	C	T	T	T	T	T	T	T	T	C	T	T	T	T	T	C	T	T	T	C	T	T	C	T	C	T	T	T	C	T
supercont10.1_1593725	C	C	T	C	C	C	C	C	C	T	C	C	T	T	T	T	T	T	C	C	C	C	C	C	C	C	T	T	T	C	T	C	C	C	C	C	C	C	T	C	T	T	C	T	C	C	C	T	C
supercont10.1_1593992	T	C	T	T	T	T	C	T	T	C	T	T	C	C	C	C	C	C	T	C	T	C	T	T	C	T	C	C	C	T	T	T	T	T	T	T	T	T	C	T	C	T	C	C	T	T	T	C	T
supercont10.1_1594081	A	T	T	A	A	A	A	A	A	T	A	A	A	T	A	T	A	T	A	T	A	A	A	A	T	A	T	T	A	A	T	A	A	A	A	A	A	A	A	A	A	A	A	T	A	A	A	A	A
supercont10.1_1594098	T	T	T	T	G	T	T	G	G	T	G	T	T	T	T	T	T	T	G	T	T	T	T	G	T	G	T	T	T	T	T	T	G	G	T	T	T	T	T	T	T	G	T	T	T	G	G	T	T
supercont10.1_1594196	T	A	T	T	T	T	A	T	T	A	T	T	T	A	A	A	A	A	T	A	T	A	T	T	A	T	T	T	A	T	T	T	T	T	A	T	T	T	A	T	T	A	T	A	T	A	A	A	T
supercont10.1_1594356	C	T	T	C	C	C	C	C	C	T	C	C	C	T	C	T	C	T	C	T	C	C	C	C	C	C	T	T	C	C	T	C	C	C	C	C	C	C	C	C	C	C	C	T	C	C	C	C	C
supercont10.1_1594535	C	C	C	C	C	C	C	C	C	T	C	C	C	T	C	T	C	T	C	Y	C	T	C	C	T	C	C	T	T	C	C	C	C	C	C	C	C	T	T	C	C	T	T	T	C	T	T	T	C
supercont10.1_1594538	T	T	T	T	T	T	C	T	T	C	T	T	T	C	C	C	C	C	T	Y	T	C	T	T	C	T	T	C	C	T	T	T	T	T	T	T	T	C	C	T	T	C	C	C	T	C	C	C	T
supercont10.1_1594855	T	A	A	T	T	T	T	T	T	A	T	T	A	A	T	A	T	A	T	A	T	T	T	T	A	T	A	A	T	T	A	T	T	T	T	T	T	T	T	T	A	A	T	A	T	A	A	T	T
supercont10.1_1595037	G	G	A	G	G	G	G	G	G	A	G	G	A	A	G	A	G	A	G	A	G	G	G	A	A	G	G	A	G	G	A	G	G	G	G	G	G	G	G	G	G	A	G	A	G	A	A	A	G
supercont10.1_159909	A	A	A	A	A	A	A	A	A	A	A	A	C	C	C	A	C	A	A	A	A	A	A	A	C	A	A	A	A	A	A	A	A	C	A	A	A	A	A	A	A	C	A	A	A	C	C	A	C
supercont10.1_159918	T	T	T	T	T	T	C	T	T	C	T	T	C	C	C	T	C	T	T	T	T	T	C	T	C	T	T	T	T	T	T	T	T	C	T	T	T	T	T	T	T	C	T	C	T	Y	C	T	C
supercont10.1_159924	T	T	T	C	T	T	C	T	T	C	T	T	C	C	C	T	C	T	T	T	C	T	C	T	C	T	T	C	C	T	T	C	T	C	T	T	C	T	C	T	T	C	T	C	T	Y	C	T	C
supercont10.1_159960	C	C	C	T	C	C	T	C	C	T	C	C	C	T	T	C	T	C	T	C	C	C	T	C	T	C	C	C	C	C	C	T	C	T	C	C	C	C	C	C	C	C	C	T	C	Y	T	C	T
supercont10.1_1600211	C	C	C	C	C	C	T	C	C	T	T	C	C	C	C	T	C	T	T	T	C	C	C	C	C	C	C	T	C	C	C	C	C	C	C	C	C	C	C	C	C	C	C	C	C	T	C	T	T
supercont10.1_1600496	A	C	A	A	C	C	C	A	A	C	C	A	A	A	A	C	C	C	C	A	C	A	A	C	A	A	A	C	A	A	A	A	A	A	C	C	A	C	A	A	A	A	A	A	A	C	C	C	C
supercont10.1_160050	T	T	T	C	T	T	C	T	T	C	T	T	C	C	C	T	C	T	C	T	C	T	C	T	C	T	T	C	C	T	T	C	T	C	T	T	C	C	C	T	T	C	T	C	T	C	C	T	C
supercont10.1_1600898	T	T	C	T	T	T	C	T	C	C	C	T	C	T	T	T	C	C	C	C	C	C	C	C	T	C	C	T	T	T	C	T	T	T	T	T	T	T	T	T	T	C	T	T	T	C	T	T	T
supercont10.1_1601006	A	A	G	A	G	G	G	G	G	A	A	G	A	A	G	G	A	G	A	A	G	G	G	G	G	G	A	G	G	A	G	A	G	G	G	A	A	A	G	A	A	A	G	G	A	A	A	G	G
supercont10.1_160125	C	C	C	T	C	C	C	C	C	C	C	C	C	T	T	C	T	C	C	C	C	C	C	C	T	C	C	C	C	C	C	T	C	T	C	C	T	C	C	C	C	T	C	T	C	T	T	C	T
supercont10.1_1601402	G	C	G	G	C	G	C	G	C	C	C	G	C	G	C	C	C	C	C	C	G	C	C	G	C	C	C	C	C	G	G	G	G	C	C	C	C	G	C	G	G	C	C	C	G	C	C	C	C
supercont10.1_160191	C	C	C	T	C	C	T	C	C	T	C	C	C	T	T	C	T	C	T	C	T	T	T	C	T	C	C	C	T	C	C	T	C	T	C	C	T	C	T	C	C	T	C	T	C	T	T	C	T
supercont10.1_1602023	G	G	A	G	G	G	G	G	A	G	A	G	G	G	A	G	G	A	G	A	G	G	A	G	A	G	G	A	G	G	A	G	G	A	G	G	G	G	G	G	G	A	A	A	G	G	G	A	G
supercont10.1_1602089	T	T	T	T	T	T	C	T	T	T	C	T	T	T	C	T	T	T	T	T	T	C	C	C	C	T	T	T	T	T	T	T	T	T	T	T	T	T	T	T	T	T	C	C	T	T	T	C	C
supercont10.1_160233	C	C	C	T	C	C	C	C	C	C	C	C	C	T	T	C	T	C	C	C	C	C	C	C	T	C	C	C	C	C	C	T	C	T	C	C	C	C	C	C	C	C	C	T	C	T	T	C	T
supercont10.1_160329	A	A	G	A	G	G	A	G	G	A	G	G	G	A	A	A	G	A	A	G	A	G	A	G	A	G	G	A	A	A	G	A	G	A	G	G	G	A	A	A	G	G	G	A	A	A	A	G	A
supercont10.1_1603312	G	G	G	G	A	G	A	G	G	A	A	G	A	G	A	A	G	G	G	A	G	G	G	G	A	G	G	A	A	G	G	G	G	A	G	G	G	G	A	G	G	G	A	A	G	G	G	A	A
supercont10.1_1603334	C	C	A	C	A	C	A	C	C	A	A	C	A	C	A	A	C	C	C	A	C	C	C	A	A	A	C	C	A	C	A	C	C	A	C	C	C	C	A	C	C	A	A	A	C	C	C	A	A
supercont10.1_160347	A	A	G	A	G	G	A	G	G	A	G	G	G	A	A	A	G	A	A	G	A	G	A	G	A	G	G	A	A	A	G	A	G	A	G	G	A	A	A	A	G	A	G	A	A	A	A	G	A
supercont10.1_1603553	T	T	T	T	G	T	T	T	G	T	G	T	T	T	T	G	T	G	T	G	T	T	G	G	G	T	G	T	T	T	T	T	T	G	T	T	T	T	T	T	T	G	T	T	T	T	T	G	G
supercont10.1_160362	G	G	A	G	A	A	G	A	A	G	A	A	A	G	G	G	A	G	G	A	G	A	G	A	G	A	A	G	G	G	A	G	A	G	A	A	G	G	G	G	A	G	A	G	G	G	G	A	G
supercont10.1_160393	T	T	T	G	T	T	T	T	T	T	G	T	T	G	G	T	T	T	T	T	T	T	T	T	G	T	T	T	T	T	T	G	T	G	T	T	T	T	T	T	T	T	T	G	T	G	G	T	G
supercont10.1_160404	G	G	G	G	G	G	G	G	G	G	A	G	G	A	A	G	G	G	G	G	G	G	G	G	A	G	G	G	G	G	G	G	G	A	G	G	G	G	G	G	G	G	G	A	G	A	A	G	A
supercont10.1_160429	G	G	G	T	G	G	G	G	G	G	T	G	G	T	T	G	G	G	G	G	T	G	T	G	T	G	G	G	G	G	G	T	G	T	G	G	G	G	G	G	G	G	G	T	G	T	T	G	T
supercont10.1_160457	G	G	G	G	G	G	G	G	G	G	A	G	G	A	A	G	G	G	G	G	G	G	G	G	A	G	G	G	G	G	G	G	G	A	G	G	A	G	G	G	G	G	G	A	G	A	A	G	A
supercont10.1_1604921	A	A	A	A	A	A	A	G	A	A	A	G	G	G	G	A	A	A	A	A	A	A	G	A	G	A	A	A	G	A	A	A	G	G	A	A	A	A	G	A	A	A	A	G	A	G	A	G	G
supercont10.1_160563	G	G	G	G	C	C	G	C	C	G	C	C	C	G	G	G	G	G	G	C	C	G	G	C	G	C	C	G	G	G	G	G	C	G	C	G	G	G	G	G	C	G	C	G	G	G	G	G	G
supercont10.1_1605846	G	G	A	G	G	G	A	G	G	G	G	A	G	G	A	A	G	A	G	G	G	G	A	G	G	A	G	G	G	G	A	G	G	G	G	G	G	G	G	G	G	G	G	G	G	A	G	G	A
supercont10.1_160974	C	C	T	C	T	T	C	T	T	C	T	T	T	C	C	C	C	C	C	T	C	C	T	T	C	T	T	C	C	C	T	C	T	C	T	T	C	C	C	C	T	C	T	T	C	C	C	T	C
supercont10.1_1610218	C	C	C	C	T	T	C	C	C	T	T	C	T	C	T	C	C	C	C	T	T	T	T	C	T	C	T	T	T	C	C	C	C	C	C	C	T	T	T	C	T	T	T	T	C	C	C	C	C
supercont10.1_161026	C	C	C	C	C	C	G	C	C	C	C	C	C	G	G	C	G	C	G	C	G	G	C	C	G	C	C	C	G	C	C	C	C	G	C	C	G	G	G	C	C	C	C	C	C	G	G	C	G
supercont10.1_161055	C	C	C	C	C	C	C	A	A	A	M	A	A	C	C	C	A	C	C	A	A	A	C	C	A	C	C	C	C	C	C	C	A	C	A	C	A	C	C	C	C	A	C	A	C	A	A	A	A
supercont10.1_1615335	A	G	G	A	A	A	G	A	G	G	G	A	G	A	G	G	G	G	A	A	G	A	A	G	A	A	A	G	G	A	G	A	A	G	A	A	A	A	G	A	A	A	G	A	A	G	A	A	G
supercont10.1_1615338	T	C	T	T	T	T	C	T	C	C	T	T	C	T	T	C	C	C	T	T	C	T	T	C	T	T	T	T	T	T	T	T	T	T	T	T	T	T	T	T	C	T	C	C	T	T	T	T	C
supercont10.1_1615354	A	A	A	A	A	A	A	A	A	G	G	A	A	A	G	A	A	G	A	A	A	A	A	A	A	A	A	G	G	A	A	A	A	G	A	A	A	A	G	A	G	A	G	G	A	A	G	A	A
supercont10.1_1615385	A	A	G	A	A	A	G	A	G	A	A	A	G	A	A	G	G	G	A	A	A	A	A	G	A	A	A	A	A	A	G	A	A	A	A	A	A	A	A	A	A	A	G	A	A	G	G	A	G
supercont10.1_1615399	T	C	C	T	C	T	C	T	C	T	C	T	C	T	C	C	C	C	T	T	T	T	T	C	T	C	T	C	C	T	C	T	T	C	T	T	T	T	C	T	T	T	C	T	T	C	C	T	C
supercont10.1_1615406	G	C	C	C	G	G	C	G	G	C	G	G	C	G	G	C	C	C	G	G	C	G	G	C	G	G	G	G	G	G	C	C	G	G	G	G	G	C	G	G	C	G	C	C	G	C	C	G	C
supercont10.1_1615457	G	A	A	G	A	G	A	G	A	G	A	G	A	G	A	A	A	A	G	G	G	G	G	A	G	A	G	A	A	G	A	G	G	A	G	G	G	G	A	G	A	G	A	G	G	A	A	G	A
supercont10.1_1615491	G	A	A	A	A	A	A	G	A	A	A	G	A	G	A	A	A	A	G	G	A	G	G	A	G	A	G	A	A	G	A	A	G	A	G	G	G	A	A	G	A	G	A	A	G	A	A	G	A
supercont10.1_1615572	T	C	C	T	T	T	C	T	C	T	C	T	C	T	C	C	C	C	T	T	T	T	T	C	T	T	T	C	C	T	C	T	T	C	T	T	T	T	C	T	C	T	C	T	T	C	C	T	C
supercont10.1_1615595	C	G	G	C	C	C	G	C	G	C	G	C	G	C	G	G	G	G	C	C	C	C	C	G	C	C	C	G	G	C	G	C	C	G	C	C	C	C	G	C	G	C	G	C	C	G	G	C	G
supercont10.1_1615751	C	G	G	C	C	C	G	C	C	C	G	C	G	C	G	G	G	G	C	C	C	C	C	G	C	C	C	G	G	C	G	C	C	G	C	C	C	C	G	C	C	C	G	C	C	G	G	C	G
supercont10.1_1615934	A	G	A	A	A	A	G	A	G	A	G	A	G	A	G	G	G	G	A	A	A	A	A	G	A	A	A	G	G	A	A	A	A	G	A	A	A	A	G	A	G	A	G	A	A	G	G	A	G
supercont10.1_1616081	G	A	G	G	G	G	A	G	A	G	A	G	A	G	A	A	A	A	G	G	G	G	G	A	G	A	G	A	A	G	G	G	G	A	G	G	G	G	A	G	A	G	A	G	G	A	A	G	A
supercont10.1_1616147	A	T	T	A	A	A	T	A	T	A	T	A	T	A	T	T	T	T	A	A	A	A	A	T	A	T	A	T	T	A	T	A	A	T	A	A	A	A	T	A	T	A	T	A	A	T	T	A	T
supercont10.1_1616166	C	T	T	C	C	C	T	C	T	C	T	C	T	C	T	T	C	T	C	C	C	C	C	T	C	T	C	T	T	C	T	C	C	T	C	C	C	C	T	C	T	C	T	C	C	T	T	C	T
supercont10.1_1616187	A	G	G	A	G	G	G	A	G	G	G	A	G	A	G	G	G	G	A	A	A	A	A	G	A	G	A	G	G	A	G	A	A	G	A	A	A	G	G	A	G	A	G	G	A	G	G	A	G
supercont10.1_1616219	T	G	T	T	T	T	T	T	G	T	T	T	G	T	G	G	G	G	T	T	T	T	T	G	T	G	T	G	T	T	T	T	T	G	T	T	T	C	T	T	G	T	G	T	T	G	G	T	G
supercont10.1_1616229	G	T	T	G	G	G	T	G	T	G	G	G	T	G	T	T	T	T	G	G	G	G	G	T	G	T	G	T	G	G	T	G	G	T	G	G	G	G	G	G	T	G	T	G	G	T	T	G	T
supercont10.1_1616344	C	G	G	C	G	G	C	C	G	C	G	C	C	C	G	G	G	G	C	C	G	C	C	G	C	C	C	G	G	C	G	C	C	G	C	C	C	C	G	C	G	C	G	C	C	G	G	C	G
supercont10.1_1616546	G	T	T	G	T	T	G	G	T	G	T	G	T	G	T	T	G	T	G	G	G	G	G	T	G	G	G	T	T	G	T	G	G	T	G	G	G	G	T	G	T	G	T	G	G	T	T	G	T
supercont10.1_1616633	G	G	G	G	C	C	G	C	G	C	C	C	G	C	C	G	G	G	C	C	G	C	C	G	C	G	C	C	C	G	G	G	C	G	C	G	C	G	C	G	G	C	G	G	G	G	G	C	G
supercont10.1_1616806	A	T	T	A	T	T	T	A	T	T	T	A	T	A	T	T	T	T	A	A	T	A	A	T	A	T	A	T	T	A	T	A	A	T	A	A	A	A	T	A	T	A	T	T	A	T	T	A	T
supercont10.1_1616851	G	G	T	T	T	T	G	G	T	T	T	G	T	G	T	T	T	T	G	G	G	G	G	T	G	T	G	T	T	G	T	T	G	T	G	G	G	T	T	G	T	G	T	T	G	T	T	G	T
supercont10.1_1617549	T	G	G	T	T	T	G	T	G	G	T	T	T	T	T	G	G	T	T	G	T	G	T	G	T	G	T	G	T	T	G	T	T	T	T	T	T	T	T	T	G	T	T	T	T	T	G	T	G
supercont10.1_1623575	C	T	C	T	C	Y	C	C	C	T	T	C	C	C	T	T	C	T	C	C	C	C	T	C	C	T	C	C	T	C	C	T	C	C	C	T	C	T	T	C	T	C	T	C	C	C	C	T	T
supercont10.1_1623721	G	C	G	C	C	C	G	C	C	C	C	C	C	G	C	C	G	C	G	G	C	G	C	C	G	G	G	G	C	G	G	C	C	G	C	C	G	C	C	G	C	G	C	C	G	G	G	G	C
supercont10.1_1623802	C	G	C	G	G	G	C	G	G	G	G	G	G	C	G	G	C	G	C	G	C	C	G	G	C	C	G	C	C	C	C	G	G	C	G	G	C	C	C	C	C	C	C	C	C	C	C	C	C
supercont10.1_1623878	C	T	C	C	T	T	C	T	T	T	T	T	T	C	C	T	C	T	C	T	C	C	T	T	C	C	T	C	C	C	C	C	T	C	T	C	C	C	C	C	C	C	C	T	C	C	C	T	T
supercont10.1_1623929	A	G	A	G	G	G	A	A	G	A	G	A	A	A	G	G	A	G	A	G	G	A	G	A	A	G	G	A	G	A	A	G	A	G	A	G	A	G	G	A	G	A	A	A	A	G	G	A	A
supercont10.1_1623989	T	C	C	C	C	C	T	T	C	T	T	T	T	T	C	C	C	C	T	C	C	T	T	T	T	C	C	T	C	T	C	C	T	C	C	T	T	T	C	T	C	T	T	T	T	C	C	T	T
supercont10.1_1624134	A	G	A	A	A	A	A	A	G	G	A	A	A	A	A	G	G	G	A	A	G	A	A	A	A	A	A	A	A	A	A	A	A	A	G	A	A	A	A	A	A	A	A	G	A	A	A	G	G
supercont10.1_1624206	T	T	T	T	T	T	T	C	T	T	T	C	C	T	C	T	T	T	T	C	T	T	T	C	T	C	C	T	C	T	T	T	C	C	T	T	T	T	C	T	T	T	T	T	T	T	T	C	C
supercont10.1_1624221	G	G	G	G	G	A	G	A	G	A	G	A	G	G	A	G	G	G	G	G	G	G	G	G	G	A	G	G	G	G	G	G	G	A	G	G	G	G	G	G	G	G	G	G	G	G	G	A	G
supercont10.1_1624233	T	T	T	T	C	T	T	C	T	C	T	C	T	T	C	T	T	T	T	C	T	T	T	C	T	C	C	T	T	T	T	T	C	C	T	T	T	T	T	T	C	T	T	T	T	C	C	C	T
supercont10.1_1624245	T	T	C	T	C	C	T	C	T	C	T	C	T	T	C	T	T	T	T	C	T	T	T	C	T	C	C	T	C	T	C	T	T	C	T	C	T	T	C	T	C	T	T	T	T	C	C	C	T
supercont10.1_1624383	C	T	T	C	T	T	C	T	T	T	C	T	T	C	C	T	T	T	C	T	C	C	C	T	C	C	T	C	C	C	T	C	T	C	T	T	C	C	C	C	C	C	C	T	C	T	T	T	C
supercont10.1_1624799	G	A	G	A	G	R	A	A	G	G	G	A	A	G	A	A	A	A	G	A	G	G	G	A	G	A	A	G	A	G	G	A	A	A	A	A	A	G	A	G	A	G	G	A	G	A	A	G	A
supercont10.1_1624933	C	A	C	A	C	C	A	C	C	C	C	C	A	C	C	A	A	A	C	C	C	C	C	C	A	C	A	C	C	C	C	A	C	C	A	C	C	C	C	C	A	C	C	C	C	C	C	C	A
supercont10.1_1624974	C	C	C	C	C	C	C	C	C	C	C	C	C	C	T	C	C	C	C	T	C	C	C	T	C	T	T	C	T	C	C	C	C	T	T	T	C	C	T	C	T	C	C	T	C	T	T	C	C
supercont10.1_1625067	C	T	C	C	C	C	T	T	C	C	C	T	T	C	C	T	T	T	C	T	C	C	C	C	T	C	T	C	C	C	C	C	T	C	T	C	T	C	C	C	T	C	C	C	C	C	C	C	T
supercont10.1_1625127	G	A	G	G	G	G	A	G	A	G	G	G	A	G	G	A	A	A	G	A	G	G	G	G	A	G	A	G	G	G	G	G	G	G	A	G	A	G	G	G	A	G	G	G	G	G	G	G	A
supercont10.1_1625165	C	T	T	C	C	C	C	T	T	C	T	T	T	C	T	T	T	T	C	T	C	C	C	T	T	T	T	C	T	C	T	C	T	T	T	T	T	C	T	C	C	C	C	T	C	T	T	C	T
supercont10.1_1625389	G	G	G	A	A	A	G	G	A	A	G	G	G	A	G	G	G	G	G	G	R	A	A	G	G	G	G	G	G	G	G	A	G	G	G	G	G	A	G	G	G	A	A	G	G	G	G	A	G
supercont10.1_1625416	T	C	T	T	T	T	C	T	T	T	T	T	C	T	T	C	C	C	C	C	T	T	T	T	C	T	C	T	T	T	T	T	T	C	C	T	C	T	T	T	C	T	T	T	T	T	T	T	C
supercont10.1_1625645	C	T	C	C	C	C	C	C	C	C	C	C	T	C	C	T	T	T	C	T	C	C	C	C	T	C	T	C	C	C	C	C	C	T	T	C	T	C	C	C	T	C	C	C	C	C	C	C	T
supercont10.1_1625676	C	C	C	C	T	T	C	C	T	T	C	C	C	T	C	C	C	C	C	C	Y	T	T	C	C	C	C	C	C	C	C	C	C	C	C	C	C	T	C	C	C	T	T	C	C	C	C	T	C
supercont10.1_1625714	C	T	C	C	C	C	C	C	C	C	C	C	T	C	C	T	T	T	T	T	C	C	C	C	T	C	T	C	C	C	C	C	C	T	T	C	T	C	C	C	T	C	C	C	C	C	C	C	T
supercont10.1_1625759	T	T	T	C	C	C	T	T	C	T	T	T	T	T	T	T	T	T	T	T	C	C	C	T	T	T	T	T	T	T	T	C	T	T	T	T	T	C	T	T	T	C	C	T	T	T	T	C	T
supercont10.1_1625859	C	C	C	T	T	T	C	C	T	C	C	C	C	C	C	C	C	C	C	C	T	T	T	C	C	C	C	C	C	C	C	T	C	C	C	C	C	T	C	C	C	T	T	C	C	C	C	T	C
supercont10.1_1625902	T	C	C	T	T	T	C	T	T	C	C	T	C	T	C	C	C	C	C	C	T	T	T	C	C	T	C	C	C	T	C	T	T	C	C	C	T	T	C	T	C	T	T	C	T	C	C	T	C
supercont10.1_1625961	A	A	A	G	G	R	A	A	G	A	A	A	A	A	A	A	A	A	A	A	G	G	G	A	A	A	A	A	A	A	A	G	A	A	A	A	A	G	A	A	A	G	G	A	A	A	A	G	A
supercont10.1_1626134	A	C	C	A	C	A	A	C	C	A	C	C	C	A	C	C	C	C	C	C	C	C	C	A	C	A	C	C	C	A	C	A	C	A	A	A	A	C	C	A	A	C	C	C	A	A	A	C	A
supercont10.1_1626151	T	A	T	T	A	A	T	T	A	T	T	T	T	T	A	A	A	A	T	A	A	A	A	T	A	T	A	A	A	T	T	T	T	T	A	T	T	A	A	T	T	A	A	T	T	T	T	A	A
supercont10.1_1626252	C	T	C	C	T	C	C	T	T	T	C	T	T	T	T	T	T	T	T	T	T	T	T	T	T	T	C	T	T	C	C	C	T	T	T	C	T	C	T	C	C	T	T	T	C	T	T	T	T
supercont10.1_162776	T	T	C	T	C	C	C	C	T	C	C	C	C	T	T	T	T	T	C	T	T	C	T	C	T	T	T	T	T	T	C	T	C	C	T	T	T	T	T	T	T	T	T	T	T	T	T	T	C
supercont10.1_1627974	A	A	A	A	A	A	A	G	A	A	G	G	A	G	A	A	G	A	A	A	A	A	G	G	G	G	A	A	A	A	A	A	A	G	A	A	A	A	A	A	A	A	A	A	A	G	G	A	A
supercont10.1_1628073	T	T	T	T	T	T	T	C	T	T	C	C	T	C	T	C	T	T	T	T	T	T	T	C	T	C	T	T	T	T	T	T	T	C	T	T	C	T	T	T	T	T	C	T	T	C	C	T	T
supercont10.1_162832	G	G	A	G	A	A	A	A	G	G	A	A	A	G	G	G	G	G	A	G	G	G	G	A	A	G	G	G	G	G	A	G	A	A	G	A	G	G	G	G	G	G	G	A	G	G	G	G	A
supercont10.1_162871	G	G	A	G	G	A	A	A	G	G	A	A	A	A	G	G	G	G	A	G	G	G	A	G	A	G	G	G	G	G	A	G	A	G	G	A	G	G	G	G	G	G	G	A	G	G	G	G	G
supercont10.1_163052	G	G	C	G	G	C	G	C	G	G	C	C	G	C	C	G	C	G	C	C	C	G	G	C	G	G	G	C	G	G	C	G	C	G	C	G	G	G	G	G	G	C	G	G	G	G	G	G	G
supercont10.1_163060	G	G	A	G	G	A	G	A	G	G	A	A	G	A	A	G	A	G	A	A	A	G	G	A	G	G	G	G	G	G	A	G	A	A	G	G	G	G	G	G	G	G	A	G	G	G	G	G	G
supercont10.1_1630616	G	T	G	G	G	G	T	G	T	T	T	G	G	G	G	G	T	T	G	G	G	G	G	T	G	T	G	G	G	G	G	G	G	T	G	G	G	G	G	G	T	G	G	T	G	G	T	T	T
supercont10.1_163075	A	A	G	G	G	A	G	G	A	A	G	G	G	G	G	A	G	A	G	G	G	A	A	G	A	A	G	G	A	A	G	G	G	G	G	G	A	A	A	A	A	G	G	A	A	G	G	A	G
supercont10.1_1630847	C	T	T	C	T	C	T	C	T	T	T	C	T	C	T	T	T	T	C	C	C	C	T	T	C	T	C	C	T	C	T	C	C	C	T	T	T	C	T	C	C	T	T	T	C	T	T	C	T
supercont10.1_1631064	T	T	T	G	T	T	T	T	G	G	G	T	G	G	G	T	T	T	T	T	G	T	T	T	T	T	T	T	G	T	T	G	T	T	G	T	T	G	G	T	T	T	G	T	T	T	T	T	T
supercont10.1_1631322	C	C	C	T	C	C	C	C	C	C	C	C	C	T	T	C	C	C	C	C	T	C	T	C	C	T	C	C	T	C	C	T	C	C	T	C	T	T	T	C	C	C	C	C	C	T	T	T	C
supercont10.1_1631571	G	G	A	G	G	G	A	G	A	G	G	G	G	A	A	G	G	G	G	G	A	G	G	G	G	A	G	G	A	G	A	G	G	G	A	A	G	A	A	G	G	G	G	G	G	G	G	G	G
supercont10.1_1631736	A	A	A	A	A	A	A	G	G	G	A	G	A	G	G	A	A	A	G	A	G	A	A	A	A	A	A	G	G	A	A	A	G	A	A	A	A	A	G	A	A	A	A	A	A	R	G	G	A
supercont10.1_1631920	C	C	C	C	C	C	C	G	G	G	C	G	C	G	G	C	C	C	G	C	C	G	C	C	C	C	C	C	C	C	C	C	C	C	C	C	C	C	C	C	C	C	G	C	C	S	G	G	C
supercont10.1_1632385	A	A	A	A	A	A	G	G	G	A	A	G	G	A	A	A	A	A	G	A	A	G	A	G	A	A	A	G	A	A	A	A	A	A	A	A	A	A	A	A	G	A	G	A	A	G	G	A	A
supercont10.1_163305	C	C	C	C	C	C	G	C	C	G	C	C	C	G	G	C	G	C	G	G	C	C	G	G	G	C	G	G	G	C	C	C	C	C	G	C	C	C	G	C	C	G	C	G	C	G	G	C	C
supercont10.1_1633306	C	C	T	T	C	C	C	T	T	C	T	T	T	C	C	C	C	C	T	C	T	T	C	T	T	C	C	T	C	C	T	T	T	C	T	T	C	T	C	C	T	C	T	C	C	T	T	T	C
supercont10.1_1633473	C	C	T	C	C	C	C	T	C	C	T	T	C	C	C	C	C	C	T	C	T	T	C	C	Y	C	C	T	C	C	T	C	T	C	C	C	C	C	C	C	C	C	C	C	C	Y	T	T	C
supercont10.1_1633531	C	C	C	T	C	C	C	T	C	C	T	T	C	C	C	C	C	C	T	C	C	T	C	C	T	C	C	C	C	C	C	T	C	C	C	C	C	T	C	C	C	C	C	C	C	T	T	T	C
supercont10.1_163435	G	G	A	A	G	G	A	G	A	G	A	G	A	G	G	G	G	G	A	G	A	G	A	A	G	G	G	A	G	G	A	A	G	A	A	G	A	G	G	G	A	A	A	G	G	G	A	A	G
supercont10.1_163457	C	C	A	C	C	C	C	C	C	C	A	C	A	C	C	C	C	C	A	C	A	A	A	A	C	C	C	C	C	C	A	C	C	C	C	C	A	C	C	C	C	C	A	C	C	C	M	C	C
supercont10.1_1634726	T	C	C	T	C	T	T	T	T	C	C	T	C	C	C	T	C	C	C	T	C	C	T	C	C	T	C	T	T	T	C	T	T	C	T	T	C	T	T	T	T	C	T	C	T	C	C	T	C
supercont10.1_1634796	A	T	A	A	T	T	T	T	A	T	T	T	A	T	T	T	A	T	T	T	A	A	T	A	T	A	T	A	T	A	A	A	T	T	A	A	A	A	T	A	T	A	A	A	A	A	A	A	A
supercont10.1_1634825	C	G	C	C	G	G	G	G	C	G	G	G	C	G	G	G	C	G	G	G	C	C	G	C	G	C	G	C	G	C	C	C	G	G	C	C	C	C	G	C	C	C	C	G	C	C	C	C	G
supercont10.1_163520	G	G	A	G	G	G	G	G	G	G	G	G	A	G	G	G	G	G	G	G	A	A	G	G	G	G	G	G	G	G	A	G	G	G	G	G	G	G	G	G	G	G	G	G	G	G	G	A	G
supercont10.1_1635256	C	C	T	C	C	C	C	C	T	C	T	C	T	C	C	C	T	C	C	C	T	T	C	T	C	T	C	C	C	C	T	C	C	C	T	C	T	T	C	C	T	T	T	C	C	T	T	C	C
supercont10.1_1635280	G	G	G	G	G	G	G	G	C	G	C	G	C	G	G	G	C	G	G	G	C	C	G	C	G	C	G	G	G	G	G	G	G	G	C	G	C	C	G	G	C	C	C	G	G	C	C	C	G
supercont10.1_1635352	C	C	T	T	C	C	C	C	T	C	T	C	T	C	C	C	T	C	C	C	C	T	C	T	T	T	C	T	C	C	T	T	C	C	C	C	T	C	C	C	T	T	T	C	C	T	T	T	C
supercont10.1_1635775	T	T	T	T	T	T	T	C	T	T	C	C	T	T	T	T	T	T	T	T	T	T	T	T	C	C	T	C	T	T	T	T	C	T	T	T	C	T	T	T	C	C	C	T	T	T	T	C	T
supercont10.1_1636628	C	T	C	C	T	T	T	C	C	T	C	C	C	C	C	T	C	T	T	C	C	T	C	C	C	C	C	T	C	C	C	C	C	T	C	C	C	C	C	C	C	T	C	C	C	C	C	C	T
supercont10.1_1636827	C	T	T	C	T	T	T	C	C	C	T	C	T	C	T	T	T	T	T	C	T	T	T	C	T	T	C	T	T	C	T	C	C	T	C	T	T	C	T	C	T	T	C	C	C	T	C	T	T
supercont10.1_1636833	A	G	G	A	G	G	G	A	A	A	G	A	G	A	G	G	G	G	G	A	G	G	G	G	G	G	A	G	G	A	G	A	A	G	A	G	G	G	G	A	G	G	G	G	A	G	G	G	G
supercont10.1_1636857	G	G	G	G	A	A	G	G	G	G	G	G	G	G	G	G	G	G	A	G	R	G	G	G	G	G	G	G	G	G	G	G	G	A	G	G	A	A	G	G	G	A	G	G	G	G	G	G	A
supercont10.1_1636890	C	C	T	C	T	T	C	C	C	C	C	C	C	C	C	C	T	C	T	C	T	C	C	C	C	C	C	T	C	C	T	C	C	T	C	C	T	T	C	C	C	T	C	C	C	C	C	C	T
supercont10.1_1636926	A	A	A	A	G	G	A	G	A	A	A	G	A	A	A	A	A	A	A	G	G	A	A	A	G	A	G	A	A	A	A	A	G	G	A	A	G	A	A	A	A	G	A	A	A	A	A	A	G
supercont10.1_1636928	T	T	T	C	C	C	C	C	C	C	C	C	T	C	T	T	T	T	T	C	C	C	C	C	C	C	C	T	T	T	T	C	C	C	C	C	C	T	T	T	C	C	T	C	T	C	C	C	C
supercont10.1_1637077	G	G	A	A	A	A	G	A	A	A	A	A	G	A	G	G	A	G	A	A	A	G	G	A	A	G	A	A	G	G	A	A	A	A	A	G	A	G	G	G	G	A	G	A	G	A	A	A	A
supercont10.1_1637135	T	T	T	T	G	T	T	G	G	T	T	G	T	G	T	T	G	T	G	G	T	T	T	T	G	T	G	G	T	T	T	T	G	G	G	T	G	T	T	T	T	G	T	T	T	T	T	G	G
supercont10.1_1637145	T	T	T	C	C	T	T	C	C	C	T	C	T	C	T	T	T	T	T	C	T	T	T	T	C	T	T	C	T	T	T	C	C	T	C	T	C	T	T	T	T	C	T	T	T	T	T	T	C
supercont10.1_1637149	T	T	T	G	G	T	T	G	G	G	T	G	T	G	T	T	T	T	T	G	T	T	T	T	G	T	T	G	T	T	T	G	G	T	G	T	G	T	T	T	T	G	T	T	T	T	T	T	G
supercont10.1_1637249	C	C	C	C	C	C	C	C	C	C	C	C	C	C	C	C	C	C	C	C	A	C	C	C	C	C	C	A	C	C	C	C	C	A	C	C	A	A	C	C	C	A	C	C	C	C	C	C	A
supercont10.1_1637251	C	C	C	C	C	C	C	C	C	C	C	C	C	C	C	C	C	C	C	C	A	C	C	C	C	C	C	A	C	C	C	C	C	A	C	C	A	A	C	C	C	A	C	C	C	C	C	C	A
supercont10.1_1637353	C	C	C	T	T	T	C	T	C	C	T	T	C	C	C	C	T	C	C	T	C	C	C	T	T	T	C	T	C	C	C	T	T	T	C	C	T	C	C	C	C	T	C	T	C	T	T	T	T
supercont10.1_1637400	T	T	T	T	T	T	T	T	T	T	T	T	T	T	T	T	T	T	T	T	T	T	T	T	T	T	T	G	T	T	T	T	T	G	T	T	G	T	T	T	T	G	T	T	T	T	T	T	G
supercont10.1_1637806	T	T	T	T	T	T	C	T	C	C	T	C	T	T	T	T	T	T	T	T	C	T	C	T	C	T	T	T	C	T	T	T	C	C	C	T	C	T	C	T	T	T	T	C	T	T	T	T	C
supercont10.1_1637814	C	C	C	C	C	C	T	C	T	C	C	T	T	C	T	C	C	T	C	T	C	C	T	T	T	C	T	T	T	C	C	C	T	T	T	T	T	C	T	C	T	T	C	T	C	C	T	T	T
supercont10.1_1638093	G	G	G	G	G	G	G	G	G	G	G	G	A	G	G	G	G	G	G	G	G	G	G	A	A	G	G	A	G	G	G	G	G	G	G	G	A	G	G	G	G	A	A	A	G	A	A	A	A
supercont10.1_1638634	A	A	G	A	A	A	G	A	G	A	A	A	G	G	G	A	A	A	G	A	A	A	A	G	G	A	A	G	G	A	G	A	A	G	A	G	G	G	G	A	G	G	A	G	A	A	G	A	A
supercont10.1_1638637	G	G	T	G	G	G	T	G	T	G	G	G	T	T	T	G	G	G	T	G	G	G	G	T	T	G	G	T	T	G	T	G	G	T	G	T	T	T	T	G	T	T	G	T	G	G	T	G	G
supercont10.1_1640133	G	G	G	G	G	G	G	G	G	G	T	G	T	G	T	G	T	G	T	G	G	G	T	T	G	G	G	G	T	G	G	G	G	T	G	G	T	T	T	G	G	C	T	T	G	T	G	T	T
supercont10.1_1640691	G	A	G	G	A	G	A	G	A	G	A	G	G	G	G	A	A	A	A	G	G	G	A	A	G	A	G	G	G	G	G	G	G	G	G	G	G	G	G	G	A	G	G	G	G	G	G	G	A
supercont10.1_1641048	A	G	G	A	A	A	G	A	A	A	A	A	A	A	A	G	A	G	G	A	G	A	A	A	A	G	A	A	A	A	G	A	A	A	A	A	A	A	A	A	G	A	A	A	A	A	A	A	G
supercont10.1_1641297	A	A	A	A	C	A	A	A	A	A	C	A	C	A	C	C	A	A	C	A	A	A	A	C	C	A	A	A	C	A	A	A	A	C	A	A	C	A	C	A	A	C	A	C	A	C	A	C	C
supercont10.1_1641354	C	T	T	C	C	C	T	C	T	C	C	C	C	C	C	T	T	T	T	C	T	C	C	C	C	C	C	C	C	C	T	C	C	C	C	C	C	T	C	C	T	C	T	C	C	C	C	C	C
supercont10.1_1642039	C	T	T	C	C	C	T	C	T	T	C	C	T	C	T	T	T	T	T	T	T	C	T	C	T	C	T	T	T	C	T	C	C	T	T	C	T	T	T	C	T	T	T	T	C	C	C	T	T
supercont10.1_1642067	A	G	G	G	A	A	G	A	G	A	A	A	G	A	G	G	G	G	G	G	G	A	G	A	G	A	G	A	G	A	G	G	A	G	G	A	G	A	G	A	G	G	G	G	A	A	A	G	G
supercont10.1_1642078	C	G	G	C	C	C	G	C	G	C	C	C	C	C	C	G	G	G	G	C	G	C	G	C	C	C	C	C	C	C	G	C	C	C	C	C	C	C	C	C	G	C	G	C	C	C	C	G	C
supercont10.1_1649	G	G	G	G	G	A	A	A	G	G	A	A	G	A	A	G	G	G	G	A	G	A	A	A	A	G	A	G	A	G	G	G	G	G	G	G	G	G	A	G	G	A	A	A	G	G	G	A	A
supercont10.1_1650154	A	A	A	A	A	A	A	G	A	G	A	G	A	G	A	A	A	A	G	G	A	A	G	A	A	A	G	A	A	A	A	A	A	G	A	A	G	A	A	A	A	G	G	A	A	G	G	A	A
supercont10.1_1650205	C	C	C	C	C	C	C	T	C	T	T	C	C	T	T	C	C	C	T	T	C	C	T	C	C	C	T	C	T	C	C	C	C	T	C	C	T	C	T	C	C	T	T	C	C	T	T	C	C
supercont10.1_1651672	C	G	C	G	G	G	G	G	C	G	G	G	C	G	C	G	C	G	C	G	C	G	C	G	G	C	C	G	C	C	C	G	G	G	C	C	G	C	C	C	C	G	G	G	C	C	C	G	G
supercont10.1_1651818	G	T	G	G	T	T	G	T	G	G	T	T	T	T	G	G	G	T	T	G	T	T	G	G	T	T	G	G	G	G	G	G	T	T	G	G	T	T	G	G	T	T	G	T	G	G	G	G	T
supercont10.1_1651819	A	T	A	A	T	T	A	T	A	A	T	T	T	T	A	A	A	T	T	A	T	T	A	A	T	T	A	A	A	A	A	A	T	T	A	A	T	T	A	A	T	T	A	T	A	A	A	A	T
supercont10.1_1651969	C	C	T	C	C	C	C	C	C	T	C	C	C	C	C	C	C	C	C	T	C	T	C	C	C	C	T	C	C	C	T	C	C	C	T	C	C	C	C	C	C	C	T	C	C	C	C	T	C
supercont10.1_1652436	T	T	T	T	G	G	G	G	T	G	G	G	G	G	T	T	T	T	T	G	T	G	T	G	G	T	G	G	T	T	T	T	G	G	T	T	G	G	T	T	G	G	G	G	T	G	G	G	G
supercont10.1_1652454	T	T	T	T	C	C	C	C	T	C	C	C	C	C	C	T	T	T	C	C	T	C	T	C	C	C	C	C	C	T	T	T	C	C	T	T	T	T	C	T	T	C	C	C	T	C	C	C	C
supercont10.1_1652575	T	T	C	T	T	C	C	C	T	C	C	C	C	C	T	T	T	T	C	C	T	C	T	C	C	C	T	T	T	T	C	T	C	C	T	T	C	C	T	T	C	C	C	C	T	C	C	T	C
supercont10.1_1652587	T	T	C	T	C	C	C	T	T	C	C	T	T	T	T	T	T	T	T	C	T	C	T	C	T	T	T	C	T	T	C	T	T	T	T	T	T	T	T	T	T	T	C	T	T	T	T	T	C
supercont10.1_1653058	G	G	G	G	A	G	A	G	G	A	A	G	G	G	G	G	G	G	G	A	G	A	G	A	G	G	G	A	G	G	G	G	G	G	G	G	G	G	G	G	G	G	A	G	G	G	G	A	G
supercont10.1_1653115	A	A	A	G	A	A	G	G	A	A	G	G	G	G	A	A	A	A	G	G	A	G	A	G	G	G	A	G	A	A	A	G	G	G	A	A	A	A	A	A	A	G	G	G	A	G	G	G	G
supercont10.1_1653412	G	G	G	G	G	A	G	A	G	A	A	A	A	A	G	G	G	G	A	A	G	A	G	A	A	A	A	A	G	G	G	G	G	A	G	G	G	G	G	G	G	A	A	G	G	A	G	A	A
supercont10.1_1653747	T	T	A	A	T	T	T	T	T	A	T	T	T	A	T	T	T	T	A	A	T	T	T	A	T	A	T	A	T	T	A	A	T	T	T	T	T	T	T	T	A	T	A	T	T	G	G	T	T
supercont10.1_1653820	A	A	A	A	A	G	G	G	A	G	G	G	G	A	A	A	A	A	A	G	A	G	A	G	G	G	A	G	A	A	A	A	G	G	A	A	A	A	A	A	A	G	G	G	A	G	A	G	G
supercont10.1_165391	T	T	T	T	T	T	T	T	T	T	T	C	T	C	T	T	C	T	T	C	T	C	T	T	C	T	T	T	T	T	T	T	C	T	T	T	T	T	T	T	T	T	T	T	T	C	T	T	C
supercont10.1_1654441	A	A	A	A	A	G	G	G	A	A	G	G	G	G	A	A	A	A	A	G	A	A	A	G	A	A	G	A	A	A	A	A	A	A	A	A	A	A	A	A	A	G	G	A	A	G	G	G	A
supercont10.1_1654570	G	G	G	G	A	G	G	A	G	G	A	A	A	A	G	G	G	G	A	A	G	G	G	G	A	A	A	G	G	G	G	G	A	A	G	G	G	G	G	G	A	A	G	A	G	A	A	G	A
supercont10.1_1655059	T	T	G	T	T	T	G	T	T	T	T	T	G	G	T	T	T	T	T	G	T	T	T	T	G	T	T	T	T	T	G	T	T	T	T	T	T	T	T	T	G	T	G	T	T	G	T	T	T
supercont10.1_1655151	A	A	G	A	G	A	A	G	A	G	A	G	G	G	A	A	A	A	A	G	G	A	A	G	A	G	A	A	A	A	G	A	G	G	A	A	A	A	A	A	G	G	A	A	A	G	G	A	G
supercont10.1_1655652	G	G	G	G	G	A	G	G	G	G	G	A	A	G	G	G	A	G	G	G	G	G	G	A	G	G	G	G	G	G	G	G	A	G	G	G	G	G	G	G	G	A	G	G	G	A	A	G	A
supercont10.1_1655749	A	A	A	A	A	A	A	A	A	A	A	G	G	G	A	A	G	A	A	G	A	A	A	G	A	A	A	A	A	A	A	A	A	G	A	A	A	A	A	A	A	A	A	A	A	G	G	A	G
supercont10.1_1657921	G	G	C	G	G	G	G	G	G	G	G	G	G	G	G	G	G	G	G	C	G	C	C	G	C	G	G	G	G	G	C	G	G	G	G	G	C	G	G	G	G	G	G	G	G	C	C	G	G
supercont10.1_1658023	G	G	T	G	G	G	G	G	G	T	G	G	T	G	G	G	T	G	G	T	G	T	G	T	T	G	G	T	G	G	T	G	G	G	G	G	T	G	G	G	G	G	T	T	G	T	T	T	G
supercont10.1_1658137	C	C	A	C	A	A	A	C	A	C	A	C	A	C	C	C	A	C	A	A	C	A	A	A	A	C	A	A	A	C	A	C	C	C	C	C	A	C	A	C	C	A	A	A	C	A	A	A	C
supercont10.1_1658176	T	T	C	C	T	C	C	T	T	T	C	T	C	T	T	T	C	T	C	C	T	C	C	C	C	T	C	T	T	T	C	C	T	T	T	T	C	T	T	T	T	T	C	C	T	C	C	C	T
supercont10.1_1658217	A	A	C	C	C	A	C	A	C	A	C	A	C	A	A	A	C	A	C	C	A	C	C	C	C	A	C	C	A	A	C	C	A	A	A	C	C	A	A	A	A	C	C	C	A	C	C	C	A
supercont10.1_1658268	T	T	C	T	C	T	C	T	C	T	T	T	C	T	T	T	T	T	C	C	T	C	C	C	C	T	T	C	T	T	C	T	T	T	T	T	C	T	T	T	T	T	C	C	T	C	C	C	T
supercont10.1_1658303	C	C	T	T	T	T	T	C	T	C	T	C	T	C	C	C	T	C	T	T	C	T	T	T	T	C	C	T	C	C	T	T	C	C	C	C	T	C	C	C	C	T	T	T	C	T	T	T	C
supercont10.1_1658361	G	G	A	A	G	G	A	G	G	G	G	G	G	G	G	G	G	G	A	A	G	G	A	A	G	G	A	G	G	G	A	A	G	G	G	A	G	G	G	G	G	G	A	G	G	G	G	A	G
supercont10.1_1658766	G	G	C	G	C	C	G	G	C	G	G	G	C	G	G	G	G	G	C	G	G	G	C	G	G	G	G	C	C	G	C	G	G	G	C	C	C	G	C	G	G	G	C	G	G	G	G	G	G
supercont10.1_1658865	T	T	T	T	T	T	T	T	T	T	T	T	T	C	C	T	T	T	T	C	T	T	T	T	T	C	C	T	C	T	T	T	T	T	C	T	T	T	C	T	T	C	C	T	T	T	T	T	T
supercont10.1_1658980	T	T	C	T	C	C	T	C	T	T	C	C	T	T	T	C	C	C	T	C	C	C	C	C	C	C	C	T	C	T	C	T	C	C	C	T	C	T	C	T	C	C	C	C	T	C	C	C	C
supercont10.1_1658999	A	A	G	A	A	G	A	G	A	A	A	A	A	A	A	A	A	A	A	A	A	A	A	A	A	G	A	A	A	A	G	A	G	A	A	A	G	A	A	A	A	A	G	A	A	A	A	A	G
supercont10.1_1659232	G	G	A	G	G	G	G	A	G	A	A	A	A	A	A	G	A	G	G	A	G	G	A	A	G	A	G	G	A	G	A	G	A	A	G	G	A	G	A	G	G	G	A	A	G	G	G	A	A
supercont10.1_1659273	A	A	G	A	A	A	A	G	A	G	G	G	G	G	G	A	G	A	G	G	A	A	G	G	A	G	G	G	G	A	G	A	G	G	A	G	G	A	G	A	A	G	G	G	A	A	A	G	G
supercont10.1_1659411	G	G	A	G	G	G	G	G	G	A	A	G	A	A	A	G	G	G	A	A	G	A	A	A	G	A	G	G	A	G	A	G	G	A	G	G	G	G	A	G	G	G	G	A	G	A	A	G	A
supercont10.1_1659567	A	A	A	C	A	C	C	C	A	A	C	C	C	A	C	C	C	C	C	C	M	A	C	A	A	A	A	A	C	A	A	C	C	C	A	A	A	A	C	A	A	C	A	C	A	C	C	C	C
supercont10.1_1659623	C	T	C	T	T	T	T	T	T	T	T	T	T	C	T	T	T	T	C	T	T	C	T	C	C	C	C	C	T	C	C	T	T	T	C	T	C	T	T	C	C	C	C	T	C	C	C	T	T
supercont10.1_1659717	G	G	G	G	T	T	T	T	G	G	G	T	T	G	G	T	G	T	G	T	G	G	T	G	G	G	G	T	G	G	G	G	T	G	G	T	G	G	G	G	G	G	G	T	G	G	G	T	T
supercont10.1_1660667	A	A	T	A	T	T	T	A	T	T	T	A	A	T	T	A	A	A	T	A	T	A	T	T	A	T	A	A	T	A	T	A	A	T	T	T	A	A	T	A	A	T	A	T	A	A	A	T	T
supercont10.1_1660679	C	C	A	C	A	A	A	C	A	A	A	C	C	A	A	C	C	C	A	C	C	C	A	A	A	A	C	C	A	C	A	C	C	A	A	A	A	C	A	C	A	A	C	A	C	C	C	A	A
supercont10.1_1660695	A	A	C	A	C	C	C	A	C	C	C	A	A	C	C	A	A	A	C	A	C	A	C	C	C	C	A	A	C	A	C	A	A	C	A	A	C	C	C	A	C	C	A	C	A	A	A	C	C
supercont10.1_1660723	G	G	G	G	A	A	A	G	A	A	A	G	G	A	A	G	G	G	A	G	G	G	A	A	A	A	G	G	A	G	G	G	G	A	G	G	G	G	A	G	G	G	G	A	G	G	G	A	A
supercont10.1_1660725	G	G	A	G	A	A	A	G	A	A	A	G	G	A	A	G	G	G	A	G	A	G	A	A	A	A	G	G	A	G	A	G	G	A	G	G	G	G	A	G	G	A	G	A	G	G	G	A	A
supercont10.1_1660740	A	A	G	A	G	G	G	A	G	G	G	A	A	G	G	A	A	A	G	A	A	A	G	G	G	G	A	A	G	A	G	A	A	G	A	A	G	A	G	A	G	G	A	G	A	A	A	G	G
supercont10.1_1660779	C	C	T	C	T	T	T	C	T	T	T	C	C	T	T	C	C	C	T	C	Y	C	T	T	C	T	C	C	T	C	T	C	C	T	T	T	T	T	T	C	C	T	C	T	C	C	C	T	T
supercont10.1_1660839	A	T	T	A	T	T	T	A	T	T	T	A	A	A	T	T	A	T	A	A	T	A	T	T	A	A	A	A	T	A	T	A	A	T	T	T	T	T	T	A	A	T	A	T	A	A	A	T	T
supercont10.1_1660971	G	G	G	G	G	G	G	G	G	A	G	G	G	G	A	G	G	G	A	G	A	G	G	A	A	G	G	G	G	G	G	G	G	G	G	G	A	G	G	G	A	A	G	A	G	G	G	A	A
supercont10.1_1660986	A	A	R	A	A	G	A	R	A	R	A	A	A	A	R	A	R	A	A	A	A	R	A	A	A	A	G	A	R	A	R	A	R	R	R	A	A	A	R	A	A	R	A	R	A	R	R	A	A
supercont10.1_1660988	G	G	K	G	G	T	G	K	G	K	K	G	G	G	K	G	K	G	G	G	G	K	K	G	G	G	T	G	K	G	K	G	K	K	G	G	G	G	K	G	G	K	G	K	G	K	K	G	G
supercont10.1_1661021	C	T	T	C	T	T	T	C	T	T	T	C	T	T	T	T	C	T	T	T	T	C	T	T	T	T	T	C	T	C	T	C	C	T	T	T	T	T	T	C	T	T	C	T	C	C	C	T	T
supercont10.1_1661126	A	A	T	A	T	T	T	A	T	A	T	A	A	A	A	A	A	A	A	A	A	A	T	A	A	A	A	A	A	A	T	A	A	T	T	T	A	A	A	A	A	T	A	T	A	A	A	T	T
supercont10.1_1661535	A	A	A	A	A	A	A	A	A	G	A	A	G	G	A	A	A	A	G	A	A	G	A	G	G	G	A	A	A	A	A	A	A	A	A	A	G	G	A	A	G	A	A	A	A	A	A	A	A
supercont10.1_1661954	C	C	T	C	C	C	T	C	T	C	C	C	T	C	C	C	C	C	C	T	C	C	T	C	C	C	T	C	C	C	T	C	C	T	T	T	C	C	C	C	C	C	T	T	C	T	T	T	T
supercont10.1_1661969	G	G	A	G	G	G	A	G	A	G	G	G	A	G	G	G	G	G	G	A	G	G	A	G	G	G	A	G	G	G	A	G	G	A	A	A	G	G	G	G	G	G	A	A	G	A	A	A	A
supercont10.1_1662043	T	T	G	T	T	T	T	T	G	G	G	T	G	T	G	T	T	T	T	G	T	T	G	G	G	T	G	T	G	T	G	T	T	G	G	G	G	T	G	T	T	T	G	G	T	T	G	G	G
supercont10.1_1662454	C	T	T	C	T	T	T	C	T	T	T	C	T	T	T	T	C	T	T	T	C	C	T	C	T	T	C	C	T	C	T	C	C	T	T	T	T	C	T	C	C	T	C	C	C	C	C	T	T
supercont10.1_1663104	T	T	T	T	C	T	T	T	T	C	C	T	C	C	C	C	T	T	T	C	T	T	T	T	C	T	T	T	T	T	T	T	T	C	T	T	T	T	T	T	C	C	T	T	T	T	T	T	C
supercont10.1_1663146	T	C	C	T	C	C	T	T	C	C	C	T	C	T	T	C	T	C	T	C	T	T	C	T	T	T	C	T	T	T	C	T	T	C	C	C	C	T	T	T	T	T	T	T	T	T	T	C	C
supercont10.1_1663242	C	A	A	C	A	A	A	C	A	A	A	C	A	A	A	A	C	A	A	A	C	C	A	C	C	A	A	C	A	C	A	C	C	A	A	A	A	C	A	C	C	A	C	C	C	C	C	A	A
supercont10.1_1663288	G	G	A	G	A	A	G	G	G	A	A	G	G	A	A	G	G	G	A	G	G	G	A	G	G	A	G	G	A	G	A	G	G	A	A	G	G	G	A	G	G	A	G	G	G	G	G	A	A
supercont10.1_1664495	C	A	C	C	C	C	C	A	C	A	A	A	C	A	A	A	C	A	C	M	C	C	C	A	A	C	C	A	C	A	C	C	C	C	C	C	A	C	C	C	A	C	A	A	C	A	A	C	A
supercont10.1_1664540	T	T	A	A	A	A	A	A	T	A	T	A	A	T	A	T	T	T	A	T	A	T	T	T	A	T	T	T	A	T	A	A	A	T	A	A	A	A	A	T	T	A	T	T	T	T	T	A	A
supercont10.1_1664654	C	C	C	C	T	C	C	C	C	T	C	C	T	C	T	C	C	C	C	C	C	C	C	C	C	C	C	C	T	C	C	C	C	C	C	C	C	C	T	C	C	C	C	C	C	C	C	T	C
supercont10.1_1664655	C	C	C	C	T	C	T	C	C	T	C	C	T	C	T	C	C	C	C	C	C	C	C	C	C	C	C	C	T	C	C	C	C	C	C	C	C	C	T	C	C	C	C	C	C	C	C	T	C
supercont10.1_1664763	G	G	A	A	G	G	A	A	G	G	G	A	G	G	G	G	G	G	G	G	G	G	G	G	A	G	G	A	G	G	A	A	A	G	G	G	A	G	G	G	G	G	G	A	G	G	G	G	A
supercont10.1_1664789	G	G	A	A	G	G	A	A	G	G	G	A	G	G	G	G	G	G	G	G	G	G	G	G	A	G	G	A	G	G	A	A	A	G	G	G	A	G	G	G	G	G	G	A	G	G	G	G	A
supercont10.1_1664952	T	T	T	T	C	T	T	T	T	C	T	T	C	T	C	T	T	T	T	T	C	T	T	T	T	T	T	T	C	T	T	T	T	T	C	C	T	C	C	T	C	C	T	T	T	T	T	C	T
supercont10.1_1664965	T	T	G	G	G	T	G	G	T	G	T	G	G	G	G	T	T	T	G	T	G	T	T	T	G	G	T	G	G	T	G	G	G	T	G	G	G	T	G	T	T	G	T	G	T	T	T	G	G
supercont10.1_1665032	T	T	T	T	A	A	T	T	T	A	T	T	A	T	A	T	T	T	T	T	A	T	T	T	T	T	T	T	A	T	T	T	T	T	A	A	T	A	A	T	A	A	T	T	T	T	T	A	A
supercont10.1_1665040	C	C	G	G	A	A	G	G	C	A	C	G	A	C	A	C	C	C	A	C	A	C	C	C	G	C	C	G	A	C	G	G	G	C	A	A	G	A	A	C	A	A	C	C	C	C	C	A	A
supercont10.1_1665088	T	T	T	T	C	T	T	T	T	C	T	T	C	T	C	T	T	T	C	T	C	T	T	T	T	T	T	T	C	T	T	T	T	T	C	C	T	C	C	T	C	C	T	T	T	T	T	C	C
supercont10.1_1665211	G	G	A	A	G	G	A	A	G	G	G	A	G	A	G	G	G	G	A	G	R	G	G	G	A	A	G	A	G	G	A	A	A	G	G	G	A	G	G	G	G	G	G	G	G	G	G	G	G
supercont10.1_1665212	T	T	T	T	C	Y	T	T	T	C	T	T	C	T	C	T	T	T	T	T	Y	T	T	T	T	T	T	T	C	T	T	T	T	T	C	C	T	C	C	T	C	C	T	T	T	C	C	C	C
supercont10.1_1665263	C	C	C	C	T	T	C	C	C	T	C	C	T	C	T	C	C	C	C	C	T	C	C	C	C	C	C	C	T	C	C	C	C	C	T	T	C	T	T	C	T	T	C	C	C	T	T	C	T
supercont10.1_1665373	T	T	C	C	C	C	C	C	T	C	T	C	C	C	C	T	T	T	C	T	C	T	T	C	C	C	T	C	C	T	C	C	C	T	C	C	C	C	C	T	C	C	T	C	T	C	C	C	C
supercont10.1_1665431	T	T	T	A	T	T	T	A	T	T	T	A	T	T	T	T	T	T	A	T	T	T	T	A	A	T	T	A	T	T	T	A	A	T	T	T	A	T	T	T	T	T	T	T	T	T	T	T	T
supercont10.1_1665472	A	G	A	A	A	A	A	A	G	G	A	A	G	G	G	G	A	G	A	G	G	A	A	A	A	G	G	A	G	A	A	A	A	A	G	A	A	A	G	A	G	G	A	G	A	G	G	G	G
supercont10.1_1665530	G	G	G	A	G	G	A	A	G	G	G	A	G	G	G	G	G	G	A	G	G	G	G	A	A	G	G	G	G	G	G	A	A	G	G	G	A	G	G	G	G	G	G	G	G	G	G	G	G
supercont10.1_1665553	G	C	G	G	C	C	G	G	C	G	G	G	C	G	G	C	G	C	G	C	C	G	G	G	G	G	C	G	G	G	G	G	G	G	C	G	G	C	G	G	C	C	G	G	G	G	G	C	C
supercont10.1_1665582	C	T	C	C	T	T	C	C	T	C	C	C	T	C	C	T	C	T	C	T	T	C	C	C	C	C	T	C	C	C	C	C	C	C	T	C	C	T	C	C	T	T	C	C	C	C	C	T	T
supercont10.1_1665593	C	T	C	C	T	T	C	C	T	C	C	C	T	C	C	T	C	T	C	T	T	C	C	C	C	C	T	C	C	C	C	C	C	C	T	C	C	T	C	C	T	T	C	C	C	C	C	T	T
supercont10.1_1665636	C	T	C	C	T	C	C	C	T	C	C	C	T	C	C	T	C	T	C	T	T	C	C	C	C	C	T	C	C	C	C	C	C	C	T	C	C	T	C	C	T	T	C	C	C	C	C	T	T
supercont10.1_1665642	T	C	T	T	T	T	T	C	T	C	T	C	C	T	C	C	T	C	T	C	C	T	T	T	T	T	C	T	C	T	T	T	C	T	C	T	T	C	C	T	C	C	T	T	T	C	C	C	C
supercont10.1_1665658	A	G	A	A	G	G	A	A	G	A	A	A	G	A	A	G	A	G	A	G	G	A	A	A	A	A	G	A	A	A	A	A	A	A	G	A	A	G	A	A	G	G	A	A	A	A	A	G	G
supercont10.1_1665724	T	C	C	C	C	C	C	C	C	C	T	C	C	T	C	C	T	C	C	C	C	T	T	T	C	T	C	C	C	T	C	C	C	T	C	C	C	C	C	T	C	C	T	T	T	C	C	C	C
supercont10.1_1665771	G	G	C	C	G	G	C	G	G	G	G	G	G	A	G	G	G	G	C	G	G	G	G	G	C	A	G	C	G	G	C	C	G	G	G	G	C	G	G	G	G	G	G	A	G	G	G	G	G
supercont10.1_1665847	A	A	G	G	A	A	G	A	A	G	A	A	A	A	A	A	A	A	G	A	A	A	A	A	G	A	A	G	A	A	G	G	A	A	A	A	G	A	A	A	A	A	A	A	A	A	A	A	A
supercont10.1_1666303	A	A	A	A	G	A	G	A	A	A	A	A	A	G	G	A	A	G	A	G	A	G	G	G	A	A	A	A	A	A	A	A	A	G	G	A	A	A	A	G	A	A	A	A	G	A	G	A	A
supercont10.1_1666304	C	C	C	C	G	C	G	C	C	C	C	C	C	G	G	C	C	G	C	G	C	C	G	G	C	C	C	C	C	C	C	C	C	G	G	C	C	C	C	G	C	C	C	C	G	C	G	C	C
supercont10.1_1666595	A	A	A	A	A	A	A	A	A	G	G	A	A	A	G	A	A	G	G	G	A	A	A	A	A	A	G	A	A	A	A	A	A	A	A	G	G	A	A	A	A	A	A	G	A	A	A	A	G
supercont10.1_1666653	C	S	C	C	S	C	C	C	C	C	S	S	C	S	C	C	C	C	C	S	C	C	C	C	S	S	C	G	C	C	C	C	C	C	G	C	S	C	C	C	C	C	C	G	C	S	S	S	C
supercont10.1_1666819	A	G	G	G	G	G	G	A	G	G	A	A	A	G	G	G	A	G	G	G	A	A	A	G	A	G	G	G	G	A	G	G	A	A	G	G	G	A	G	A	A	G	A	G	A	A	A	G	G
supercont10.1_1668548	T	T	C	T	T	T	T	C	T	C	T	C	C	T	T	T	T	T	T	C	T	C	T	C	C	T	T	T	T	T	C	T	C	T	T	T	T	T	T	T	C	C	T	T	T	T	T	T	T
supercont10.1_1668551	G	G	A	G	G	G	G	A	G	A	G	A	A	G	G	G	G	G	A	A	G	A	G	A	A	G	A	G	G	G	A	G	A	G	G	G	G	G	G	G	G	A	G	G	G	G	G	G	G
supercont10.1_1668572	T	T	C	T	T	T	T	C	T	C	T	C	C	T	T	T	T	T	T	C	T	C	C	C	C	T	C	T	T	T	C	T	C	T	T	T	T	C	T	T	C	C	T	T	T	T	T	T	T
supercont10.1_1669007	G	A	A	G	G	G	G	A	A	G	A	A	A	A	A	A	A	A	A	A	A	A	G	A	A	A	A	A	A	G	A	G	A	A	A	A	G	A	A	G	A	G	A	A	G	A	A	A	G
supercont10.1_1669136	G	A	A	G	G	G	G	A	A	G	A	A	A	G	A	A	A	A	G	A	A	A	G	A	A	G	A	G	A	G	A	G	A	A	A	G	G	A	A	G	A	G	A	A	G	A	A	A	G
supercont10.1_1669232	T	C	C	T	T	T	T	C	C	T	C	C	C	T	C	C	C	C	T	C	Y	C	T	C	C	T	C	C	C	T	C	T	C	C	T	T	T	C	C	T	C	T	C	C	T	C	C	C	T
supercont10.1_1669283	T	C	C	T	T	T	C	C	C	C	C	C	C	C	C	C	C	C	C	C	C	C	T	C	C	C	C	C	C	T	C	T	C	C	T	C	T	C	C	T	T	T	C	C	T	C	C	C	C
supercont10.1_1669544	G	A	A	G	G	G	G	A	A	G	G	A	A	G	G	A	G	A	G	A	G	G	A	G	A	G	A	G	G	G	A	G	A	G	A	G	G	A	G	G	A	A	G	A	G	G	G	G	G
supercont10.1_1669545	C	A	A	C	C	C	C	A	A	C	C	A	A	C	C	A	C	A	C	A	A	C	A	A	A	C	A	C	C	C	A	C	A	C	A	C	C	A	C	C	A	A	C	A	C	C	C	C	C
supercont10.1_1669784	G	A	A	G	G	G	A	A	A	G	A	A	A	A	A	A	A	A	A	A	A	A	A	A	A	A	A	A	A	G	A	G	A	A	A	A	G	A	A	G	A	A	A	A	G	A	A	G	G
supercont10.1_1669967	A	G	G	A	G	G	G	A	A	A	G	A	A	G	G	G	G	G	G	G	A	G	G	G	G	G	A	G	G	A	G	A	A	G	A	A	A	A	G	A	A	A	G	A	A	G	R	A	A
supercont10.1_1670463	G	A	A	G	A	A	G	G	A	G	A	G	A	A	G	A	A	A	A	A	A	A	A	A	G	A	A	G	G	G	A	G	G	A	A	G	G	G	G	G	G	G	G	G	G	A	A	G	G
supercont10.1_1670721	T	G	G	T	T	T	T	T	G	T	G	T	G	T	T	G	G	G	G	G	T	G	G	G	T	T	G	T	T	T	G	T	T	G	G	T	T	T	T	T	T	T	T	T	T	G	G	T	T
supercont10.1_1670989	T	C	C	T	C	C	T	C	C	C	C	C	T	C	C	C	C	C	C	T	C	C	C	C	C	C	T	C	C	T	C	T	C	C	T	T	C	T	C	T	C	C	C	C	T	C	C	C	C
supercont10.1_1671013	A	G	G	A	A	A	A	A	G	A	G	A	G	G	A	G	G	G	G	G	A	G	G	G	A	A	G	A	A	A	G	A	A	G	A	A	A	A	A	A	A	A	A	A	A	G	G	A	A
supercont10.1_1671074	C	T	T	C	C	C	T	T	C	T	T	T	C	T	T	T	T	T	C	T	C	T	T	T	T	T	T	C	T	C	T	C	T	T	C	C	T	C	T	C	C	T	T	T	C	T	T	T	T
supercont10.1_1671076	T	C	C	T	T	C	C	C	T	C	C	C	T	C	C	C	C	C	T	C	T	T	C	C	C	C	C	T	C	T	C	T	C	C	T	T	C	T	C	T	T	C	C	C	T	C	C	C	C
supercont10.1_1671288	C	C	C	T	C	C	C	T	C	T	C	C	C	C	C	C	C	C	C	C	T	C	C	C	T	C	C	C	C	C	C	T	C	C	C	C	T	T	C	C	C	T	C	T	C	C	C	T	T
supercont10.1_1671889	C	C	T	T	T	T	T	T	C	C	T	T	C	C	T	T	T	T	C	T	C	C	T	C	C	C	C	C	T	C	T	T	T	T	T	C	C	C	T	C	C	C	C	C	C	C	C	C	C
supercont10.1_1671954	C	C	C	C	G	G	G	G	C	G	G	C	G	C	G	C	G	C	G	G	C	C	G	G	G	C	C	C	G	C	C	C	G	G	C	C	G	C	G	C	C	C	C	C	C	C	C	C	G
supercont10.1_1672074	G	G	A	G	A	A	A	A	G	G	A	A	G	G	A	G	A	G	G	A	G	A	G	G	A	G	G	G	A	G	A	G	A	A	A	G	A	G	A	G	G	G	G	G	G	G	G	G	G
supercont10.1_1672146	G	T	G	T	T	T	T	T	T	G	T	T	T	T	T	T	T	T	G	T	T	T	T	G	T	T	T	T	T	G	G	T	T	T	T	G	T	T	T	G	G	T	T	G	G	T	T	T	G
supercont10.1_1672350	C	C	T	C	C	C	C	C	T	C	T	C	C	C	C	C	C	T	T	T	C	C	C	T	C	C	C	T	C	C	T	C	C	C	C	C	T	C	C	C	C	C	T	C	C	C	C	T	C
supercont10.1_1672722	G	G	A	G	A	A	G	A	A	A	A	A	A	A	A	A	A	A	A	A	A	A	A	A	A	A	A	A	A	G	A	G	A	A	G	G	G	G	A	G	A	A	A	A	G	A	A	A	G
supercont10.1_1672737	A	A	A	A	A	A	A	C	A	C	A	C	A	C	A	A	A	A	A	A	A	C	C	A	C	C	A	A	A	A	A	A	C	C	A	A	A	A	A	A	A	C	C	A	A	A	A	C	A
supercont10.1_1672798	C	C	A	C	C	C	C	A	C	A	A	C	C	C	A	C	A	C	A	A	C	C	A	C	A	C	A	C	A	C	A	C	A	C	C	C	C	C	A	C	C	A	C	C	C	A	A	A	A
supercont10.1_1672897	A	A	G	A	A	A	G	G	G	G	G	G	A	A	G	A	G	A	G	G	A	G	G	A	A	A	G	G	G	A	G	A	G	G	G	A	A	A	G	A	A	G	A	A	A	A	A	G	A
supercont10.1_1673014	C	T	C	T	C	C	C	C	C	C	C	C	C	C	C	T	C	T	C	T	C	C	C	C	C	C	T	C	C	C	C	T	C	T	C	C	T	C	C	C	T	C	C	T	C	T	T	C	C
supercont10.1_1673272	G	T	G	T	G	T	T	T	T	T	T	T	T	G	T	T	T	T	T	T	G	T	G	T	T	G	T	T	T	G	G	T	T	T	T	G	T	G	T	G	G	T	T	G	G	T	T	T	T
supercont10.1_1673505	A	T	A	A	A	A	A	T	T	A	T	T	A	A	T	T	A	T	A	A	A	T	A	A	A	A	A	A	T	A	A	A	T	T	T	A	T	A	T	A	A	T	T	T	A	T	T	A	A
supercont10.1_1673566	T	T	T	T	T	T	C	C	C	T	T	C	T	T	T	T	T	T	T	T	T	C	T	C	C	T	T	T	T	T	T	T	C	T	C	T	T	T	T	T	T	C	C	C	T	T	T	C	T
supercont10.1_1673804	C	T	C	T	C	C	C	C	C	C	T	C	C	C	T	T	C	T	C	C	C	C	C	C	C	C	C	C	T	C	C	T	C	T	C	C	T	C	T	C	C	T	C	C	C	T	T	C	T
supercont10.1_1674152	C	G	G	C	C	C	G	C	G	C	G	C	G	C	G	G	C	G	G	C	C	G	C	G	G	G	C	C	G	C	G	C	C	G	G	G	C	C	G	C	C	G	C	C	C	G	G	G	G
supercont10.1_1674186	T	T	C	T	T	T	C	T	C	T	C	T	C	T	T	T	T	T	C	T	T	C	T	C	C	T	T	T	T	T	C	T	T	C	C	C	T	T	T	T	T	C	T	T	T	C	C	C	C
supercont10.1_1674379	A	G	A	G	G	G	G	G	A	A	G	G	G	A	G	G	G	G	G	G	A	G	A	G	A	G	G	A	G	A	A	G	G	G	G	A	A	A	G	A	G	G	G	G	A	G	G	A	A
supercont10.1_1675542	T	C	T	T	C	C	C	C	T	T	T	C	T	C	C	C	T	C	C	C	T	C	T	T	T	C	C	C	C	T	T	T	C	C	T	T	T	T	C	T	T	T	C	C	T	T	T	T	T
supercont10.1_1675566	C	C	C	C	G	G	G	G	C	C	C	G	C	G	G	G	C	G	G	G	C	G	C	C	C	G	G	C	G	C	C	C	G	G	C	C	C	C	G	C	C	C	G	G	C	C	C	C	C
supercont10.1_1675590	G	A	G	G	A	G	A	A	G	G	G	A	G	A	G	A	G	A	A	A	G	A	G	G	G	G	A	G	A	G	G	G	A	A	G	G	G	G	A	G	G	G	A	A	G	G	G	G	G
[truncated: 79,615 more rows]
[truncated: 63 more columns]
