# Supplementary material for: Genome Wide Association Identifies Novel Loci Involved in Fungal Communication
Source: PLoS Genet. 2013 Aug 1;9(8):e1003669. doi: 10.1371/journal.pgen.1003669 (PMC3731230; doi:10.1371/journal.pgen.1003669)
Supplement: Dataset S3 — Genome-wide association analysis of germling communication among Louisiana N. crassa strains. Each row reports the results of a Fisher's exact test of the association between inheritance at the indicated high-frequency single-nucleotide polymorphism (SNP; see Dataset S2) and germling communication (see Table S2). For a given row, the first column reports the SNP position (see Dataset S2) and the second column reports the nominal association p-value. (TXT) [file pgen.1003669.s003.txt]

supercont10.4_3562957 5.60865078296766e-06
supercont10.4_3562998 5.60865078296766e-06
supercont10.4_3562999 5.60865078296766e-06
supercont10.3_3750840 6.11852812687381e-05
supercont10.6_2493653 6.11852812687381e-05
supercont10.4_2786886 7.1892705490767e-05
supercont10.6_1258366 7.1892705490767e-05
supercont10.7_982295 7.1892705490767e-05
supercont10.7_982376 7.1892705490767e-05
supercont10.1_1357323 0.000151433571140126
supercont10.1_1625902 0.000151433571140126
supercont10.2_1957349 0.000151433571140126
supercont10.7_1014661 0.000151433571140126
supercont10.2_3964059 0.000346716593856182
supercont10.6_749954 0.000346716593856182
supercont10.7_981810 0.000346716593856182
supercont10.7_981815 0.000346716593856182
supercont10.3_3125397 0.000489482250149905
supercont10.3_4413066 0.000489482250149905
supercont10.3_4420354 0.000489482250149905
supercont10.4_2085080 0.000489482250149905
supercont10.4_2085701 0.000489482250149905
supercont10.5_2384106 0.000489482250149905
supercont10.5_5154716 0.000489482250149905
supercont10.6_3394600 0.000489482250149905
supercont10.6_3394630 0.000489482250149905
supercont10.6_750449 0.000489482250149905
supercont10.1_8528016 0.000515995872033024
supercont10.1_8528038 0.000515995872033024
supercont10.1_8610837 0.000515995872033024
supercont10.4_2786909 0.000515995872033024
supercont10.4_3326203 0.000515995872033024
supercont10.4_5141492 0.000515995872033024
supercont10.4_5141553 0.000515995872033024
supercont10.4_5141646 0.000515995872033024
supercont10.5_3468495 0.000515995872033024
supercont10.5_4350573 0.000515995872033024
supercont10.5_5575254 0.000515995872033024
supercont10.5_6246378 0.000515995872033024
supercont10.6_639816 0.000515995872033024
supercont10.6_750092 0.000515995872033024
supercont10.1_5513949 0.000582279926740823
supercont10.1_8038679 0.000582279926740823
supercont10.4_2085560 0.000582279926740823
supercont10.5_1895679 0.000582279926740823
supercont10.1_2175597 0.00156022467235282
supercont10.1_864481 0.00156022467235282
supercont10.4_1523839 0.00156022467235282
supercont10.5_2699614 0.00156022467235282
supercont10.7_981878 0.00156022467235282
supercont10.7_982013 0.00156022467235282
supercont10.1_5519648 0.00202064391390007
supercont10.1_612662 0.00202064391390007
supercont10.1_6139060 0.00202064391390007
supercont10.1_751949 0.00202064391390007
supercont10.1_820166 0.00202064391390007
supercont10.1_8509240 0.00202064391390007
supercont10.2_3508586 0.00202064391390007
supercont10.3_3199741 0.00202064391390007
supercont10.3_3549297 0.00202064391390007
supercont10.3_3758011 0.00202064391390007
supercont10.4_3563065 0.00202064391390007
supercont10.4_3942458 0.00202064391390007
supercont10.4_4334217 0.00202064391390007
supercont10.4_4334222 0.00202064391390007
supercont10.5_2039129 0.00202064391390007
supercont10.5_2861685 0.00202064391390007
supercont10.5_3225039 0.00202064391390007
supercont10.5_5367133 0.00202064391390007
supercont10.6_1093227 0.00202064391390007
supercont10.6_1093257 0.00202064391390007
supercont10.6_1238546 0.00202064391390007
supercont10.6_2348606 0.00202064391390007
supercont10.7_1166290 0.00202064391390007
supercont10.7_1573547 0.00202064391390007
supercont10.7_3048615 0.00202064391390007
supercont10.7_981335 0.00202064391390007
supercont10.1_5646413 0.00234543578196829
supercont10.1_7582424 0.00234543578196829
supercont10.1_7672268 0.00234543578196829
supercont10.1_8610673 0.00234543578196829
supercont10.1_9382861 0.00234543578196829
supercont10.2_2248461 0.00234543578196829
supercont10.3_1474901 0.00234543578196829
supercont10.3_1474902 0.00234543578196829
supercont10.3_3575611 0.00234543578196829
supercont10.3_4347512 0.00234543578196829
supercont10.3_4701215 0.00234543578196829
supercont10.4_3428383 0.00234543578196829
supercont10.4_3774070 0.00234543578196829
supercont10.4_3823379 0.00234543578196829
supercont10.4_5140865 0.00234543578196829
supercont10.4_5141248 0.00234543578196829
supercont10.4_5141383 0.00234543578196829
supercont10.4_5141423 0.00234543578196829
supercont10.4_5444377 0.00234543578196829
supercont10.5_1561286 0.00234543578196829
supercont10.5_2422484 0.00234543578196829
supercont10.5_4029881 0.00234543578196829
supercont10.5_444852 0.00234543578196829
supercont10.5_5279717 0.00234543578196829
supercont10.5_5752015 0.00234543578196829
supercont10.6_751025 0.00234543578196829
supercont10.7_898024 0.00234543578196829
supercont10.7_982417 0.00234543578196829
supercont10.1_5299700 0.0026702276500365
supercont10.1_5637574 0.0026702276500365
supercont10.1_5637634 0.0026702276500365
supercont10.1_7156135 0.0026702276500365
supercont10.1_7379233 0.0026702276500365
supercont10.1_753492 0.0026702276500365
supercont10.2_1817409 0.0026702276500365
supercont10.2_2063743 0.0026702276500365
supercont10.2_2063929 0.0026702276500365
supercont10.3_2668541 0.0026702276500365
supercont10.3_2947491 0.0026702276500365
supercont10.3_3275861 0.0026702276500365
supercont10.4_2086312 0.0026702276500365
supercont10.4_3564876 0.0026702276500365
supercont10.4_3564894 0.0026702276500365
supercont10.4_5141531 0.0026702276500365
supercont10.4_5142062 0.0026702276500365
supercont10.5_2332298 0.0026702276500365
supercont10.5_4175686 0.0026702276500365
supercont10.5_4351675 0.0026702276500365
supercont10.5_5481932 0.0026702276500365
supercont10.5_6246333 0.0026702276500365
supercont10.5_738455 0.0026702276500365
supercont10.6_1537630 0.0026702276500365
supercont10.6_2493553 0.0026702276500365
supercont10.6_2661540 0.0026702276500365
supercont10.6_3687562 0.0026702276500365
supercont10.7_1226756 0.0026702276500365
supercont10.7_2704011 0.0026702276500365
supercont10.7_2705660 0.0026702276500365
supercont10.7_981368 0.0026702276500365
supercont10.1_7154164 0.00275945618522008
supercont10.1_7154198 0.00275945618522008
supercont10.1_751281 0.00275945618522008
supercont10.1_774432 0.00275945618522008
supercont10.1_777112 0.00275945618522008
supercont10.1_8528207 0.00275945618522008
supercont10.2_3257068 0.00275945618522008
supercont10.3_2018473 0.00275945618522008
supercont10.3_2340152 0.00275945618522008
supercont10.3_2959590 0.00275945618522008
supercont10.3_3207975 0.00275945618522008
supercont10.3_3575260 0.00275945618522008
supercont10.3_3990454 0.00275945618522008
supercont10.4_5141737 0.00275945618522008
supercont10.4_5141773 0.00275945618522008
supercont10.4_5142023 0.00275945618522008
supercont10.4_82164 0.00275945618522008
supercont10.5_2521219 0.00275945618522008
supercont10.5_3260902 0.00275945618522008
supercont10.5_4350924 0.00275945618522008
supercont10.5_4822305 0.00275945618522008
supercont10.5_5863592 0.00275945618522008
supercont10.5_679378 0.00275945618522008
supercont10.6_3211243 0.00275945618522008
supercont10.6_3211432 0.00275945618522008
supercont10.6_3259571 0.00275945618522008
supercont10.6_749822 0.00275945618522008
supercont10.6_832336 0.00275945618522008
supercont10.7_102465 0.00275945618522008
supercont10.7_920814 0.00275945618522008
supercont10.7_982328 0.00275945618522008
supercont10.1_1533468 0.00452618118185489
supercont10.1_3392357 0.00452618118185489
supercont10.1_477707 0.00452618118185489
supercont10.1_5581379 0.00452618118185489
supercont10.1_5841128 0.00452618118185489
supercont10.1_6139433 0.00452618118185489
supercont10.1_8038433 0.00452618118185489
supercont10.1_8038622 0.00452618118185489
supercont10.1_8378218 0.00452618118185489
supercont10.1_8378263 0.00452618118185489
supercont10.1_8378392 0.00452618118185489
supercont10.1_9049325 0.00452618118185489
supercont10.1_9049326 0.00452618118185489
supercont10.2_1607603 0.00452618118185489
supercont10.2_2036718 0.00452618118185489
supercont10.2_267810 0.00452618118185489
supercont10.2_2807882 0.00452618118185489
supercont10.2_3145753 0.00452618118185489
supercont10.2_329776 0.00452618118185489
supercont10.2_4054822 0.00452618118185489
supercont10.2_4064252 0.00452618118185489
supercont10.3_1514670 0.00452618118185489
supercont10.3_2585189 0.00452618118185489
supercont10.3_3003454 0.00452618118185489
supercont10.3_3376809 0.00452618118185489
supercont10.3_3489960 0.00452618118185489
supercont10.3_3575282 0.00452618118185489
supercont10.3_3990421 0.00452618118185489
supercont10.3_4435853 0.00452618118185489
supercont10.4_1226019 0.00452618118185489
supercont10.4_1786601 0.00452618118185489
supercont10.4_2078685 0.00452618118185489
supercont10.4_2085687 0.00452618118185489
supercont10.4_222416 0.00452618118185489
supercont10.4_4547672 0.00452618118185489
supercont10.4_478540 0.00452618118185489
supercont10.4_5282785 0.00452618118185489
supercont10.4_5395702 0.00452618118185489
supercont10.4_5456071 0.00452618118185489
supercont10.4_5691308 0.00452618118185489
supercont10.4_5696091 0.00452618118185489
supercont10.4_5696106 0.00452618118185489
supercont10.4_634756 0.00452618118185489
supercont10.5_1462281 0.00452618118185489
supercont10.5_2262759 0.00452618118185489
supercont10.5_2263324 0.00452618118185489
supercont10.5_2658516 0.00452618118185489
supercont10.5_287512 0.00452618118185489
supercont10.5_3163830 0.00452618118185489
supercont10.5_3164049 0.00452618118185489
supercont10.5_4173215 0.00452618118185489
supercont10.5_4969146 0.00452618118185489
supercont10.5_5367962 0.00452618118185489
supercont10.5_5481592 0.00452618118185489
supercont10.5_5743110 0.00452618118185489
supercont10.5_5743134 0.00452618118185489
supercont10.5_5846736 0.00452618118185489
supercont10.5_6097089 0.00452618118185489
supercont10.5_6346889 0.00452618118185489
supercont10.6_1093430 0.00452618118185489
supercont10.6_1712836 0.00452618118185489
supercont10.6_2493365 0.00452618118185489
supercont10.6_3394450 0.00452618118185489
supercont10.6_3394474 0.00452618118185489
supercont10.6_3394480 0.00452618118185489
supercont10.6_3605631 0.00452618118185489
supercont10.6_3654693 0.00452618118185489
supercont10.6_3823344 0.00452618118185489
supercont10.6_3998992 0.00452618118185489
supercont10.6_406996 0.00452618118185489
supercont10.6_749720 0.00452618118185489
supercont10.7_1159087 0.00452618118185489
supercont10.7_1472279 0.00452618118185489
supercont10.7_1705312 0.00452618118185489
supercont10.7_176970 0.00452618118185489
supercont10.7_2777116 0.00452618118185489
supercont10.7_3265347 0.00452618118185489
supercont10.7_4223723 0.00452618118185489
supercont10.7_4227250 0.00452618118185489
supercont10.7_982352 0.00452618118185489
supercont10.1_1441578 0.00592885375494071
supercont10.2_2541903 0.00592885375494071
supercont10.2_3755408 0.00592885375494071
supercont10.2_3790129 0.00592885375494071
supercont10.4_3195841 0.00592885375494071
supercont10.4_5383210 0.00592885375494071
supercont10.5_2371889 0.00592885375494071
supercont10.6_2014637 0.00592885375494071
supercont10.7_1394573 0.00592885375494071
supercont10.7_187356 0.00592885375494071
supercont10.1_1262185 0.00642853355196874
supercont10.1_1534181 0.00642853355196874
supercont10.1_1637135 0.00642853355196874
supercont10.1_1855227 0.00642853355196874
supercont10.1_2861861 0.00642853355196874
supercont10.1_3125742 0.00642853355196874
supercont10.1_418582 0.00642853355196874
supercont10.1_477731 0.00642853355196874
supercont10.1_521495 0.00642853355196874
supercont10.1_6553031 0.00642853355196874
supercont10.1_6579530 0.00642853355196874
supercont10.1_6579536 0.00642853355196874
supercont10.1_7257453 0.00642853355196874
supercont10.1_750860 0.00642853355196874
supercont10.1_777133 0.00642853355196874
supercont10.1_8039372 0.00642853355196874
supercont10.1_853988 0.00642853355196874
supercont10.1_9071785 0.00642853355196874
supercont10.1_9646660 0.00642853355196874
supercont10.2_3741091 0.00642853355196874
supercont10.2_460747 0.00642853355196874
supercont10.3_2325814 0.00642853355196874
supercont10.3_2586509 0.00642853355196874
supercont10.3_2741004 0.00642853355196874
supercont10.3_3097125 0.00642853355196874
supercont10.3_3268905 0.00642853355196874
supercont10.3_3286529 0.00642853355196874
supercont10.3_3824913 0.00642853355196874
supercont10.3_4347236 0.00642853355196874
supercont10.3_676249 0.00642853355196874
supercont10.4_100923 0.00642853355196874
supercont10.4_100924 0.00642853355196874
supercont10.4_1226807 0.00642853355196874
supercont10.4_1276823 0.00642853355196874
supercont10.4_3729550 0.00642853355196874
supercont10.4_3733575 0.00642853355196874
supercont10.4_3882293 0.00642853355196874
supercont10.4_628177 0.00642853355196874
supercont10.5_1342911 0.00642853355196874
supercont10.5_1382710 0.00642853355196874
supercont10.5_1514499 0.00642853355196874
supercont10.5_2310767 0.00642853355196874
supercont10.5_2914512 0.00642853355196874
supercont10.5_3225484 0.00642853355196874
supercont10.5_3556806 0.00642853355196874
supercont10.5_4900359 0.00642853355196874
supercont10.5_5142749 0.00642853355196874
supercont10.5_526097 0.00642853355196874
supercont10.5_5481618 0.00642853355196874
supercont10.5_5855831 0.00642853355196874
supercont10.6_1258351 0.00642853355196874
supercont10.6_1374998 0.00642853355196874
supercont10.6_2392640 0.00642853355196874
supercont10.7_1014628 0.00642853355196874
supercont10.7_112291 0.00642853355196874
supercont10.7_1392065 0.00642853355196874
supercont10.7_1667375 0.00642853355196874
supercont10.7_2776945 0.00642853355196874
supercont10.7_3273604 0.00642853355196874
supercont10.7_3276518 0.00642853355196874
supercont10.7_347501 0.00642853355196874
supercont10.7_3990561 0.00642853355196874
supercont10.7_4130154 0.00642853355196874
supercont10.7_4130173 0.00642853355196874
supercont10.7_484757 0.00642853355196874
supercont10.7_485142 0.00642853355196874
supercont10.7_982897 0.00642853355196874
supercont10.1_1067777 0.00884127314333263
supercont10.1_177302 0.00884127314333263
supercont10.1_3008333 0.00884127314333263
supercont10.1_357209 0.00884127314333263
supercont10.1_4493824 0.00884127314333263
supercont10.1_5299641 0.00884127314333263
supercont10.1_5444094 0.00884127314333263
supercont10.1_5444157 0.00884127314333263
supercont10.1_6337511 0.00884127314333263
supercont10.1_6337584 0.00884127314333263
supercont10.1_6337609 0.00884127314333263
supercont10.1_6689075 0.00884127314333263
supercont10.1_6968518 0.00884127314333263
supercont10.1_755047 0.00884127314333263
supercont10.1_7641738 0.00884127314333263
supercont10.1_7651494 0.00884127314333263
supercont10.1_7943733 0.00884127314333263
supercont10.1_820757 0.00884127314333263
supercont10.1_8598835 0.00884127314333263
supercont10.2_2035576 0.00884127314333263
supercont10.2_2469464 0.00884127314333263
supercont10.2_3053009 0.00884127314333263
supercont10.2_3235457 0.00884127314333263
supercont10.2_4365999 0.00884127314333263
supercont10.2_858285 0.00884127314333263
supercont10.3_1512968 0.00884127314333263
supercont10.3_1684604 0.00884127314333263
supercont10.3_1794230 0.00884127314333263
supercont10.3_1794285 0.00884127314333263
supercont10.3_190625 0.00884127314333263
supercont10.3_2138453 0.00884127314333263
supercont10.3_4506840 0.00884127314333263
supercont10.3_4701248 0.00884127314333263
supercont10.3_4881619 0.00884127314333263
supercont10.4_1219579 0.00884127314333263
supercont10.4_1219800 0.00884127314333263
supercont10.4_1342852 0.00884127314333263
supercont10.4_1427420 0.00884127314333263
supercont10.4_2769522 0.00884127314333263
supercont10.4_2786226 0.00884127314333263
supercont10.4_2786588 0.00884127314333263
supercont10.4_2826721 0.00884127314333263
supercont10.4_2889993 0.00884127314333263
supercont10.4_3021884 0.00884127314333263
supercont10.4_3196226 0.00884127314333263
supercont10.4_3197542 0.00884127314333263
supercont10.4_3894509 0.00884127314333263
supercont10.4_4514327 0.00884127314333263
supercont10.4_4748964 0.00884127314333263
supercont10.4_4904450 0.00884127314333263
supercont10.4_5046091 0.00884127314333263
supercont10.4_5141609 0.00884127314333263
supercont10.4_5162415 0.00884127314333263
supercont10.4_5440421 0.00884127314333263
supercont10.4_5559735 0.00884127314333263
supercont10.4_5794280 0.00884127314333263
supercont10.5_1536553 0.00884127314333263
supercont10.5_1915817 0.00884127314333263
supercont10.5_2387591 0.00884127314333263
supercont10.5_2530786 0.00884127314333263
supercont10.5_3164398 0.00884127314333263
supercont10.5_3224363 0.00884127314333263
supercont10.5_3650089 0.00884127314333263
supercont10.5_4030936 0.00884127314333263
supercont10.5_4031120 0.00884127314333263
supercont10.5_4684427 0.00884127314333263
supercont10.5_5515482 0.00884127314333263
supercont10.5_5883728 0.00884127314333263
supercont10.5_6279829 0.00884127314333263
supercont10.6_1516501 0.00884127314333263
supercont10.6_177211 0.00884127314333263
supercont10.6_1919567 0.00884127314333263
supercont10.6_1931792 0.00884127314333263
supercont10.6_2220426 0.00884127314333263
supercont10.6_2220536 0.00884127314333263
supercont10.6_2222111 0.00884127314333263
supercont10.6_2222395 0.00884127314333263
supercont10.6_3167923 0.00884127314333263
supercont10.6_3625539 0.00884127314333263
supercont10.6_407752 0.00884127314333263
supercont10.6_43526 0.00884127314333263
supercont10.6_915517 0.00884127314333263
supercont10.7_1298554 0.00884127314333263
supercont10.7_1574924 0.00884127314333263
supercont10.7_291589 0.00884127314333263
supercont10.7_350336 0.00884127314333263
supercont10.7_3803997 0.00884127314333263
supercont10.7_723328 0.00884127314333263
supercont10.7_982424 0.00884127314333263
supercont10.1_1276628 0.0103724348070828
supercont10.1_1276643 0.0103724348070828
supercont10.1_1594098 0.0103724348070828
supercont10.1_1625759 0.0103724348070828
supercont10.1_1625859 0.0103724348070828
supercont10.1_1625961 0.0103724348070828
supercont10.1_1635775 0.0103724348070828
supercont10.1_1986494 0.0103724348070828
supercont10.1_2022923 0.0103724348070828
supercont10.1_2023075 0.0103724348070828
supercont10.1_2828185 0.0103724348070828
supercont10.1_3128249 0.0103724348070828
supercont10.1_3310444 0.0103724348070828
supercont10.1_3314522 0.0103724348070828
supercont10.1_391051 0.0103724348070828
supercont10.1_421976 0.0103724348070828
supercont10.1_5083546 0.0103724348070828
supercont10.1_5188638 0.0103724348070828
supercont10.1_601579 0.0103724348070828
supercont10.1_7115710 0.0103724348070828
supercont10.1_8541531 0.0103724348070828
supercont10.1_9039781 0.0103724348070828
supercont10.1_9184697 0.0103724348070828
supercont10.1_9455010 0.0103724348070828
supercont10.2_1566020 0.0103724348070828
supercont10.2_2036904 0.0103724348070828
supercont10.2_2840206 0.0103724348070828
supercont10.2_2953015 0.0103724348070828
supercont10.2_3000713 0.0103724348070828
supercont10.2_3969923 0.0103724348070828
supercont10.2_468151 0.0103724348070828
supercont10.2_496947 0.0103724348070828
supercont10.2_526691 0.0103724348070828
supercont10.2_526693 0.0103724348070828
supercont10.3_1474768 0.0103724348070828
supercont10.3_1474770 0.0103724348070828
supercont10.3_1475056 0.0103724348070828
supercont10.3_1630084 0.0103724348070828
supercont10.3_1794030 0.0103724348070828
supercont10.3_2018591 0.0103724348070828
supercont10.3_2668535 0.0103724348070828
supercont10.3_2683636 0.0103724348070828
supercont10.3_2919897 0.0103724348070828
supercont10.3_2920071 0.0103724348070828
supercont10.3_3135219 0.0103724348070828
supercont10.3_3170615 0.0103724348070828
supercont10.3_3201152 0.0103724348070828
supercont10.3_3275450 0.0103724348070828
supercont10.3_3386526 0.0103724348070828
supercont10.3_3453898 0.0103724348070828
supercont10.3_3453961 0.0103724348070828
supercont10.3_3681209 0.0103724348070828
supercont10.3_3875239 0.0103724348070828
supercont10.3_4329112 0.0103724348070828
supercont10.3_5135617 0.0103724348070828
supercont10.3_60933 0.0103724348070828
supercont10.3_60976 0.0103724348070828
supercont10.3_61028 0.0103724348070828
supercont10.4_1329294 0.0103724348070828
supercont10.4_1627428 0.0103724348070828
supercont10.4_1783527 0.0103724348070828
supercont10.4_2582483 0.0103724348070828
supercont10.4_2582519 0.0103724348070828
supercont10.4_2786590 0.0103724348070828
supercont10.4_2889989 0.0103724348070828
supercont10.4_3099453 0.0103724348070828
supercont10.4_3108071 0.0103724348070828
supercont10.4_3108095 0.0103724348070828
supercont10.4_3197615 0.0103724348070828
supercont10.4_3197698 0.0103724348070828
supercont10.4_3367313 0.0103724348070828
supercont10.4_3367536 0.0103724348070828
supercont10.4_3367581 0.0103724348070828
supercont10.4_3563637 0.0103724348070828
supercont10.4_3738681 0.0103724348070828
supercont10.4_3739116 0.0103724348070828
supercont10.4_4022760 0.0103724348070828
supercont10.4_4127923 0.0103724348070828
supercont10.4_4155306 0.0103724348070828
supercont10.4_4818886 0.0103724348070828
supercont10.4_5139738 0.0103724348070828
supercont10.4_5140544 0.0103724348070828
supercont10.4_5140568 0.0103724348070828
supercont10.4_5140863 0.0103724348070828
supercont10.4_5140880 0.0103724348070828
supercont10.4_5141043 0.0103724348070828
supercont10.4_5141520 0.0103724348070828
supercont10.4_5141801 0.0103724348070828
supercont10.4_5142064 0.0103724348070828
supercont10.4_5162069 0.0103724348070828
supercont10.4_5395751 0.0103724348070828
supercont10.4_5444411 0.0103724348070828
supercont10.4_5506777 0.0103724348070828
supercont10.4_86906 0.0103724348070828
supercont10.5_1357172 0.0103724348070828
supercont10.5_1561579 0.0103724348070828
supercont10.5_1909407 0.0103724348070828
supercont10.5_1975564 0.0103724348070828
supercont10.5_1996828 0.0103724348070828
supercont10.5_2460789 0.0103724348070828
supercont10.5_2461258 0.0103724348070828
supercont10.5_2813065 0.0103724348070828
supercont10.5_3268677 0.0103724348070828
supercont10.5_3706999 0.0103724348070828
supercont10.5_3903803 0.0103724348070828
supercont10.5_4031641 0.0103724348070828
supercont10.5_4875913 0.0103724348070828
supercont10.5_4875973 0.0103724348070828
supercont10.5_5095789 0.0103724348070828
supercont10.5_5282584 0.0103724348070828
supercont10.5_5481662 0.0103724348070828
supercont10.5_5650487 0.0103724348070828
supercont10.5_6246605 0.0103724348070828
supercont10.6_1130287 0.0103724348070828
supercont10.6_1234976 0.0103724348070828
supercont10.6_1235044 0.0103724348070828
supercont10.6_1235183 0.0103724348070828
supercont10.6_1235297 0.0103724348070828
supercont10.6_1290438 0.0103724348070828
supercont10.6_1520066 0.0103724348070828
supercont10.6_1520095 0.0103724348070828
supercont10.6_1644383 0.0103724348070828
supercont10.6_2227453 0.0103724348070828
supercont10.6_293682 0.0103724348070828
supercont10.6_3312101 0.0103724348070828
supercont10.6_3350856 0.0103724348070828
supercont10.6_3654452 0.0103724348070828
supercont10.6_641395 0.0103724348070828
supercont10.6_682406 0.0103724348070828
supercont10.6_750161 0.0103724348070828
supercont10.6_780976 0.0103724348070828
supercont10.6_853141 0.0103724348070828
supercont10.7_1298884 0.0103724348070828
supercont10.7_1306174 0.0103724348070828
supercont10.7_1386932 0.0103724348070828
supercont10.7_2478405 0.0103724348070828
supercont10.7_2776759 0.0103724348070828
supercont10.7_3477088 0.0103724348070828
supercont10.7_471004 0.0103724348070828
supercont10.7_873260 0.0103724348070828
supercont10.7_981002 0.0103724348070828
supercont10.7_982024 0.0103724348070828
supercont10.1_1043737 0.011088302597927
supercont10.1_1043749 0.011088302597927
supercont10.1_1156717 0.011088302597927
supercont10.1_1594196 0.011088302597927
supercont10.1_477695 0.011088302597927
supercont10.1_5377972 0.011088302597927
supercont10.1_5638099 0.011088302597927
supercont10.1_5846109 0.011088302597927
supercont10.1_6562713 0.011088302597927
supercont10.1_6953330 0.011088302597927
supercont10.1_7209836 0.011088302597927
supercont10.1_7218433 0.011088302597927
supercont10.1_775160 0.011088302597927
supercont10.1_776895 0.011088302597927
supercont10.1_8528278 0.011088302597927
supercont10.1_9253845 0.011088302597927
supercont10.1_9452184 0.011088302597927
supercont10.1_979458 0.011088302597927
supercont10.2_2062577 0.011088302597927
supercont10.2_2062913 0.011088302597927
supercont10.2_2807125 0.011088302597927
supercont10.2_2953256 0.011088302597927
supercont10.2_2986460 0.011088302597927
supercont10.2_3136899 0.011088302597927
supercont10.2_3519349 0.011088302597927
supercont10.2_3822044 0.011088302597927
supercont10.2_3858194 0.011088302597927
supercont10.2_619442 0.011088302597927
supercont10.2_935669 0.011088302597927
supercont10.3_2668571 0.011088302597927
supercont10.3_2839743 0.011088302597927
supercont10.3_2911814 0.011088302597927
supercont10.3_3445867 0.011088302597927
supercont10.3_3564123 0.011088302597927
supercont10.3_3753703 0.011088302597927
supercont10.3_3872768 0.011088302597927
supercont10.3_4125054 0.011088302597927
supercont10.3_4125108 0.011088302597927
supercont10.3_4420927 0.011088302597927
supercont10.3_4423821 0.011088302597927
supercont10.3_4696080 0.011088302597927
supercont10.3_5038448 0.011088302597927
supercont10.4_1628776 0.011088302597927
supercont10.4_1628782 0.011088302597927
supercont10.4_1686668 0.011088302597927
supercont10.4_2455461 0.011088302597927
supercont10.4_2583059 0.011088302597927
supercont10.4_2886601 0.011088302597927
supercont10.4_3525239 0.011088302597927
supercont10.4_3563308 0.011088302597927
supercont10.4_3943904 0.011088302597927
supercont10.4_3943926 0.011088302597927
supercont10.4_4749995 0.011088302597927
supercont10.4_4788122 0.011088302597927
supercont10.4_5141690 0.011088302597927
supercont10.4_5141748 0.011088302597927
supercont10.4_5162398 0.011088302597927
supercont10.4_5415892 0.011088302597927
supercont10.4_5439876 0.011088302597927
supercont10.4_5643338 0.011088302597927
supercont10.4_5764182 0.011088302597927
supercont10.4_635533 0.011088302597927
supercont10.5_1322691 0.011088302597927
supercont10.5_1742966 0.011088302597927
supercont10.5_1988303 0.011088302597927
supercont10.5_2000742 0.011088302597927
supercont10.5_2861927 0.011088302597927
supercont10.5_287729 0.011088302597927
supercont10.5_3164064 0.011088302597927
supercont10.5_352054 0.011088302597927
supercont10.5_3557233 0.011088302597927
supercont10.5_3557288 0.011088302597927
supercont10.5_3740728 0.011088302597927
supercont10.5_3781437 0.011088302597927
supercont10.5_3886867 0.011088302597927
supercont10.5_4153639 0.011088302597927
supercont10.5_4175764 0.011088302597927
supercont10.5_4318333 0.011088302597927
supercont10.5_4534249 0.011088302597927
supercont10.5_5485276 0.011088302597927
supercont10.5_5485339 0.011088302597927
supercont10.5_5516941 0.011088302597927
supercont10.5_5535489 0.011088302597927
supercont10.5_6262185 0.011088302597927
supercont10.5_6364166 0.011088302597927
supercont10.5_6393746 0.011088302597927
supercont10.6_1659534 0.011088302597927
supercont10.6_2229028 0.011088302597927
supercont10.6_2493304 0.011088302597927
supercont10.6_2661780 0.011088302597927
supercont10.6_2661978 0.011088302597927
supercont10.6_3837169 0.011088302597927
supercont10.7_1021455 0.011088302597927
supercont10.7_1162613 0.011088302597927
supercont10.7_1385921 0.011088302597927
supercont10.7_1386966 0.011088302597927
supercont10.7_1473782 0.011088302597927
supercont10.7_1574318 0.011088302597927
supercont10.7_233336 0.011088302597927
supercont10.7_2478457 0.011088302597927
supercont10.7_2522615 0.011088302597927
supercont10.7_261436 0.011088302597927
supercont10.7_3312936 0.011088302597927
supercont10.7_3320219 0.011088302597927
supercont10.7_3381613 0.011088302597927
supercont10.7_3622955 0.011088302597927
supercont10.7_4079996 0.011088302597927
supercont10.7_482885 0.011088302597927
supercont10.7_983174 0.011088302597927
supercont10.7_983434 0.011088302597927
supercont10.1_1296855 0.0128779720750376
supercont10.1_1717383 0.0128779720750376
supercont10.1_1717416 0.0128779720750376
supercont10.1_1717733 0.0128779720750376
supercont10.1_1782803 0.0128779720750376
supercont10.1_2523709 0.0128779720750376
supercont10.1_2835255 0.0128779720750376
supercont10.1_2835337 0.0128779720750376
supercont10.1_2860468 0.0128779720750376
supercont10.1_2860603 0.0128779720750376
supercont10.1_2861380 0.0128779720750376
supercont10.1_2872603 0.0128779720750376
supercont10.1_3007342 0.0128779720750376
supercont10.1_404825 0.0128779720750376
supercont10.1_441715 0.0128779720750376
supercont10.1_4635510 0.0128779720750376
supercont10.1_4635745 0.0128779720750376
supercont10.1_4780487 0.0128779720750376
supercont10.1_4963367 0.0128779720750376
supercont10.1_5086324 0.0128779720750376
supercont10.1_5435975 0.0128779720750376
supercont10.1_5446388 0.0128779720750376
supercont10.1_5446427 0.0128779720750376
supercont10.1_5840803 0.0128779720750376
supercont10.1_636867 0.0128779720750376
supercont10.1_6594946 0.0128779720750376
supercont10.1_7007622 0.0128779720750376
supercont10.1_7155982 0.0128779720750376
supercont10.1_7450061 0.0128779720750376
supercont10.1_8038184 0.0128779720750376
supercont10.1_8039561 0.0128779720750376
supercont10.1_8496022 0.0128779720750376
supercont10.1_8553513 0.0128779720750376
supercont10.1_9049208 0.0128779720750376
supercont10.1_9049286 0.0128779720750376
supercont10.1_9056855 0.0128779720750376
supercont10.1_980054 0.0128779720750376
supercont10.2_1499044 0.0128779720750376
supercont10.2_1500747 0.0128779720750376
supercont10.2_1649973 0.0128779720750376
supercont10.2_1752811 0.0128779720750376
supercont10.2_1837409 0.0128779720750376
supercont10.2_2036054 0.0128779720750376
supercont10.2_2063687 0.0128779720750376
supercont10.2_2063902 0.0128779720750376
supercont10.2_2082344 0.0128779720750376
supercont10.2_2087850 0.0128779720750376
supercont10.2_233551 0.0128779720750376
supercont10.2_2872293 0.0128779720750376
supercont10.2_3052842 0.0128779720750376
supercont10.2_305468 0.0128779720750376
supercont10.2_3104796 0.0128779720750376
supercont10.2_3590907 0.0128779720750376
supercont10.2_3961894 0.0128779720750376
supercont10.2_406251 0.0128779720750376
supercont10.2_4179341 0.0128779720750376
supercont10.2_4179357 0.0128779720750376
supercont10.2_4179509 0.0128779720750376
supercont10.2_692353 0.0128779720750376
supercont10.2_693547 0.0128779720750376
supercont10.2_889780 0.0128779720750376
supercont10.3_1215308 0.0128779720750376
supercont10.3_1215321 0.0128779720750376
supercont10.3_1358932 0.0128779720750376
supercont10.3_1931865 0.0128779720750376
supercont10.3_2911493 0.0128779720750376
supercont10.3_2986988 0.0128779720750376
supercont10.3_3096845 0.0128779720750376
supercont10.3_3159728 0.0128779720750376
supercont10.3_3492116 0.0128779720750376
supercont10.3_3494146 0.0128779720750376
supercont10.3_3877943 0.0128779720750376
supercont10.3_4282657 0.0128779720750376
supercont10.3_4410741 0.0128779720750376
supercont10.3_4688481 0.0128779720750376
supercont10.3_4717273 0.0128779720750376
supercont10.3_492542 0.0128779720750376
supercont10.3_514098 0.0128779720750376
supercont10.3_5184861 0.0128779720750376
supercont10.3_627189 0.0128779720750376
supercont10.3_82161 0.0128779720750376
supercont10.4_161843 0.0128779720750376
supercont10.4_166045 0.0128779720750376
supercont10.4_1831490 0.0128779720750376
supercont10.4_193110 0.0128779720750376
supercont10.4_278864 0.0128779720750376
supercont10.4_2830759 0.0128779720750376
supercont10.4_2884875 0.0128779720750376
supercont10.4_2972719 0.0128779720750376
supercont10.4_3482110 0.0128779720750376
supercont10.4_3729443 0.0128779720750376
supercont10.4_4015253 0.0128779720750376
supercont10.4_4589800 0.0128779720750376
supercont10.4_4590493 0.0128779720750376
supercont10.4_5404083 0.0128779720750376
supercont10.4_5409348 0.0128779720750376
supercont10.4_5456083 0.0128779720750376
supercont10.4_5508070 0.0128779720750376
supercont10.4_5538405 0.0128779720750376
supercont10.4_5605208 0.0128779720750376
supercont10.5_1342909 0.0128779720750376
supercont10.5_1344304 0.0128779720750376
supercont10.5_1357423 0.0128779720750376
supercont10.5_1462245 0.0128779720750376
supercont10.5_1565276 0.0128779720750376
supercont10.5_1594532 0.0128779720750376
supercont10.5_1895296 0.0128779720750376
supercont10.5_2164234 0.0128779720750376
supercont10.5_2301167 0.0128779720750376
supercont10.5_2301471 0.0128779720750376
supercont10.5_2422645 0.0128779720750376
supercont10.5_2509043 0.0128779720750376
supercont10.5_2760697 0.0128779720750376
supercont10.5_2813757 0.0128779720750376
supercont10.5_2862794 0.0128779720750376
supercont10.5_2863493 0.0128779720750376
supercont10.5_2867474 0.0128779720750376
supercont10.5_2914865 0.0128779720750376
supercont10.5_3451610 0.0128779720750376
supercont10.5_3451872 0.0128779720750376
supercont10.5_3451874 0.0128779720750376
supercont10.5_3774324 0.0128779720750376
supercont10.5_3821671 0.0128779720750376
supercont10.5_4099681 0.0128779720750376
supercont10.5_4172419 0.0128779720750376
supercont10.5_4535408 0.0128779720750376
supercont10.5_4946974 0.0128779720750376
supercont10.5_4951269 0.0128779720750376
supercont10.5_4951470 0.0128779720750376
supercont10.5_5012026 0.0128779720750376
supercont10.5_5367914 0.0128779720750376
supercont10.5_5523253 0.0128779720750376
supercont10.5_5597337 0.0128779720750376
supercont10.5_5830047 0.0128779720750376
supercont10.5_5867176 0.0128779720750376
supercont10.5_616322 0.0128779720750376
supercont10.5_6272858 0.0128779720750376
supercont10.5_63173 0.0128779720750376
supercont10.5_6347097 0.0128779720750376
supercont10.5_808496 0.0128779720750376
supercont10.5_97050 0.0128779720750376
supercont10.6_1252333 0.0128779720750376
supercont10.6_1252360 0.0128779720750376
supercont10.6_1258372 0.0128779720750376
supercont10.6_1258960 0.0128779720750376
supercont10.6_1282330 0.0128779720750376
supercont10.6_1307700 0.0128779720750376
supercont10.6_1566779 0.0128779720750376
supercont10.6_1786931 0.0128779720750376
supercont10.6_1914076 0.0128779720750376
supercont10.6_3259387 0.0128779720750376
supercont10.6_3345105 0.0128779720750376
supercont10.6_3370422 0.0128779720750376
supercont10.6_3607264 0.0128779720750376
supercont10.6_3625176 0.0128779720750376
supercont10.6_3687199 0.0128779720750376
supercont10.6_3850232 0.0128779720750376
supercont10.6_3853805 0.0128779720750376
supercont10.6_3941379 0.0128779720750376
supercont10.6_3995861 0.0128779720750376
supercont10.6_3998993 0.0128779720750376
supercont10.6_631694 0.0128779720750376
supercont10.6_808458 0.0128779720750376
supercont10.6_815740 0.0128779720750376
supercont10.6_815792 0.0128779720750376
supercont10.7_3399580 0.0128779720750376
supercont10.7_3498211 0.0128779720750376
supercont10.7_423241 0.0128779720750376
supercont10.7_444712 0.0128779720750376
supercont10.7_721330 0.0128779720750376
supercont10.7_983159 0.0128779720750376
supercont10.7_983279 0.0128779720750376
supercont10.1_1002997 0.0187573677276194
supercont10.1_1017655 0.0187573677276194
supercont10.1_1116973 0.0187573677276194
supercont10.1_111896 0.0187573677276194
supercont10.1_1136301 0.0187573677276194
supercont10.1_2106557 0.0187573677276194
supercont10.1_2227623 0.0187573677276194
supercont10.1_2360316 0.0187573677276194
supercont10.1_2360848 0.0187573677276194
supercont10.1_2689375 0.0187573677276194
supercont10.1_2861849 0.0187573677276194
supercont10.1_2862064 0.0187573677276194
supercont10.1_3004182 0.0187573677276194
supercont10.1_3004278 0.0187573677276194
supercont10.1_3004325 0.0187573677276194
supercont10.1_3004356 0.0187573677276194
supercont10.1_3005942 0.0187573677276194
supercont10.1_3005971 0.0187573677276194
supercont10.1_441061 0.0187573677276194
supercont10.1_441118 0.0187573677276194
supercont10.1_4523337 0.0187573677276194
supercont10.1_4523353 0.0187573677276194
supercont10.1_4559671 0.0187573677276194
supercont10.1_5128176 0.0187573677276194
supercont10.1_567079 0.0187573677276194
supercont10.1_5982213 0.0187573677276194
supercont10.1_613819 0.0187573677276194
supercont10.1_624508 0.0187573677276194
supercont10.1_7187692 0.0187573677276194
supercont10.1_751308 0.0187573677276194
supercont10.1_7672948 0.0187573677276194
supercont10.1_8573304 0.0187573677276194
supercont10.1_8739633 0.0187573677276194
supercont10.1_8941116 0.0187573677276194
supercont10.1_9092422 0.0187573677276194
supercont10.1_9362170 0.0187573677276194
supercont10.1_9449356 0.0187573677276194
supercont10.1_9468132 0.0187573677276194
supercont10.1_9540968 0.0187573677276194
supercont10.2_1783829 0.0187573677276194
supercont10.2_183378 0.0187573677276194
supercont10.2_1870489 0.0187573677276194
supercont10.2_244705 0.0187573677276194
supercont10.2_267020 0.0187573677276194
supercont10.2_357889 0.0187573677276194
supercont10.2_3731810 0.0187573677276194
supercont10.2_3858029 0.0187573677276194
supercont10.2_404466 0.0187573677276194
supercont10.2_4054795 0.0187573677276194
supercont10.2_4439460 0.0187573677276194
supercont10.3_111338 0.0187573677276194
supercont10.3_1358980 0.0187573677276194
supercont10.3_2527274 0.0187573677276194
supercont10.3_2527333 0.0187573677276194
supercont10.3_2586512 0.0187573677276194
supercont10.3_2587696 0.0187573677276194
supercont10.3_2658733 0.0187573677276194
supercont10.3_2773525 0.0187573677276194
supercont10.3_3487659 0.0187573677276194
supercont10.3_3487931 0.0187573677276194
supercont10.3_3525908 0.0187573677276194
supercont10.3_3545320 0.0187573677276194
supercont10.3_3548555 0.0187573677276194
supercont10.3_3769915 0.0187573677276194
supercont10.3_3774986 0.0187573677276194
supercont10.3_3775196 0.0187573677276194
supercont10.3_3775220 0.0187573677276194
supercont10.3_3776122 0.0187573677276194
supercont10.3_3776935 0.0187573677276194
supercont10.3_4104169 0.0187573677276194
supercont10.3_4908088 0.0187573677276194
supercont10.3_4952522 0.0187573677276194
supercont10.3_5007314 0.0187573677276194
supercont10.4_1369515 0.0187573677276194
supercont10.4_2120377 0.0187573677276194
supercont10.4_2430948 0.0187573677276194
supercont10.4_2624052 0.0187573677276194
supercont10.4_2884896 0.0187573677276194
supercont10.4_3122200 0.0187573677276194
supercont10.4_3558847 0.0187573677276194
supercont10.4_3563376 0.0187573677276194
supercont10.4_3563493 0.0187573677276194
supercont10.4_3732778 0.0187573677276194
supercont10.4_3733084 0.0187573677276194
supercont10.4_3733297 0.0187573677276194
supercont10.4_3733328 0.0187573677276194
supercont10.4_3805570 0.0187573677276194
supercont10.4_4329379 0.0187573677276194
supercont10.4_4817707 0.0187573677276194
supercont10.4_5446975 0.0187573677276194
supercont10.4_5486149 0.0187573677276194
supercont10.4_5486152 0.0187573677276194
supercont10.4_5579292 0.0187573677276194
supercont10.4_5579436 0.0187573677276194
supercont10.4_5618520 0.0187573677276194
supercont10.4_614260 0.0187573677276194
supercont10.5_1895268 0.0187573677276194
supercont10.5_2630767 0.0187573677276194
supercont10.5_2630958 0.0187573677276194
supercont10.5_2631700 0.0187573677276194
supercont10.5_277481 0.0187573677276194
supercont10.5_3225645 0.0187573677276194
supercont10.5_3225932 0.0187573677276194
supercont10.5_3225965 0.0187573677276194
supercont10.5_3226112 0.0187573677276194
supercont10.5_3226638 0.0187573677276194
supercont10.5_3259605 0.0187573677276194
supercont10.5_4174289 0.0187573677276194
supercont10.5_5093925 0.0187573677276194
supercont10.5_5333690 0.0187573677276194
supercont10.5_5367355 0.0187573677276194
supercont10.5_5367829 0.0187573677276194
supercont10.5_5509209 0.0187573677276194
supercont10.5_5622099 0.0187573677276194
supercont10.5_5817828 0.0187573677276194
supercont10.5_6306885 0.0187573677276194
supercont10.5_6360765 0.0187573677276194
supercont10.6_1024197 0.0187573677276194
supercont10.6_1196410 0.0187573677276194
supercont10.6_177941 0.0187573677276194
supercont10.6_2184251 0.0187573677276194
supercont10.6_3193802 0.0187573677276194
supercont10.6_3370484 0.0187573677276194
supercont10.6_3384653 0.0187573677276194
supercont10.6_3568063 0.0187573677276194
supercont10.6_3627678 0.0187573677276194
supercont10.6_3850238 0.0187573677276194
supercont10.6_4911 0.0187573677276194
supercont10.6_562246 0.0187573677276194
supercont10.6_627352 0.0187573677276194
supercont10.6_632206 0.0187573677276194
supercont10.6_641179 0.0187573677276194
supercont10.6_770233 0.0187573677276194
supercont10.7_1226010 0.0187573677276194
supercont10.7_1479845 0.0187573677276194
supercont10.7_1580307 0.0187573677276194
supercont10.7_1580308 0.0187573677276194
supercont10.7_2824519 0.0187573677276194
supercont10.7_3149936 0.0187573677276194
supercont10.7_3273151 0.0187573677276194
supercont10.7_3273161 0.0187573677276194
supercont10.7_3273393 0.0187573677276194
supercont10.7_3273616 0.0187573677276194
supercont10.7_328575 0.0187573677276194
supercont10.7_3382483 0.0187573677276194
supercont10.7_3861139 0.0187573677276194
supercont10.7_416067 0.0187573677276194
supercont10.7_4252688 0.0187573677276194
supercont10.7_723405 0.0187573677276194
supercont10.7_901445 0.0187573677276194
supercont10.7_98636 0.0187573677276194
supercont10.1_1159764 0.0197628458498024
supercont10.2_1581430 0.0197628458498024
supercont10.2_1588310 0.0197628458498024
supercont10.2_2542062 0.0197628458498024
supercont10.2_2542063 0.0197628458498024
supercont10.2_4009188 0.0197628458498024
supercont10.2_4263492 0.0197628458498024
supercont10.3_1098203 0.0197628458498024
supercont10.3_1098618 0.0197628458498024
supercont10.3_1100322 0.0197628458498024
supercont10.3_1509448 0.0197628458498024
supercont10.3_3094406 0.0197628458498024
supercont10.3_3095551 0.0197628458498024
supercont10.3_3095994 0.0197628458498024
supercont10.3_3266041 0.0197628458498024
supercont10.5_323183 0.0197628458498024
supercont10.5_323188 0.0197628458498024
supercont10.6_818036 0.0197628458498024
supercont10.7_2305741 0.0197628458498024
supercont10.7_2881156 0.0197628458498024
supercont10.7_913928 0.0197628458498024
supercont10.1_1116854 0.0238714374869982
supercont10.1_1400289 0.0238714374869982
supercont10.1_1400448 0.0238714374869982
supercont10.1_1455989 0.0238714374869982
supercont10.1_1666653 0.0238714374869982
supercont10.1_1750413 0.0238714374869982
supercont10.1_1754981 0.0238714374869982
supercont10.1_2137956 0.0238714374869982
supercont10.1_2239489 0.0238714374869982
supercont10.1_2239573 0.0238714374869982
supercont10.1_2429880 0.0238714374869982
supercont10.1_2524864 0.0238714374869982
supercont10.1_2525053 0.0238714374869982
supercont10.1_2689592 0.0238714374869982
supercont10.1_3003171 0.0238714374869982
supercont10.1_3007711 0.0238714374869982
supercont10.1_308501 0.0238714374869982
supercont10.1_3177828 0.0238714374869982
supercont10.1_3262924 0.0238714374869982
supercont10.1_335888 0.0238714374869982
supercont10.1_3451203 0.0238714374869982
supercont10.1_3452089 0.0238714374869982
supercont10.1_3495937 0.0238714374869982
supercont10.1_383590 0.0238714374869982
supercont10.1_403972 0.0238714374869982
supercont10.1_409703 0.0238714374869982
supercont10.1_425167 0.0238714374869982
supercont10.1_440809 0.0238714374869982
supercont10.1_441012 0.0238714374869982
supercont10.1_441033 0.0238714374869982
supercont10.1_441111 0.0238714374869982
supercont10.1_441154 0.0238714374869982
supercont10.1_4550269 0.0238714374869982
supercont10.1_477242 0.0238714374869982
supercont10.1_5581112 0.0238714374869982
supercont10.1_5581399 0.0238714374869982
supercont10.1_5779469 0.0238714374869982
supercont10.1_5790714 0.0238714374869982
supercont10.1_5887852 0.0238714374869982
supercont10.1_5887926 0.0238714374869982
supercont10.1_624503 0.0238714374869982
supercont10.1_6546152 0.0238714374869982
supercont10.1_6597679 0.0238714374869982
supercont10.1_6912956 0.0238714374869982
supercont10.1_6931441 0.0238714374869982
supercont10.1_7155944 0.0238714374869982
supercont10.1_7186220 0.0238714374869982
supercont10.1_7281795 0.0238714374869982
supercont10.1_777160 0.0238714374869982
supercont10.1_777187 0.0238714374869982
supercont10.1_820258 0.0238714374869982
supercont10.1_857395 0.0238714374869982
supercont10.1_9072379 0.0238714374869982
supercont10.1_9364364 0.0238714374869982
supercont10.1_9402284 0.0238714374869982
supercont10.1_9549820 0.0238714374869982
supercont10.2_1590179 0.0238714374869982
supercont10.2_1669596 0.0238714374869982
supercont10.2_1758414 0.0238714374869982
supercont10.2_183862 0.0238714374869982
supercont10.2_1903905 0.0238714374869982
supercont10.2_1956297 0.0238714374869982
supercont10.2_2006857 0.0238714374869982
supercont10.2_2056468 0.0238714374869982
supercont10.2_2056480 0.0238714374869982
supercont10.2_248426 0.0238714374869982
supercont10.2_2813178 0.0238714374869982
supercont10.2_2813294 0.0238714374869982
supercont10.2_2993953 0.0238714374869982
supercont10.2_2997596 0.0238714374869982
supercont10.2_3070025 0.0238714374869982
supercont10.2_3194553 0.0238714374869982
supercont10.2_3258533 0.0238714374869982
supercont10.2_3335124 0.0238714374869982
supercont10.2_3516628 0.0238714374869982
supercont10.2_3522546 0.0238714374869982
supercont10.2_3754584 0.0238714374869982
supercont10.2_3776708 0.0238714374869982
supercont10.2_4177879 0.0238714374869982
supercont10.2_4221289 0.0238714374869982
supercont10.2_4286865 0.0238714374869982
supercont10.2_434151 0.0238714374869982
supercont10.2_639023 0.0238714374869982
supercont10.2_717442 0.0238714374869982
supercont10.2_730339 0.0238714374869982
supercont10.3_115091 0.0238714374869982
supercont10.3_115122 0.0238714374869982
supercont10.3_1532173 0.0238714374869982
supercont10.3_1532179 0.0238714374869982
supercont10.3_1634068 0.0238714374869982
supercont10.3_1930926 0.0238714374869982
supercont10.3_1994167 0.0238714374869982
supercont10.3_2026608 0.0238714374869982
supercont10.3_2037805 0.0238714374869982
supercont10.3_2363200 0.0238714374869982
supercont10.3_2528014 0.0238714374869982
supercont10.3_2660200 0.0238714374869982
supercont10.3_3201128 0.0238714374869982
supercont10.3_3220184 0.0238714374869982
supercont10.3_3546817 0.0238714374869982
supercont10.3_3776086 0.0238714374869982
supercont10.3_3782180 0.0238714374869982
supercont10.3_4011791 0.0238714374869982
supercont10.3_4218893 0.0238714374869982
supercont10.3_4218928 0.0238714374869982
supercont10.3_4294526 0.0238714374869982
supercont10.3_5136898 0.0238714374869982
supercont10.3_516761 0.0238714374869982
supercont10.4_1211191 0.0238714374869982
supercont10.4_1211192 0.0238714374869982
supercont10.4_1278363 0.0238714374869982
supercont10.4_1405824 0.0238714374869982
supercont10.4_1622547 0.0238714374869982
supercont10.4_2430907 0.0238714374869982
supercont10.4_2538555 0.0238714374869982
supercont10.4_2538618 0.0238714374869982
supercont10.4_2539074 0.0238714374869982
supercont10.4_2539443 0.0238714374869982
supercont10.4_2667308 0.0238714374869982
supercont10.4_3001363 0.0238714374869982
supercont10.4_3295228 0.0238714374869982
supercont10.4_3538815 0.0238714374869982
supercont10.4_3554936 0.0238714374869982
supercont10.4_3642470 0.0238714374869982
supercont10.4_3806585 0.0238714374869982
supercont10.4_4374290 0.0238714374869982
supercont10.4_4587670 0.0238714374869982
supercont10.4_4591054 0.0238714374869982
supercont10.4_4817836 0.0238714374869982
supercont10.4_4831431 0.0238714374869982
supercont10.4_5045625 0.0238714374869982
supercont10.4_5365972 0.0238714374869982
supercont10.4_5395762 0.0238714374869982
supercont10.4_5440011 0.0238714374869982
supercont10.4_5535961 0.0238714374869982
supercont10.4_827915 0.0238714374869982
supercont10.5_1250131 0.0238714374869982
supercont10.5_1347275 0.0238714374869982
supercont10.5_1364258 0.0238714374869982
supercont10.5_1475230 0.0238714374869982
supercont10.5_1632852 0.0238714374869982
supercont10.5_1632942 0.0238714374869982
supercont10.5_176065 0.0238714374869982
supercont10.5_1914947 0.0238714374869982
supercont10.5_2386581 0.0238714374869982
supercont10.5_2396372 0.0238714374869982
supercont10.5_2396758 0.0238714374869982
supercont10.5_2632087 0.0238714374869982
supercont10.5_278274 0.0238714374869982
supercont10.5_288475 0.0238714374869982
supercont10.5_2952572 0.0238714374869982
supercont10.5_2953144 0.0238714374869982
supercont10.5_3704048 0.0238714374869982
supercont10.5_3704102 0.0238714374869982
supercont10.5_3957909 0.0238714374869982
supercont10.5_3957963 0.0238714374869982
supercont10.5_405109 0.0238714374869982
supercont10.5_4173816 0.0238714374869982
supercont10.5_4174206 0.0238714374869982
supercont10.5_4174704 0.0238714374869982
supercont10.5_436432 0.0238714374869982
supercont10.5_4679540 0.0238714374869982
supercont10.5_5159494 0.0238714374869982
supercont10.5_5159566 0.0238714374869982
supercont10.5_5326565 0.0238714374869982
supercont10.5_5331712 0.0238714374869982
supercont10.5_5376645 0.0238714374869982
supercont10.5_5404050 0.0238714374869982
supercont10.5_5466595 0.0238714374869982
supercont10.5_5485821 0.0238714374869982
supercont10.5_5831591 0.0238714374869982
supercont10.5_6047982 0.0238714374869982
supercont10.5_6350500 0.0238714374869982
supercont10.5_701779 0.0238714374869982
supercont10.5_746157 0.0238714374869982
supercont10.6_1468377 0.0238714374869982
supercont10.6_1713960 0.0238714374869982
supercont10.6_1713962 0.0238714374869982
supercont10.6_1993153 0.0238714374869982
supercont10.6_2184287 0.0238714374869982
supercont10.6_292975 0.0238714374869982
supercont10.6_3258978 0.0238714374869982
supercont10.6_3259218 0.0238714374869982
supercont10.6_3385335 0.0238714374869982
supercont10.6_3568085 0.0238714374869982
supercont10.6_3693839 0.0238714374869982
supercont10.6_3810034 0.0238714374869982
supercont10.6_425638 0.0238714374869982
supercont10.6_4572 0.0238714374869982
supercont10.6_575988 0.0238714374869982
supercont10.6_576491 0.0238714374869982
supercont10.6_576544 0.0238714374869982
supercont10.6_626519 0.0238714374869982
supercont10.7_1207129 0.0238714374869982
supercont10.7_1207145 0.0238714374869982
supercont10.7_2323787 0.0238714374869982
supercont10.7_2563525 0.0238714374869982
supercont10.7_2701228 0.0238714374869982
supercont10.7_2701311 0.0238714374869982
supercont10.7_2807861 0.0238714374869982
supercont10.7_3217287 0.0238714374869982
supercont10.7_3273432 0.0238714374869982
supercont10.7_3435018 0.0238714374869982
supercont10.7_3561963 0.0238714374869982
supercont10.7_3614095 0.0238714374869982
supercont10.7_362248 0.0238714374869982
supercont10.7_3753534 0.0238714374869982
supercont10.7_3886182 0.0238714374869982
supercont10.7_398414 0.0238714374869982
supercont10.7_4160252 0.0238714374869982
supercont10.1_1146759 0.0324118829974261
supercont10.1_154757 0.0324118829974261
supercont10.1_154848 0.0324118829974261
supercont10.1_160974 0.0324118829974261
supercont10.1_1784536 0.0324118829974261
supercont10.1_1985932 0.0324118829974261
supercont10.1_2023154 0.0324118829974261
supercont10.1_2639982 0.0324118829974261
supercont10.1_3022826 0.0324118829974261
supercont10.1_3024980 0.0324118829974261
supercont10.1_3025021 0.0324118829974261
supercont10.1_3069750 0.0324118829974261
supercont10.1_3128561 0.0324118829974261
supercont10.1_3128732 0.0324118829974261
supercont10.1_3206894 0.0324118829974261
supercont10.1_3345007 0.0324118829974261
supercont10.1_348523 0.0324118829974261
supercont10.1_383695 0.0324118829974261
supercont10.1_391373 0.0324118829974261
supercont10.1_4528020 0.0324118829974261
supercont10.1_4614573 0.0324118829974261
supercont10.1_4703017 0.0324118829974261
supercont10.1_4999519 0.0324118829974261
supercont10.1_536431 0.0324118829974261
supercont10.1_5377967 0.0324118829974261
supercont10.1_5432136 0.0324118829974261
supercont10.1_5510183 0.0324118829974261
supercont10.1_5510243 0.0324118829974261
supercont10.1_5510291 0.0324118829974261
supercont10.1_5602360 0.0324118829974261
supercont10.1_5644758 0.0324118829974261
supercont10.1_5645462 0.0324118829974261
supercont10.1_5648637 0.0324118829974261
supercont10.1_5657471 0.0324118829974261
supercont10.1_5984467 0.0324118829974261
supercont10.1_6006049 0.0324118829974261
supercont10.1_6057952 0.0324118829974261
supercont10.1_609786 0.0324118829974261
supercont10.1_6579422 0.0324118829974261
supercont10.1_6579815 0.0324118829974261
supercont10.1_6580013 0.0324118829974261
supercont10.1_6657389 0.0324118829974261
supercont10.1_6712446 0.0324118829974261
supercont10.1_6968380 0.0324118829974261
supercont10.1_7102631 0.0324118829974261
supercont10.1_7156847 0.0324118829974261
supercont10.1_7217874 0.0324118829974261
supercont10.1_7219451 0.0324118829974261
supercont10.1_7469572 0.0324118829974261
supercont10.1_7626772 0.0324118829974261
supercont10.1_7642242 0.0324118829974261
supercont10.1_8069350 0.0324118829974261
supercont10.1_8200043 0.0324118829974261
supercont10.1_8538833 0.0324118829974261
supercont10.1_869422 0.0324118829974261
supercont10.1_8815047 0.0324118829974261
supercont10.1_8973401 0.0324118829974261
supercont10.1_9037149 0.0324118829974261
supercont10.1_9249585 0.0324118829974261
supercont10.1_9382910 0.0324118829974261
supercont10.1_9445682 0.0324118829974261
supercont10.1_9454509 0.0324118829974261
supercont10.2_1014542 0.0324118829974261
supercont10.2_178149 0.0324118829974261
supercont10.2_2036985 0.0324118829974261
supercont10.2_2037084 0.0324118829974261
supercont10.2_2195915 0.0324118829974261
supercont10.2_2263767 0.0324118829974261
supercont10.2_2517426 0.0324118829974261
supercont10.2_2753065 0.0324118829974261
supercont10.2_2753257 0.0324118829974261
supercont10.2_2753347 0.0324118829974261
supercont10.2_2954910 0.0324118829974261
supercont10.2_3031125 0.0324118829974261
supercont10.2_3040065 0.0324118829974261
supercont10.2_3040088 0.0324118829974261
supercont10.2_3053363 0.0324118829974261
supercont10.2_3069824 0.0324118829974261
supercont10.2_3440406 0.0324118829974261
supercont10.2_356162 0.0324118829974261
supercont10.2_3878389 0.0324118829974261
supercont10.2_4060192 0.0324118829974261
supercont10.2_4060195 0.0324118829974261
supercont10.2_4060273 0.0324118829974261
supercont10.2_4293076 0.0324118829974261
supercont10.2_4371458 0.0324118829974261
supercont10.2_4372259 0.0324118829974261
supercont10.2_4379835 0.0324118829974261
supercont10.2_4379872 0.0324118829974261
supercont10.2_4379900 0.0324118829974261
supercont10.2_468584 0.0324118829974261
supercont10.2_554554 0.0324118829974261
supercont10.2_647330 0.0324118829974261
supercont10.2_894316 0.0324118829974261
supercont10.3_1154788 0.0324118829974261
supercont10.3_1155052 0.0324118829974261
supercont10.3_1155061 0.0324118829974261
supercont10.3_1312528 0.0324118829974261
supercont10.3_1795014 0.0324118829974261
supercont10.3_1854812 0.0324118829974261
supercont10.3_1880704 0.0324118829974261
supercont10.3_2012735 0.0324118829974261
supercont10.3_2134834 0.0324118829974261
supercont10.3_2258753 0.0324118829974261
supercont10.3_2259155 0.0324118829974261
supercont10.3_2334595 0.0324118829974261
supercont10.3_2335025 0.0324118829974261
supercont10.3_2342958 0.0324118829974261
supercont10.3_2343040 0.0324118829974261
supercont10.3_2647861 0.0324118829974261
supercont10.3_2647966 0.0324118829974261
supercont10.3_2662828 0.0324118829974261
supercont10.3_2667002 0.0324118829974261
supercont10.3_2667028 0.0324118829974261
supercont10.3_2685465 0.0324118829974261
supercont10.3_2947377 0.0324118829974261
supercont10.3_2954403 0.0324118829974261
supercont10.3_2983322 0.0324118829974261
supercont10.3_3033336 0.0324118829974261
supercont10.3_3054538 0.0324118829974261
supercont10.3_3216408 0.0324118829974261
supercont10.3_3418018 0.0324118829974261
supercont10.3_3525058 0.0324118829974261
supercont10.3_3576501 0.0324118829974261
supercont10.3_3576530 0.0324118829974261
supercont10.3_3621489 0.0324118829974261
supercont10.3_3681278 0.0324118829974261
supercont10.3_3758056 0.0324118829974261
supercont10.3_3884128 0.0324118829974261
supercont10.3_3981727 0.0324118829974261
supercont10.3_4148917 0.0324118829974261
supercont10.3_4319091 0.0324118829974261
supercont10.3_4346368 0.0324118829974261
supercont10.3_4419279 0.0324118829974261
supercont10.3_4548003 0.0324118829974261
supercont10.3_4701275 0.0324118829974261
supercont10.3_4711626 0.0324118829974261
supercont10.4_1219602 0.0324118829974261
supercont10.4_1278222 0.0324118829974261
supercont10.4_1294347 0.0324118829974261
supercont10.4_1330494 0.0324118829974261
supercont10.4_151381 0.0324118829974261
supercont10.4_161003 0.0324118829974261
supercont10.4_166092 0.0324118829974261
supercont10.4_166557 0.0324118829974261
supercont10.4_166560 0.0324118829974261
supercont10.4_1784795 0.0324118829974261
supercont10.4_1808916 0.0324118829974261
supercont10.4_1985109 0.0324118829974261
supercont10.4_222626 0.0324118829974261
supercont10.4_2769584 0.0324118829974261
supercont10.4_2961444 0.0324118829974261
supercont10.4_3000585 0.0324118829974261
supercont10.4_3021969 0.0324118829974261
supercont10.4_3107685 0.0324118829974261
supercont10.4_3107760 0.0324118829974261
supercont10.4_3197714 0.0324118829974261
supercont10.4_3211709 0.0324118829974261
supercont10.4_3367350 0.0324118829974261
supercont10.4_3379058 0.0324118829974261
supercont10.4_3475006 0.0324118829974261
supercont10.4_3475036 0.0324118829974261
supercont10.4_3537647 0.0324118829974261
supercont10.4_3824357 0.0324118829974261
supercont10.4_3894409 0.0324118829974261
supercont10.4_3940482 0.0324118829974261
supercont10.4_4022783 0.0324118829974261
supercont10.4_4023170 0.0324118829974261
supercont10.4_4149471 0.0324118829974261
supercont10.4_4149602 0.0324118829974261
supercont10.4_4506766 0.0324118829974261
supercont10.4_4506824 0.0324118829974261
supercont10.4_4660533 0.0324118829974261
supercont10.4_5138499 0.0324118829974261
supercont10.4_5138524 0.0324118829974261
supercont10.4_5139051 0.0324118829974261
supercont10.4_5139525 0.0324118829974261
supercont10.4_5139803 0.0324118829974261
supercont10.4_5141011 0.0324118829974261
supercont10.4_5141289 0.0324118829974261
supercont10.4_5344119 0.0324118829974261
supercont10.4_5373062 0.0324118829974261
supercont10.4_5481654 0.0324118829974261
supercont10.4_5483473 0.0324118829974261
supercont10.4_5564780 0.0324118829974261
supercont10.4_5792758 0.0324118829974261
supercont10.5_108958 0.0324118829974261
supercont10.5_1235141 0.0324118829974261
supercont10.5_1322803 0.0324118829974261
supercont10.5_1349179 0.0324118829974261
supercont10.5_1357112 0.0324118829974261
supercont10.5_1357189 0.0324118829974261
supercont10.5_1588542 0.0324118829974261
supercont10.5_1649529 0.0324118829974261
supercont10.5_1650022 0.0324118829974261
supercont10.5_1653501 0.0324118829974261
supercont10.5_1909021 0.0324118829974261
supercont10.5_1909101 0.0324118829974261
supercont10.5_1909647 0.0324118829974261
supercont10.5_1909931 0.0324118829974261
supercont10.5_2006139 0.0324118829974261
supercont10.5_2025467 0.0324118829974261
supercont10.5_2109791 0.0324118829974261
supercont10.5_2306818 0.0324118829974261
supercont10.5_2385132 0.0324118829974261
supercont10.5_2385199 0.0324118829974261
supercont10.5_2385280 0.0324118829974261
supercont10.5_2389835 0.0324118829974261
supercont10.5_25318 0.0324118829974261
supercont10.5_25782 0.0324118829974261
supercont10.5_2706367 0.0324118829974261
supercont10.5_2759854 0.0324118829974261
supercont10.5_2863983 0.0324118829974261
supercont10.5_2863984 0.0324118829974261
supercont10.5_2955459 0.0324118829974261
supercont10.5_30046 0.0324118829974261
supercont10.5_30130 0.0324118829974261
supercont10.5_303881 0.0324118829974261
supercont10.5_3184009 0.0324118829974261
supercont10.5_3456078 0.0324118829974261
supercont10.5_3643551 0.0324118829974261
supercont10.5_3822895 0.0324118829974261
supercont10.5_3822899 0.0324118829974261
supercont10.5_4098652 0.0324118829974261
supercont10.5_4135044 0.0324118829974261
supercont10.5_4351273 0.0324118829974261
supercont10.5_4546331 0.0324118829974261
supercont10.5_5092069 0.0324118829974261
supercont10.5_5222137 0.0324118829974261
supercont10.5_5320254 0.0324118829974261
supercont10.5_5507616 0.0324118829974261
supercont10.5_5515507 0.0324118829974261
supercont10.5_5698597 0.0324118829974261
supercont10.5_6272487 0.0324118829974261
supercont10.5_6304581 0.0324118829974261
supercont10.5_745496 0.0324118829974261
supercont10.6_1235383 0.0324118829974261
supercont10.6_1235390 0.0324118829974261
supercont10.6_1235423 0.0324118829974261
supercont10.6_1235510 0.0324118829974261
supercont10.6_1255862 0.0324118829974261
supercont10.6_1521887 0.0324118829974261
supercont10.6_1591347 0.0324118829974261
supercont10.6_1713299 0.0324118829974261
supercont10.6_1830755 0.0324118829974261
supercont10.6_1852097 0.0324118829974261
supercont10.6_1923057 0.0324118829974261
supercont10.6_1962400 0.0324118829974261
supercont10.6_1967290 0.0324118829974261
supercont10.6_2050191 0.0324118829974261
supercont10.6_2050192 0.0324118829974261
supercont10.6_2288248 0.0324118829974261
supercont10.6_2494460 0.0324118829974261
supercont10.6_262197 0.0324118829974261
supercont10.6_2661690 0.0324118829974261
supercont10.6_298421 0.0324118829974261
supercont10.6_3168330 0.0324118829974261
supercont10.6_3332489 0.0324118829974261
supercont10.6_3340659 0.0324118829974261
supercont10.6_3555742 0.0324118829974261
supercont10.6_3629603 0.0324118829974261
supercont10.6_733743 0.0324118829974261
supercont10.6_744274 0.0324118829974261
supercont10.6_874172 0.0324118829974261
supercont10.6_928695 0.0324118829974261
supercont10.7_102474 0.0324118829974261
supercont10.7_1101467 0.0324118829974261
supercont10.7_1182270 0.0324118829974261
supercont10.7_1298512 0.0324118829974261
supercont10.7_1314952 0.0324118829974261
supercont10.7_1375173 0.0324118829974261
supercont10.7_1491941 0.0324118829974261
supercont10.7_1491978 0.0324118829974261
supercont10.7_1491994 0.0324118829974261
supercont10.7_1529558 0.0324118829974261
supercont10.7_174512 0.0324118829974261
supercont10.7_182704 0.0324118829974261
supercont10.7_2301566 0.0324118829974261
supercont10.7_258815 0.0324118829974261
supercont10.7_2607229 0.0324118829974261
supercont10.7_2743890 0.0324118829974261
supercont10.7_2805248 0.0324118829974261
supercont10.7_2805249 0.0324118829974261
supercont10.7_3098535 0.0324118829974261
supercont10.7_3412661 0.0324118829974261
supercont10.7_3526011 0.0324118829974261
supercont10.7_3757068 0.0324118829974261
supercont10.7_3772433 0.0324118829974261
supercont10.7_3823093 0.0324118829974261
supercont10.7_3872889 0.0324118829974261
supercont10.7_4094808 0.0324118829974261
supercont10.7_4100334 0.0324118829974261
supercont10.7_436855 0.0324118829974261
supercont10.7_459381 0.0324118829974261
supercont10.7_465307 0.0324118829974261
supercont10.7_539803 0.0324118829974261
supercont10.7_589218 0.0324118829974261
supercont10.7_947765 0.0324118829974261
supercont10.7_983053 0.0324118829974261
supercont10.7_984008 0.0324118829974261
supercont10.7_993054 0.0324118829974261
supercont10.7_995650 0.0324118829974261
supercont10.1_1044686 0.0333398597633353
supercont10.1_1108405 0.0333398597633353
supercont10.1_1360519 0.0333398597633353
supercont10.1_1483615 0.0333398597633353
supercont10.1_1593202 0.0333398597633353
supercont10.1_1877259 0.0333398597633353
supercont10.1_2236031 0.0333398597633353
supercont10.1_2546992 0.0333398597633353
supercont10.1_2547022 0.0333398597633353
supercont10.1_2647684 0.0333398597633353
supercont10.1_2755417 0.0333398597633353
supercont10.1_2843640 0.0333398597633353
supercont10.1_2844127 0.0333398597633353
supercont10.1_2861151 0.0333398597633353
supercont10.1_2861262 0.0333398597633353
supercont10.1_2861482 0.0333398597633353
supercont10.1_2861611 0.0333398597633353
supercont10.1_2960886 0.0333398597633353
supercont10.1_3004966 0.0333398597633353
supercont10.1_3212647 0.0333398597633353
supercont10.1_405502 0.0333398597633353
supercont10.1_4747198 0.0333398597633353
supercont10.1_477779 0.0333398597633353
supercont10.1_4797002 0.0333398597633353
supercont10.1_5142624 0.0333398597633353
supercont10.1_514898 0.0333398597633353
supercont10.1_5199001 0.0333398597633353
supercont10.1_5281636 0.0333398597633353
supercont10.1_5435903 0.0333398597633353
supercont10.1_5897494 0.0333398597633353
supercont10.1_5950947 0.0333398597633353
supercont10.1_5982537 0.0333398597633353
supercont10.1_6003549 0.0333398597633353
supercont10.1_6131539 0.0333398597633353
supercont10.1_6138535 0.0333398597633353
supercont10.1_6361929 0.0333398597633353
supercont10.1_636927 0.0333398597633353
supercont10.1_6594859 0.0333398597633353
supercont10.1_6863402 0.0333398597633353
supercont10.1_6895679 0.0333398597633353
supercont10.1_6923092 0.0333398597633353
supercont10.1_7151527 0.0333398597633353
supercont10.1_7275922 0.0333398597633353
supercont10.1_7315693 0.0333398597633353
supercont10.1_7360922 0.0333398597633353
supercont10.1_7527141 0.0333398597633353
supercont10.1_7657140 0.0333398597633353
supercont10.1_774238 0.0333398597633353
supercont10.1_7753732 0.0333398597633353
supercont10.1_7797514 0.0333398597633353
supercont10.1_7880763 0.0333398597633353
supercont10.1_8018159 0.0333398597633353
supercont10.1_8029905 0.0333398597633353
supercont10.1_8037862 0.0333398597633353
supercont10.1_8164488 0.0333398597633353
supercont10.1_820493 0.0333398597633353
supercont10.1_824043 0.0333398597633353
supercont10.1_8475827 0.0333398597633353
supercont10.1_8512223 0.0333398597633353
supercont10.1_8573336 0.0333398597633353
supercont10.1_8951119 0.0333398597633353
supercont10.1_8955153 0.0333398597633353
supercont10.1_9056136 0.0333398597633353
supercont10.1_9181301 0.0333398597633353
supercont10.1_9224700 0.0333398597633353
supercont10.1_9458285 0.0333398597633353
supercont10.1_9658806 0.0333398597633353
supercont10.1_979575 0.0333398597633353
supercont10.1_980988 0.0333398597633353
supercont10.2_1506339 0.0333398597633353
supercont10.2_161763 0.0333398597633353
supercont10.2_1649778 0.0333398597633353
supercont10.2_1777538 0.0333398597633353
supercont10.2_1783717 0.0333398597633353
supercont10.2_1870522 0.0333398597633353
supercont10.2_1870588 0.0333398597633353
supercont10.2_1900687 0.0333398597633353
supercont10.2_1956259 0.0333398597633353
supercont10.2_1980421 0.0333398597633353
supercont10.2_2034284 0.0333398597633353
supercont10.2_2036055 0.0333398597633353
supercont10.2_2063763 0.0333398597633353
supercont10.2_2064099 0.0333398597633353
supercont10.2_2080280 0.0333398597633353
supercont10.2_2080389 0.0333398597633353
supercont10.2_2190555 0.0333398597633353
supercont10.2_2355721 0.0333398597633353
supercont10.2_244310 0.0333398597633353
supercont10.2_2817694 0.0333398597633353
supercont10.2_2817760 0.0333398597633353
supercont10.2_2893087 0.0333398597633353
supercont10.2_2994324 0.0333398597633353
supercont10.2_2999972 0.0333398597633353
supercont10.2_308555 0.0333398597633353
supercont10.2_3134633 0.0333398597633353
supercont10.2_3217527 0.0333398597633353
supercont10.2_3221377 0.0333398597633353
supercont10.2_329225 0.0333398597633353
supercont10.2_3335055 0.0333398597633353
supercont10.2_3856147 0.0333398597633353
supercont10.2_3878585 0.0333398597633353
supercont10.2_3878753 0.0333398597633353
supercont10.2_3979367 0.0333398597633353
supercont10.2_4057774 0.0333398597633353
supercont10.2_4264680 0.0333398597633353
supercont10.2_4342284 0.0333398597633353
supercont10.2_4363419 0.0333398597633353
supercont10.2_833131 0.0333398597633353
supercont10.2_856149 0.0333398597633353
supercont10.3_1215274 0.0333398597633353
supercont10.3_1215300 0.0333398597633353
supercont10.3_1248826 0.0333398597633353
supercont10.3_1413028 0.0333398597633353
supercont10.3_1460860 0.0333398597633353
supercont10.3_1494545 0.0333398597633353
supercont10.3_2096397 0.0333398597633353
supercont10.3_2121542 0.0333398597633353
supercont10.3_2128644 0.0333398597633353
supercont10.3_2586437 0.0333398597633353
supercont10.3_2586482 0.0333398597633353
supercont10.3_2587256 0.0333398597633353
supercont10.3_2587313 0.0333398597633353
supercont10.3_2665866 0.0333398597633353
supercont10.3_2665867 0.0333398597633353
supercont10.3_2681932 0.0333398597633353
supercont10.3_2868866 0.0333398597633353
supercont10.3_287428 0.0333398597633353
supercont10.3_2919178 0.0333398597633353
supercont10.3_2982800 0.0333398597633353
supercont10.3_2982901 0.0333398597633353
supercont10.3_2983277 0.0333398597633353
supercont10.3_3115592 0.0333398597633353
supercont10.3_3137245 0.0333398597633353
supercont10.3_3202001 0.0333398597633353
supercont10.3_3255739 0.0333398597633353
supercont10.3_3255772 0.0333398597633353
supercont10.3_3256615 0.0333398597633353
supercont10.3_3342105 0.0333398597633353
supercont10.3_3383356 0.0333398597633353
supercont10.3_3483466 0.0333398597633353
supercont10.3_3489765 0.0333398597633353
supercont10.3_3489918 0.0333398597633353
supercont10.3_3525851 0.0333398597633353
supercont10.3_3759929 0.0333398597633353
supercont10.3_3775348 0.0333398597633353
supercont10.3_3777055 0.0333398597633353
supercont10.3_4294428 0.0333398597633353
supercont10.3_4410835 0.0333398597633353
supercont10.3_4419384 0.0333398597633353
supercont10.3_4436313 0.0333398597633353
supercont10.3_4437944 0.0333398597633353
supercont10.3_4988376 0.0333398597633353
supercont10.3_5139621 0.0333398597633353
supercont10.3_530569 0.0333398597633353
supercont10.3_531146 0.0333398597633353
supercont10.3_532073 0.0333398597633353
supercont10.3_532100 0.0333398597633353
supercont10.4_1278909 0.0333398597633353
supercont10.4_166055 0.0333398597633353
supercont10.4_1756970 0.0333398597633353
supercont10.4_1794431 0.0333398597633353
supercont10.4_1937281 0.0333398597633353
supercont10.4_2078957 0.0333398597633353
supercont10.4_2396768 0.0333398597633353
supercont10.4_2623649 0.0333398597633353
supercont10.4_2825603 0.0333398597633353
supercont10.4_2879926 0.0333398597633353
supercont10.4_2884445 0.0333398597633353
supercont10.4_2884449 0.0333398597633353
supercont10.4_3122203 0.0333398597633353
supercont10.4_3189403 0.0333398597633353
supercont10.4_3292263 0.0333398597633353
supercont10.4_3292282 0.0333398597633353
supercont10.4_3342842 0.0333398597633353
supercont10.4_3552987 0.0333398597633353
supercont10.4_3577206 0.0333398597633353
supercont10.4_3643085 0.0333398597633353
supercont10.4_3739533 0.0333398597633353
supercont10.4_3882290 0.0333398597633353
supercont10.4_3886504 0.0333398597633353
supercont10.4_3941525 0.0333398597633353
supercont10.4_4011430 0.0333398597633353
supercont10.4_4011431 0.0333398597633353
supercont10.4_4096365 0.0333398597633353
supercont10.4_4160007 0.0333398597633353
supercont10.4_4404922 0.0333398597633353
supercont10.4_4407678 0.0333398597633353
supercont10.4_4580320 0.0333398597633353
supercont10.4_4591423 0.0333398597633353
supercont10.4_4669273 0.0333398597633353
supercont10.4_4827198 0.0333398597633353
supercont10.4_4830423 0.0333398597633353
supercont10.4_5067298 0.0333398597633353
supercont10.4_5159205 0.0333398597633353
supercont10.4_518606 0.0333398597633353
supercont10.4_5404262 0.0333398597633353
supercont10.4_5430384 0.0333398597633353
supercont10.4_5456050 0.0333398597633353
supercont10.4_5684338 0.0333398597633353
supercont10.4_5706632 0.0333398597633353
supercont10.4_5706635 0.0333398597633353
supercont10.4_5908527 0.0333398597633353
supercont10.4_681393 0.0333398597633353
supercont10.4_691530 0.0333398597633353
supercont10.4_776592 0.0333398597633353
supercont10.4_844672 0.0333398597633353
supercont10.4_87404 0.0333398597633353
supercont10.4_97366 0.0333398597633353
supercont10.4_99314 0.0333398597633353
supercont10.5_1250910 0.0333398597633353
supercont10.5_1342171 0.0333398597633353
supercont10.5_1342184 0.0333398597633353
supercont10.5_1344343 0.0333398597633353
supercont10.5_1344349 0.0333398597633353
supercont10.5_1344370 0.0333398597633353
supercont10.5_1344385 0.0333398597633353
supercont10.5_1468104 0.0333398597633353
supercont10.5_1503623 0.0333398597633353
supercont10.5_1514501 0.0333398597633353
supercont10.5_161949 0.0333398597633353
supercont10.5_1647153 0.0333398597633353
supercont10.5_2342349 0.0333398597633353
supercont10.5_2360486 0.0333398597633353
supercont10.5_2401874 0.0333398597633353
supercont10.5_2464983 0.0333398597633353
supercont10.5_2503628 0.0333398597633353
supercont10.5_2720473 0.0333398597633353
supercont10.5_287699 0.0333398597633353
supercont10.5_288076 0.0333398597633353
supercont10.5_2914628 0.0333398597633353
supercont10.5_2937981 0.0333398597633353
supercont10.5_2950536 0.0333398597633353
supercont10.5_3161477 0.0333398597633353
supercont10.5_316505 0.0333398597633353
supercont10.5_3263813 0.0333398597633353
supercont10.5_3339655 0.0333398597633353
supercont10.5_3455787 0.0333398597633353
supercont10.5_3556580 0.0333398597633353
supercont10.5_3740626 0.0333398597633353
supercont10.5_4002561 0.0333398597633353
supercont10.5_4002649 0.0333398597633353
supercont10.5_4112095 0.0333398597633353
supercont10.5_4123346 0.0333398597633353
supercont10.5_4173769 0.0333398597633353
supercont10.5_4175313 0.0333398597633353
supercont10.5_444425 0.0333398597633353
supercont10.5_446687 0.0333398597633353
supercont10.5_446785 0.0333398597633353
supercont10.5_4782641 0.0333398597633353
supercont10.5_4900382 0.0333398597633353
supercont10.5_4918634 0.0333398597633353
supercont10.5_4924566 0.0333398597633353
supercont10.5_4951262 0.0333398597633353
supercont10.5_5081391 0.0333398597633353
supercont10.5_5165286 0.0333398597633353
supercont10.5_5190635 0.0333398597633353
supercont10.5_5244879 0.0333398597633353
supercont10.5_5326526 0.0333398597633353
supercont10.5_5368487 0.0333398597633353
supercont10.5_5434812 0.0333398597633353
supercont10.5_5481609 0.0333398597633353
supercont10.5_5508055 0.0333398597633353
supercont10.5_5576843 0.0333398597633353
supercont10.5_5719467 0.0333398597633353
supercont10.5_5742900 0.0333398597633353
supercont10.5_6274174 0.0333398597633353
supercont10.5_6280372 0.0333398597633353
supercont10.5_6304566 0.0333398597633353
supercont10.5_63087 0.0333398597633353
supercont10.5_6316596 0.0333398597633353
supercont10.5_6346935 0.0333398597633353
supercont10.5_6372407 0.0333398597633353
supercont10.5_700105 0.0333398597633353
supercont10.5_808517 0.0333398597633353
supercont10.6_1023943 0.0333398597633353
supercont10.6_1092609 0.0333398597633353
supercont10.6_1236310 0.0333398597633353
supercont10.6_1236311 0.0333398597633353
supercont10.6_1239254 0.0333398597633353
supercont10.6_1240050 0.0333398597633353
supercont10.6_1307900 0.0333398597633353
supercont10.6_141754 0.0333398597633353
supercont10.6_1419724 0.0333398597633353
supercont10.6_1522499 0.0333398597633353
supercont10.6_1630779 0.0333398597633353
supercont10.6_1732826 0.0333398597633353
supercont10.6_178690 0.0333398597633353
supercont10.6_1993348 0.0333398597633353
supercont10.6_2021463 0.0333398597633353
supercont10.6_2033733 0.0333398597633353
supercont10.6_2069899 0.0333398597633353
supercont10.6_2069925 0.0333398597633353
supercont10.6_2069987 0.0333398597633353
supercont10.6_2069988 0.0333398597633353
supercont10.6_2183150 0.0333398597633353
supercont10.6_2219579 0.0333398597633353
supercont10.6_2348465 0.0333398597633353
supercont10.6_2349100 0.0333398597633353
supercont10.6_256984 0.0333398597633353
supercont10.6_262767 0.0333398597633353
supercont10.6_27188 0.0333398597633353
supercont10.6_3367567 0.0333398597633353
supercont10.6_3627276 0.0333398597633353
supercont10.6_3655269 0.0333398597633353
supercont10.6_3687037 0.0333398597633353
supercont10.6_3759233 0.0333398597633353
supercont10.6_3821488 0.0333398597633353
supercont10.6_3822793 0.0333398597633353
supercont10.6_3823732 0.0333398597633353
supercont10.6_3914854 0.0333398597633353
supercont10.6_3916334 0.0333398597633353
supercont10.6_3960324 0.0333398597633353
supercont10.6_4000231 0.0333398597633353
supercont10.6_4720 0.0333398597633353
supercont10.6_569762 0.0333398597633353
supercont10.6_591765 0.0333398597633353
supercont10.6_632220 0.0333398597633353
supercont10.6_817083 0.0333398597633353
supercont10.6_819969 0.0333398597633353
supercont10.6_845321 0.0333398597633353
supercont10.6_922724 0.0333398597633353
supercont10.7_1008563 0.0333398597633353
supercont10.7_1028404 0.0333398597633353
supercont10.7_1054730 0.0333398597633353
supercont10.7_1054739 0.0333398597633353
supercont10.7_1107810 0.0333398597633353
supercont10.7_1140758 0.0333398597633353
supercont10.7_1226896 0.0333398597633353
supercont10.7_1391607 0.0333398597633353
supercont10.7_1480121 0.0333398597633353
supercont10.7_1481543 0.0333398597633353
supercont10.7_1481602 0.0333398597633353
supercont10.7_1527364 0.0333398597633353
supercont10.7_1527375 0.0333398597633353
supercont10.7_1527421 0.0333398597633353
supercont10.7_1527427 0.0333398597633353
supercont10.7_1573744 0.0333398597633353
supercont10.7_1574444 0.0333398597633353
supercont10.7_1624018 0.0333398597633353
supercont10.7_176919 0.0333398597633353
supercont10.7_22432 0.0333398597633353
supercont10.7_2365047 0.0333398597633353
supercont10.7_2403688 0.0333398597633353
supercont10.7_2505763 0.0333398597633353
supercont10.7_2595579 0.0333398597633353
supercont10.7_2675046 0.0333398597633353
supercont10.7_2686185 0.0333398597633353
supercont10.7_349533 0.0333398597633353
supercont10.7_3520603 0.0333398597633353
supercont10.7_3564031 0.0333398597633353
supercont10.7_3872209 0.0333398597633353
supercont10.7_4075007 0.0333398597633353
supercont10.7_4075022 0.0333398597633353
supercont10.7_4120429 0.0333398597633353
supercont10.7_4178787 0.0333398597633353
supercont10.7_4226872 0.0333398597633353
supercont10.7_458376 0.0333398597633353
supercont10.7_485045 0.0333398597633353
supercont10.7_542968 0.0333398597633353
supercont10.7_594558 0.0333398597633353
supercont10.7_644138 0.0333398597633353
supercont10.7_856864 0.0333398597633353
supercont10.7_868623 0.0333398597633353
supercont10.7_868638 0.0333398597633353
supercont10.7_894915 0.0333398597633353
supercont10.7_909889 0.0333398597633353
supercont10.7_941486 0.0333398597633353
supercont10.7_983078 0.0333398597633353
supercont10.7_983135 0.0333398597633353
supercont10.7_983957 0.0333398597633353
supercont10.7_991601 0.0333398597633353
supercont10.1_1276079 0.0351494144568582
supercont10.1_1276190 0.0351494144568582
supercont10.1_1383966 0.0351494144568582
supercont10.1_1409088 0.0351494144568582
supercont10.1_1485192 0.0351494144568582
supercont10.1_1520256 0.0351494144568582
supercont10.1_1533129 0.0351494144568582
supercont10.1_1551206 0.0351494144568582
supercont10.1_1625676 0.0351494144568582
supercont10.1_1636926 0.0351494144568582
supercont10.1_1733098 0.0351494144568582
supercont10.1_1733100 0.0351494144568582
supercont10.1_1877219 0.0351494144568582
supercont10.1_1877221 0.0351494144568582
supercont10.1_2170361 0.0351494144568582
supercont10.1_2744725 0.0351494144568582
supercont10.1_2744905 0.0351494144568582
supercont10.1_3027170 0.0351494144568582
supercont10.1_3094242 0.0351494144568582
supercont10.1_3208315 0.0351494144568582
supercont10.1_3237463 0.0351494144568582
supercont10.1_3246097 0.0351494144568582
supercont10.1_410928 0.0351494144568582
supercont10.1_417760 0.0351494144568582
supercont10.1_423043 0.0351494144568582
supercont10.1_4398773 0.0351494144568582
supercont10.1_4635649 0.0351494144568582
supercont10.1_4635674 0.0351494144568582
supercont10.1_4702948 0.0351494144568582
supercont10.1_4702984 0.0351494144568582
supercont10.1_4702990 0.0351494144568582
supercont10.1_5169750 0.0351494144568582
supercont10.1_5195754 0.0351494144568582
supercont10.1_5208115 0.0351494144568582
supercont10.1_521230 0.0351494144568582
supercont10.1_5518226 0.0351494144568582
supercont10.1_5584552 0.0351494144568582
supercont10.1_5618791 0.0351494144568582
supercont10.1_5717402 0.0351494144568582
supercont10.1_5717414 0.0351494144568582
supercont10.1_5717480 0.0351494144568582
supercont10.1_5718166 0.0351494144568582
supercont10.1_5718822 0.0351494144568582
supercont10.1_5718915 0.0351494144568582
supercont10.1_574680 0.0351494144568582
supercont10.1_575350 0.0351494144568582
supercont10.1_5954766 0.0351494144568582
supercont10.1_611828 0.0351494144568582
supercont10.1_611966 0.0351494144568582
supercont10.1_636728 0.0351494144568582
supercont10.1_636886 0.0351494144568582
supercont10.1_636912 0.0351494144568582
supercont10.1_6558240 0.0351494144568582
supercont10.1_6739525 0.0351494144568582
supercont10.1_6914131 0.0351494144568582
supercont10.1_7155808 0.0351494144568582
supercont10.1_7209815 0.0351494144568582
supercont10.1_7209866 0.0351494144568582
supercont10.1_7218435 0.0351494144568582
supercont10.1_7281918 0.0351494144568582
supercont10.1_7379234 0.0351494144568582
supercont10.1_7406897 0.0351494144568582
supercont10.1_7917541 0.0351494144568582
supercont10.1_8272929 0.0351494144568582
supercont10.1_8527888 0.0351494144568582
supercont10.1_8563213 0.0351494144568582
supercont10.1_8753188 0.0351494144568582
supercont10.1_8753224 0.0351494144568582
supercont10.1_9070152 0.0351494144568582
supercont10.1_9072211 0.0351494144568582
supercont10.1_9075308 0.0351494144568582
supercont10.1_9185138 0.0351494144568582
supercont10.1_9185139 0.0351494144568582
supercont10.1_9446003 0.0351494144568582
supercont10.1_9550489 0.0351494144568582
supercont10.1_9579652 0.0351494144568582
supercont10.2_1588895 0.0351494144568582
supercont10.2_1590397 0.0351494144568582
supercont10.2_180235 0.0351494144568582
supercont10.2_1870372 0.0351494144568582
supercont10.2_2080140 0.0351494144568582
supercont10.2_2194287 0.0351494144568582
supercont10.2_2745852 0.0351494144568582
supercont10.2_2832003 0.0351494144568582
supercont10.2_2840074 0.0351494144568582
supercont10.2_2974430 0.0351494144568582
supercont10.2_3035100 0.0351494144568582
supercont10.2_3051124 0.0351494144568582
supercont10.2_3073388 0.0351494144568582
supercont10.2_3104875 0.0351494144568582
supercont10.2_3128270 0.0351494144568582
supercont10.2_3157378 0.0351494144568582
supercont10.2_330617 0.0351494144568582
supercont10.2_3388950 0.0351494144568582
supercont10.2_3388954 0.0351494144568582
supercont10.2_3416806 0.0351494144568582
supercont10.2_3817303 0.0351494144568582
supercont10.2_3834434 0.0351494144568582
supercont10.2_3857891 0.0351494144568582
supercont10.2_3938132 0.0351494144568582
supercont10.2_4060709 0.0351494144568582
supercont10.2_4060717 0.0351494144568582
supercont10.2_4199214 0.0351494144568582
supercont10.2_4264664 0.0351494144568582
supercont10.2_4360279 0.0351494144568582
supercont10.2_469150 0.0351494144568582
supercont10.2_535271 0.0351494144568582
supercont10.2_618676 0.0351494144568582
supercont10.2_717881 0.0351494144568582
supercont10.2_981860 0.0351494144568582
supercont10.3_1101829 0.0351494144568582
supercont10.3_1101913 0.0351494144568582
supercont10.3_1301977 0.0351494144568582
supercont10.3_1460066 0.0351494144568582
supercont10.3_1796654 0.0351494144568582
supercont10.3_1849475 0.0351494144568582
supercont10.3_1855310 0.0351494144568582
supercont10.3_1936293 0.0351494144568582
supercont10.3_2109230 0.0351494144568582
supercont10.3_2325356 0.0351494144568582
supercont10.3_2335261 0.0351494144568582
supercont10.3_2500257 0.0351494144568582
supercont10.3_2500561 0.0351494144568582
supercont10.3_2649129 0.0351494144568582
supercont10.3_2712333 0.0351494144568582
supercont10.3_2932595 0.0351494144568582
supercont10.3_3010017 0.0351494144568582
supercont10.3_3102359 0.0351494144568582
supercont10.3_3202046 0.0351494144568582
supercont10.3_3268707 0.0351494144568582
supercont10.3_3318043 0.0351494144568582
supercont10.3_331977 0.0351494144568582
supercont10.3_3493385 0.0351494144568582
supercont10.3_3496256 0.0351494144568582
supercont10.3_3498000 0.0351494144568582
supercont10.3_3780402 0.0351494144568582
supercont10.3_3780407 0.0351494144568582
supercont10.3_3883963 0.0351494144568582
supercont10.3_4318345 0.0351494144568582
supercont10.3_4318408 0.0351494144568582
supercont10.3_4318546 0.0351494144568582
supercont10.3_4328692 0.0351494144568582
supercont10.3_4340495 0.0351494144568582
supercont10.3_4431894 0.0351494144568582
supercont10.3_4434306 0.0351494144568582
supercont10.3_4546566 0.0351494144568582
supercont10.3_4713540 0.0351494144568582
supercont10.3_5045098 0.0351494144568582
supercont10.3_5113567 0.0351494144568582
supercont10.3_61299 0.0351494144568582
supercont10.4_1278117 0.0351494144568582
supercont10.4_1399236 0.0351494144568582
supercont10.4_1401385 0.0351494144568582
supercont10.4_150054 0.0351494144568582
supercont10.4_1687226 0.0351494144568582
supercont10.4_173710 0.0351494144568582
supercont10.4_1748312 0.0351494144568582
supercont10.4_1754178 0.0351494144568582
supercont10.4_1799908 0.0351494144568582
supercont10.4_222681 0.0351494144568582
supercont10.4_2582561 0.0351494144568582
supercont10.4_2608142 0.0351494144568582
supercont10.4_2762060 0.0351494144568582
supercont10.4_3021968 0.0351494144568582
supercont10.4_3189526 0.0351494144568582
supercont10.4_3197067 0.0351494144568582
supercont10.4_3247202 0.0351494144568582
supercont10.4_3400562 0.0351494144568582
supercont10.4_3665945 0.0351494144568582
supercont10.4_4016303 0.0351494144568582
supercont10.4_4149560 0.0351494144568582
supercont10.4_4149683 0.0351494144568582
supercont10.4_4155201 0.0351494144568582
supercont10.4_4155353 0.0351494144568582
supercont10.4_4155388 0.0351494144568582
supercont10.4_4155398 0.0351494144568582
supercont10.4_4155603 0.0351494144568582
supercont10.4_4356221 0.0351494144568582
supercont10.4_4513806 0.0351494144568582
supercont10.4_4514086 0.0351494144568582
supercont10.4_4514227 0.0351494144568582
supercont10.4_4538520 0.0351494144568582
supercont10.4_4556757 0.0351494144568582
supercont10.4_4664970 0.0351494144568582
supercont10.4_4668650 0.0351494144568582
supercont10.4_4842430 0.0351494144568582
supercont10.4_5137798 0.0351494144568582
supercont10.4_5137873 0.0351494144568582
supercont10.4_5139572 0.0351494144568582
supercont10.4_5139578 0.0351494144568582
supercont10.4_5139601 0.0351494144568582
supercont10.4_5139611 0.0351494144568582
supercont10.4_5139653 0.0351494144568582
supercont10.4_5139694 0.0351494144568582
supercont10.4_5139725 0.0351494144568582
supercont10.4_5139796 0.0351494144568582
supercont10.4_5139911 0.0351494144568582
supercont10.4_5139917 0.0351494144568582
supercont10.4_5139969 0.0351494144568582
supercont10.4_5140074 0.0351494144568582
supercont10.4_5140372 0.0351494144568582
supercont10.4_5140482 0.0351494144568582
supercont10.4_5141007 0.0351494144568582
supercont10.4_5141249 0.0351494144568582
supercont10.4_5162715 0.0351494144568582
supercont10.4_5400808 0.0351494144568582
supercont10.4_5581277 0.0351494144568582
supercont10.4_5588031 0.0351494144568582
supercont10.4_5615411 0.0351494144568582
supercont10.4_5629566 0.0351494144568582
supercont10.4_5632599 0.0351494144568582
supercont10.4_5905456 0.0351494144568582
supercont10.4_622804 0.0351494144568582
supercont10.4_65675 0.0351494144568582
supercont10.4_698486 0.0351494144568582
supercont10.4_96967 0.0351494144568582
supercont10.4_97619 0.0351494144568582
supercont10.5_1608472 0.0351494144568582
supercont10.5_1608473 0.0351494144568582
supercont10.5_1895712 0.0351494144568582
supercont10.5_19995 0.0351494144568582
supercont10.5_1999501 0.0351494144568582
supercont10.5_20016 0.0351494144568582
supercont10.5_20342 0.0351494144568582
supercont10.5_2481646 0.0351494144568582
supercont10.5_2503578 0.0351494144568582
supercont10.5_2849710 0.0351494144568582
supercont10.5_31646 0.0351494144568582
supercont10.5_3357878 0.0351494144568582
supercont10.5_3455880 0.0351494144568582
supercont10.5_3650090 0.0351494144568582
supercont10.5_3903646 0.0351494144568582
supercont10.5_4030964 0.0351494144568582
supercont10.5_4031447 0.0351494144568582
supercont10.5_4173014 0.0351494144568582
supercont10.5_4176284 0.0351494144568582
supercont10.5_4301420 0.0351494144568582
supercont10.5_4423839 0.0351494144568582
supercont10.5_449467 0.0351494144568582
supercont10.5_4535340 0.0351494144568582
supercont10.5_4564116 0.0351494144568582
supercont10.5_4564228 0.0351494144568582
supercont10.5_4715867 0.0351494144568582
supercont10.5_4918278 0.0351494144568582
supercont10.5_4923689 0.0351494144568582
supercont10.5_525485 0.0351494144568582
supercont10.5_5373921 0.0351494144568582
supercont10.5_5454261 0.0351494144568582
supercont10.5_5484884 0.0351494144568582
supercont10.5_5571954 0.0351494144568582
supercont10.5_5743089 0.0351494144568582
supercont10.5_5743093 0.0351494144568582
supercont10.5_5770078 0.0351494144568582
supercont10.5_5770365 0.0351494144568582
supercont10.5_5806296 0.0351494144568582
supercont10.5_5831762 0.0351494144568582
supercont10.5_5832365 0.0351494144568582
supercont10.5_5832416 0.0351494144568582
supercont10.5_5866944 0.0351494144568582
supercont10.5_5867022 0.0351494144568582
supercont10.5_5867158 0.0351494144568582
supercont10.5_6304500 0.0351494144568582
supercont10.5_6304630 0.0351494144568582
supercont10.5_6304638 0.0351494144568582
supercont10.5_6307103 0.0351494144568582
supercont10.5_730142 0.0351494144568582
supercont10.5_740548 0.0351494144568582
supercont10.5_99790 0.0351494144568582
supercont10.6_1220036 0.0351494144568582
supercont10.6_1366362 0.0351494144568582
supercont10.6_1396187 0.0351494144568582
supercont10.6_1450985 0.0351494144568582
supercont10.6_1501911 0.0351494144568582
supercont10.6_1537588 0.0351494144568582
supercont10.6_1590852 0.0351494144568582
supercont10.6_1836653 0.0351494144568582
supercont10.6_1923084 0.0351494144568582
supercont10.6_2181191 0.0351494144568582
supercont10.6_2221834 0.0351494144568582
supercont10.6_2227963 0.0351494144568582
supercont10.6_2227973 0.0351494144568582
supercont10.6_2425222 0.0351494144568582
supercont10.6_293331 0.0351494144568582
supercont10.6_293332 0.0351494144568582
supercont10.6_3245108 0.0351494144568582
supercont10.6_3245119 0.0351494144568582
supercont10.6_3378321 0.0351494144568582
supercont10.6_3378696 0.0351494144568582
supercont10.6_3584557 0.0351494144568582
supercont10.6_3628443 0.0351494144568582
supercont10.6_3654429 0.0351494144568582
supercont10.6_3818412 0.0351494144568582
supercont10.6_3852144 0.0351494144568582
supercont10.6_626712 0.0351494144568582
supercont10.6_741121 0.0351494144568582
supercont10.6_860869 0.0351494144568582
supercont10.6_903915 0.0351494144568582
supercont10.7_101640 0.0351494144568582
supercont10.7_1019898 0.0351494144568582
supercont10.7_102351 0.0351494144568582
supercont10.7_1101902 0.0351494144568582
supercont10.7_1182303 0.0351494144568582
supercont10.7_1203941 0.0351494144568582
supercont10.7_1226837 0.0351494144568582
supercont10.7_1285106 0.0351494144568582
supercont10.7_1386356 0.0351494144568582
supercont10.7_1391784 0.0351494144568582
supercont10.7_1409383 0.0351494144568582
supercont10.7_152321 0.0351494144568582
supercont10.7_2306839 0.0351494144568582
supercont10.7_2332032 0.0351494144568582
supercont10.7_2332128 0.0351494144568582
supercont10.7_2363650 0.0351494144568582
supercont10.7_2392967 0.0351494144568582
supercont10.7_2505890 0.0351494144568582
supercont10.7_2612329 0.0351494144568582
supercont10.7_2674315 0.0351494144568582
supercont10.7_270360 0.0351494144568582
supercont10.7_2777821 0.0351494144568582
supercont10.7_284224 0.0351494144568582
supercont10.7_2881361 0.0351494144568582
supercont10.7_3320543 0.0351494144568582
supercont10.7_338050 0.0351494144568582
supercont10.7_3429721 0.0351494144568582
supercont10.7_3488033 0.0351494144568582
supercont10.7_3706293 0.0351494144568582
supercont10.7_3753873 0.0351494144568582
supercont10.7_463564 0.0351494144568582
supercont10.7_465459 0.0351494144568582
supercont10.7_488537 0.0351494144568582
supercont10.7_539762 0.0351494144568582
supercont10.7_894798 0.0351494144568582
supercont10.7_983063 0.0351494144568582
supercont10.7_983144 0.0351494144568582
supercont10.7_983621 0.0351494144568582
supercont10.1_1061536 0.0360748418360478
supercont10.1_1262268 0.0360748418360478
supercont10.1_1262286 0.0360748418360478
supercont10.1_1284461 0.0360748418360478
supercont10.1_1407086 0.0360748418360478
supercont10.1_1449523 0.0360748418360478
supercont10.1_1464178 0.0360748418360478
supercont10.1_1654570 0.0360748418360478
supercont10.1_2224121 0.0360748418360478
supercont10.1_2360735 0.0360748418360478
supercont10.1_2360800 0.0360748418360478
supercont10.1_2860308 0.0360748418360478
supercont10.1_2906936 0.0360748418360478
supercont10.1_2933621 0.0360748418360478
supercont10.1_3047651 0.0360748418360478
supercont10.1_3383524 0.0360748418360478
supercont10.1_3417033 0.0360748418360478
supercont10.1_383078 0.0360748418360478
supercont10.1_4522628 0.0360748418360478
supercont10.1_4523578 0.0360748418360478
supercont10.1_4523581 0.0360748418360478
supercont10.1_4527898 0.0360748418360478
supercont10.1_4644297 0.0360748418360478
supercont10.1_4727167 0.0360748418360478
supercont10.1_4727168 0.0360748418360478
supercont10.1_4747197 0.0360748418360478
supercont10.1_477686 0.0360748418360478
supercont10.1_4858942 0.0360748418360478
supercont10.1_5165402 0.0360748418360478
supercont10.1_5446366 0.0360748418360478
supercont10.1_5519807 0.0360748418360478
supercont10.1_5637490 0.0360748418360478
supercont10.1_5637673 0.0360748418360478
supercont10.1_5637865 0.0360748418360478
supercont10.1_5637934 0.0360748418360478
supercont10.1_5638047 0.0360748418360478
supercont10.1_576265 0.0360748418360478
supercont10.1_576268 0.0360748418360478
supercont10.1_5841485 0.0360748418360478
supercont10.1_6005995 0.0360748418360478
supercont10.1_6123311 0.0360748418360478
supercont10.1_628962 0.0360748418360478
supercont10.1_6335178 0.0360748418360478
supercont10.1_6362289 0.0360748418360478
supercont10.1_7155030 0.0360748418360478
supercont10.1_7156054 0.0360748418360478
supercont10.1_7157549 0.0360748418360478
supercont10.1_7162216 0.0360748418360478
supercont10.1_7218297 0.0360748418360478
supercont10.1_7218499 0.0360748418360478
supercont10.1_7241259 0.0360748418360478
supercont10.1_7281885 0.0360748418360478
supercont10.1_751816 0.0360748418360478
supercont10.1_751889 0.0360748418360478
supercont10.1_810220 0.0360748418360478
supercont10.1_8138296 0.0360748418360478
supercont10.1_8138320 0.0360748418360478
supercont10.1_8385994 0.0360748418360478
supercont10.1_8386066 0.0360748418360478
supercont10.1_860635 0.0360748418360478
supercont10.1_8607714 0.0360748418360478
supercont10.1_8805101 0.0360748418360478
supercont10.1_9049220 0.0360748418360478
supercont10.1_9049367 0.0360748418360478
supercont10.1_9071778 0.0360748418360478
supercont10.1_9184692 0.0360748418360478
supercont10.1_9253808 0.0360748418360478
supercont10.1_9254421 0.0360748418360478
supercont10.1_9370355 0.0360748418360478
supercont10.1_9572857 0.0360748418360478
supercont10.2_176430 0.0360748418360478
supercont10.2_179915 0.0360748418360478
supercont10.2_1870261 0.0360748418360478
supercont10.2_1956115 0.0360748418360478
supercont10.2_2063057 0.0360748418360478
supercont10.2_2063130 0.0360748418360478
supercont10.2_226352 0.0360748418360478
supercont10.2_2356602 0.0360748418360478
supercont10.2_2363636 0.0360748418360478
supercont10.2_244417 0.0360748418360478
supercont10.2_248306 0.0360748418360478
supercont10.2_2497091 0.0360748418360478
supercont10.2_2562929 0.0360748418360478
supercont10.2_2743575 0.0360748418360478
supercont10.2_2803411 0.0360748418360478
supercont10.2_2812334 0.0360748418360478
supercont10.2_2831895 0.0360748418360478
supercont10.2_3017579 0.0360748418360478
supercont10.2_3060002 0.0360748418360478
supercont10.2_3143528 0.0360748418360478
supercont10.2_3194829 0.0360748418360478
supercont10.2_3258170 0.0360748418360478
supercont10.2_3768878 0.0360748418360478
supercont10.2_3818082 0.0360748418360478
supercont10.2_3938147 0.0360748418360478
supercont10.2_4021427 0.0360748418360478
supercont10.2_4054807 0.0360748418360478
supercont10.2_4081990 0.0360748418360478
supercont10.2_4173354 0.0360748418360478
supercont10.2_4179235 0.0360748418360478
supercont10.2_857016 0.0360748418360478
supercont10.3_1277025 0.0360748418360478
supercont10.3_1277138 0.0360748418360478
supercont10.3_1474851 0.0360748418360478
supercont10.3_1576544 0.0360748418360478
supercont10.3_1775898 0.0360748418360478
supercont10.3_1963997 0.0360748418360478
supercont10.3_2128743 0.0360748418360478
supercont10.3_2259392 0.0360748418360478
supercont10.3_2418118 0.0360748418360478
supercont10.3_2458287 0.0360748418360478
supercont10.3_2462696 0.0360748418360478
supercont10.3_2681678 0.0360748418360478
supercont10.3_283870 0.0360748418360478
supercont10.3_3026761 0.0360748418360478
supercont10.3_3048644 0.0360748418360478
supercont10.3_3116291 0.0360748418360478
supercont10.3_3243993 0.0360748418360478
supercont10.3_3268703 0.0360748418360478
supercont10.3_3361238 0.0360748418360478
supercont10.3_3564103 0.0360748418360478
supercont10.3_3575737 0.0360748418360478
supercont10.3_3876328 0.0360748418360478
supercont10.3_3876598 0.0360748418360478
supercont10.3_3879389 0.0360748418360478
supercont10.3_3879396 0.0360748418360478
supercont10.3_3879445 0.0360748418360478
supercont10.3_3879467 0.0360748418360478
supercont10.3_3990670 0.0360748418360478
supercont10.3_4413042 0.0360748418360478
supercont10.3_4423969 0.0360748418360478
supercont10.3_4438385 0.0360748418360478
supercont10.3_4505381 0.0360748418360478
supercont10.3_4505638 0.0360748418360478
supercont10.3_5125903 0.0360748418360478
supercont10.3_5187342 0.0360748418360478
supercont10.3_5199451 0.0360748418360478
supercont10.3_530034 0.0360748418360478
supercont10.3_540757 0.0360748418360478
supercont10.3_543111 0.0360748418360478
supercont10.3_644185 0.0360748418360478
supercont10.4_100107 0.0360748418360478
supercont10.4_100782 0.0360748418360478
supercont10.4_1278897 0.0360748418360478
supercont10.4_1332245 0.0360748418360478
supercont10.4_1332248 0.0360748418360478
supercont10.4_1754378 0.0360748418360478
supercont10.4_1790762 0.0360748418360478
supercont10.4_1796119 0.0360748418360478
supercont10.4_2079120 0.0360748418360478
supercont10.4_2079124 0.0360748418360478
supercont10.4_222397 0.0360748418360478
supercont10.4_2445388 0.0360748418360478
supercont10.4_2455577 0.0360748418360478
supercont10.4_274764 0.0360748418360478
supercont10.4_2782841 0.0360748418360478
supercont10.4_2785470 0.0360748418360478
supercont10.4_2827546 0.0360748418360478
supercont10.4_2862710 0.0360748418360478
supercont10.4_2907080 0.0360748418360478
supercont10.4_3099415 0.0360748418360478
supercont10.4_3197010 0.0360748418360478
supercont10.4_3278969 0.0360748418360478
supercont10.4_3367929 0.0360748418360478
supercont10.4_3552820 0.0360748418360478
supercont10.4_3553561 0.0360748418360478
supercont10.4_3737962 0.0360748418360478
supercont10.4_3774071 0.0360748418360478
supercont10.4_3901722 0.0360748418360478
supercont10.4_3913929 0.0360748418360478
supercont10.4_3943451 0.0360748418360478
supercont10.4_4022249 0.0360748418360478
supercont10.4_4079978 0.0360748418360478
supercont10.4_418516 0.0360748418360478
supercont10.4_4569763 0.0360748418360478
supercont10.4_4690879 0.0360748418360478
supercont10.4_4750097 0.0360748418360478
supercont10.4_4762172 0.0360748418360478
supercont10.4_4843111 0.0360748418360478
supercont10.4_5141894 0.0360748418360478
supercont10.4_5161922 0.0360748418360478
supercont10.4_5178725 0.0360748418360478
supercont10.4_5261704 0.0360748418360478
supercont10.4_5343595 0.0360748418360478
supercont10.4_5508662 0.0360748418360478
supercont10.4_5728856 0.0360748418360478
supercont10.5_100000 0.0360748418360478
supercont10.5_1535106 0.0360748418360478
supercont10.5_1556681 0.0360748418360478
supercont10.5_1909956 0.0360748418360478
supercont10.5_1913084 0.0360748418360478
supercont10.5_1913085 0.0360748418360478
supercont10.5_2375117 0.0360748418360478
supercont10.5_2380551 0.0360748418360478
supercont10.5_2422162 0.0360748418360478
supercont10.5_2451761 0.0360748418360478
supercont10.5_2460703 0.0360748418360478
supercont10.5_2465160 0.0360748418360478
supercont10.5_2479392 0.0360748418360478
supercont10.5_2515219 0.0360748418360478
supercont10.5_2863250 0.0360748418360478
supercont10.5_2864141 0.0360748418360478
supercont10.5_2864205 0.0360748418360478
supercont10.5_2864208 0.0360748418360478
supercont10.5_2864481 0.0360748418360478
supercont10.5_31207 0.0360748418360478
supercont10.5_3268334 0.0360748418360478
supercont10.5_3268366 0.0360748418360478
supercont10.5_3268378 0.0360748418360478
supercont10.5_3268392 0.0360748418360478
supercont10.5_3268477 0.0360748418360478
supercont10.5_3451778 0.0360748418360478
supercont10.5_3452783 0.0360748418360478
supercont10.5_3452843 0.0360748418360478
supercont10.5_3454546 0.0360748418360478
supercont10.5_3454555 0.0360748418360478
supercont10.5_3454780 0.0360748418360478
supercont10.5_3454787 0.0360748418360478
supercont10.5_3454937 0.0360748418360478
supercont10.5_3823055 0.0360748418360478
supercont10.5_4003300 0.0360748418360478
supercont10.5_4099683 0.0360748418360478
supercont10.5_4137170 0.0360748418360478
supercont10.5_447102 0.0360748418360478
supercont10.5_476907 0.0360748418360478
supercont10.5_4875842 0.0360748418360478
supercont10.5_4971200 0.0360748418360478
supercont10.5_4971223 0.0360748418360478
supercont10.5_4987651 0.0360748418360478
supercont10.5_5084743 0.0360748418360478
supercont10.5_5165255 0.0360748418360478
supercont10.5_5274083 0.0360748418360478
supercont10.5_5367944 0.0360748418360478
supercont10.5_5368070 0.0360748418360478
supercont10.5_5424076 0.0360748418360478
supercont10.5_5481601 0.0360748418360478
supercont10.5_5568924 0.0360748418360478
supercont10.5_5568950 0.0360748418360478
supercont10.5_5846520 0.0360748418360478
supercont10.5_5936611 0.0360748418360478
supercont10.5_5943113 0.0360748418360478
supercont10.5_6350431 0.0360748418360478
supercont10.5_6354364 0.0360748418360478
supercont10.5_6360981 0.0360748418360478
supercont10.5_650751 0.0360748418360478
supercont10.5_65490 0.0360748418360478
supercont10.5_733871 0.0360748418360478
supercont10.6_1093127 0.0360748418360478
supercont10.6_1644533 0.0360748418360478
supercont10.6_1648932 0.0360748418360478
supercont10.6_1651219 0.0360748418360478
supercont10.6_1651325 0.0360748418360478
supercont10.6_178285 0.0360748418360478
supercont10.6_2157600 0.0360748418360478
supercont10.6_2181140 0.0360748418360478
supercont10.6_226210 0.0360748418360478
supercont10.6_2495569 0.0360748418360478
supercont10.6_262710 0.0360748418360478
supercont10.6_2751656 0.0360748418360478
supercont10.6_3170792 0.0360748418360478
supercont10.6_3170880 0.0360748418360478
supercont10.6_3170902 0.0360748418360478
supercont10.6_3170903 0.0360748418360478
supercont10.6_3171376 0.0360748418360478
supercont10.6_3322827 0.0360748418360478
supercont10.6_3370491 0.0360748418360478
supercont10.6_3595997 0.0360748418360478
supercont10.6_3606579 0.0360748418360478
supercont10.6_3623445 0.0360748418360478
supercont10.6_3692650 0.0360748418360478
supercont10.6_3695324 0.0360748418360478
supercont10.6_3811578 0.0360748418360478
supercont10.6_3841684 0.0360748418360478
supercont10.6_4000249 0.0360748418360478
supercont10.6_563955 0.0360748418360478
supercont10.6_853170 0.0360748418360478
supercont10.6_853173 0.0360748418360478
supercont10.7_1029195 0.0360748418360478
supercont10.7_1056984 0.0360748418360478
supercont10.7_1090480 0.0360748418360478
supercont10.7_1166652 0.0360748418360478
supercont10.7_1298458 0.0360748418360478
supercont10.7_1430805 0.0360748418360478
supercont10.7_2476560 0.0360748418360478
supercont10.7_2478492 0.0360748418360478
supercont10.7_2478505 0.0360748418360478
supercont10.7_2478528 0.0360748418360478
supercont10.7_2684170 0.0360748418360478
supercont10.7_2684925 0.0360748418360478
supercont10.7_2684968 0.0360748418360478
supercont10.7_2807329 0.0360748418360478
supercont10.7_3320510 0.0360748418360478
supercont10.7_3621515 0.0360748418360478
supercont10.7_4039447 0.0360748418360478
supercont10.7_485125 0.0360748418360478
supercont10.7_485192 0.0360748418360478
supercont10.7_585490 0.0360748418360478
supercont10.7_585491 0.0360748418360478
supercont10.7_585859 0.0360748418360478
supercont10.7_704205 0.0360748418360478
supercont10.7_904494 0.0360748418360478
supercont10.7_904917 0.0360748418360478
supercont10.7_981764 0.0360748418360478
supercont10.7_981811 0.0360748418360478
supercont10.7_983213 0.0360748418360478
supercont10.7_98567 0.0360748418360478
supercont10.7_98698 0.0360748418360478
supercont10.7_991658 0.0360748418360478
supercont10.1_1018094 0.0471799703863239
supercont10.1_1065574 0.0471799703863239
supercont10.1_1066935 0.0471799703863239
supercont10.1_1191233 0.0471799703863239
supercont10.1_1242479 0.0471799703863239
supercont10.1_1294704 0.0471799703863239
supercont10.1_129520 0.0471799703863239
supercont10.1_1449350 0.0471799703863239
supercont10.1_1463981 0.0471799703863239
supercont10.1_1465174 0.0471799703863239
supercont10.1_1465180 0.0471799703863239
supercont10.1_1489308 0.0471799703863239
supercont10.1_1502950 0.0471799703863239
supercont10.1_1534392 0.0471799703863239
supercont10.1_154801 0.0471799703863239
supercont10.1_157077 0.0471799703863239
supercont10.1_1592287 0.0471799703863239
supercont10.1_1593362 0.0471799703863239
supercont10.1_1593992 0.0471799703863239
supercont10.1_1715792 0.0471799703863239
supercont10.1_1716787 0.0471799703863239
supercont10.1_1716833 0.0471799703863239
supercont10.1_1717355 0.0471799703863239
supercont10.1_1717691 0.0471799703863239
supercont10.1_1717748 0.0471799703863239
supercont10.1_1719217 0.0471799703863239
supercont10.1_1719255 0.0471799703863239
supercont10.1_1719419 0.0471799703863239
supercont10.1_1719440 0.0471799703863239
supercont10.1_1719655 0.0471799703863239
supercont10.1_1720067 0.0471799703863239
supercont10.1_1720073 0.0471799703863239
supercont10.1_1720082 0.0471799703863239
supercont10.1_1720151 0.0471799703863239
supercont10.1_1720223 0.0471799703863239
supercont10.1_1720447 0.0471799703863239
supercont10.1_1720510 0.0471799703863239
supercont10.1_1730695 0.0471799703863239
supercont10.1_1730696 0.0471799703863239
supercont10.1_1730831 0.0471799703863239
supercont10.1_1794116 0.0471799703863239
supercont10.1_187908 0.0471799703863239
supercont10.1_2138571 0.0471799703863239
supercont10.1_2214128 0.0471799703863239
supercont10.1_2438829 0.0471799703863239
supercont10.1_2475828 0.0471799703863239
supercont10.1_2537527 0.0471799703863239
supercont10.1_2537617 0.0471799703863239
supercont10.1_2638651 0.0471799703863239
supercont10.1_2733007 0.0471799703863239
supercont10.1_2832535 0.0471799703863239
supercont10.1_2860629 0.0471799703863239
supercont10.1_2861140 0.0471799703863239
supercont10.1_2871522 0.0471799703863239
supercont10.1_2871593 0.0471799703863239
supercont10.1_2871625 0.0471799703863239
supercont10.1_2871668 0.0471799703863239
supercont10.1_2871772 0.0471799703863239
supercont10.1_2918651 0.0471799703863239
supercont10.1_2997812 0.0471799703863239
supercont10.1_2998033 0.0471799703863239
supercont10.1_3125697 0.0471799703863239
supercont10.1_3127835 0.0471799703863239
supercont10.1_3178319 0.0471799703863239
supercont10.1_3184983 0.0471799703863239
supercont10.1_3262070 0.0471799703863239
supercont10.1_3265090 0.0471799703863239
supercont10.1_327858 0.0471799703863239
supercont10.1_3283708 0.0471799703863239
supercont10.1_3335791 0.0471799703863239
supercont10.1_337844 0.0471799703863239
supercont10.1_408143 0.0471799703863239
supercont10.1_411661 0.0471799703863239
supercont10.1_425005 0.0471799703863239
supercont10.1_4488311 0.0471799703863239
supercont10.1_4518065 0.0471799703863239
supercont10.1_4522539 0.0471799703863239
supercont10.1_4523379 0.0471799703863239
supercont10.1_4527542 0.0471799703863239
supercont10.1_4583929 0.0471799703863239
supercont10.1_4585923 0.0471799703863239
supercont10.1_4636492 0.0471799703863239
supercont10.1_4642752 0.0471799703863239
supercont10.1_4642780 0.0471799703863239
supercont10.1_4642849 0.0471799703863239
supercont10.1_4642866 0.0471799703863239
supercont10.1_4642882 0.0471799703863239
supercont10.1_4642892 0.0471799703863239
supercont10.1_4642933 0.0471799703863239
supercont10.1_4642935 0.0471799703863239
supercont10.1_4643390 0.0471799703863239
supercont10.1_4643627 0.0471799703863239
supercont10.1_4643633 0.0471799703863239
supercont10.1_4643678 0.0471799703863239
supercont10.1_4644019 0.0471799703863239
supercont10.1_4644025 0.0471799703863239
supercont10.1_4644076 0.0471799703863239
supercont10.1_4644100 0.0471799703863239
supercont10.1_4644145 0.0471799703863239
supercont10.1_4644157 0.0471799703863239
supercont10.1_491514 0.0471799703863239
supercont10.1_5188573 0.0471799703863239
supercont10.1_5188574 0.0471799703863239
supercont10.1_5201776 0.0471799703863239
supercont10.1_5248412 0.0471799703863239
supercont10.1_553282 0.0471799703863239
supercont10.1_5614198 0.0471799703863239
supercont10.1_5637655 0.0471799703863239
supercont10.1_571303 0.0471799703863239
supercont10.1_5725158 0.0471799703863239
supercont10.1_576205 0.0471799703863239
supercont10.1_5899158 0.0471799703863239
supercont10.1_6138105 0.0471799703863239
supercont10.1_6138113 0.0471799703863239
supercont10.1_624533 0.0471799703863239
supercont10.1_6297379 0.0471799703863239
supercont10.1_6335015 0.0471799703863239
supercont10.1_6531365 0.0471799703863239
supercont10.1_6556834 0.0471799703863239
supercont10.1_6635168 0.0471799703863239
supercont10.1_6635222 0.0471799703863239
supercont10.1_6902333 0.0471799703863239
supercont10.1_6996614 0.0471799703863239
supercont10.1_7196969 0.0471799703863239
supercont10.1_7408491 0.0471799703863239
supercont10.1_763981 0.0471799703863239
supercont10.1_774904 0.0471799703863239
supercont10.1_7822693 0.0471799703863239
supercont10.1_7942890 0.0471799703863239
supercont10.1_8036000 0.0471799703863239
supercont10.1_8040644 0.0471799703863239
supercont10.1_8095484 0.0471799703863239
supercont10.1_819870 0.0471799703863239
supercont10.1_8273266 0.0471799703863239
supercont10.1_8391908 0.0471799703863239
supercont10.1_8552462 0.0471799703863239
supercont10.1_8552464 0.0471799703863239
supercont10.1_8562693 0.0471799703863239
supercont10.1_8598922 0.0471799703863239
supercont10.1_8600245 0.0471799703863239
supercont10.1_8600249 0.0471799703863239
supercont10.1_860437 0.0471799703863239
supercont10.1_864577 0.0471799703863239
supercont10.1_864646 0.0471799703863239
supercont10.1_8708402 0.0471799703863239
supercont10.1_8752735 0.0471799703863239
supercont10.1_8753074 0.0471799703863239
supercont10.1_8753191 0.0471799703863239
supercont10.1_8753290 0.0471799703863239
supercont10.1_8753296 0.0471799703863239
supercont10.1_8753320 0.0471799703863239
supercont10.1_8753350 0.0471799703863239
supercont10.1_8758184 0.0471799703863239
supercont10.1_8805392 0.0471799703863239
supercont10.1_8961728 0.0471799703863239
supercont10.1_9031188 0.0471799703863239
supercont10.1_9056824 0.0471799703863239
supercont10.1_9056861 0.0471799703863239
supercont10.1_9224121 0.0471799703863239
supercont10.1_9254433 0.0471799703863239
supercont10.1_9274389 0.0471799703863239
supercont10.1_9340774 0.0471799703863239
supercont10.1_9370680 0.0471799703863239
supercont10.1_9401693 0.0471799703863239
supercont10.1_9420469 0.0471799703863239
supercont10.1_9458336 0.0471799703863239
supercont10.1_9544432 0.0471799703863239
supercont10.1_9574166 0.0471799703863239
supercont10.1_987322 0.0471799703863239
supercont10.2_1031108 0.0471799703863239
supercont10.2_1649901 0.0471799703863239
supercont10.2_1783721 0.0471799703863239
supercont10.2_178868 0.0471799703863239
supercont10.2_178917 0.0471799703863239
supercont10.2_1870156 0.0471799703863239
supercont10.2_1937110 0.0471799703863239
supercont10.2_1986516 0.0471799703863239
supercont10.2_2042408 0.0471799703863239
supercont10.2_2045230 0.0471799703863239
supercont10.2_2061542 0.0471799703863239
supercont10.2_2088262 0.0471799703863239
supercont10.2_2110345 0.0471799703863239
supercont10.2_2190533 0.0471799703863239
supercont10.2_2363634 0.0471799703863239
supercont10.2_243703 0.0471799703863239
supercont10.2_2550588 0.0471799703863239
supercont10.2_270156 0.0471799703863239
supercont10.2_2832200 0.0471799703863239
supercont10.2_2872500 0.0471799703863239
supercont10.2_2872512 0.0471799703863239
supercont10.2_292245 0.0471799703863239
supercont10.2_293177 0.0471799703863239
supercont10.2_2982159 0.0471799703863239
supercont10.2_3021415 0.0471799703863239
supercont10.2_3052799 0.0471799703863239
supercont10.2_3106462 0.0471799703863239
supercont10.2_3128288 0.0471799703863239
supercont10.2_3129942 0.0471799703863239
supercont10.2_3257845 0.0471799703863239
supercont10.2_3404546 0.0471799703863239
supercont10.2_3420606 0.0471799703863239
supercont10.2_3449848 0.0471799703863239
supercont10.2_3505107 0.0471799703863239
supercont10.2_3518517 0.0471799703863239
supercont10.2_353544 0.0471799703863239
supercont10.2_3556464 0.0471799703863239
supercont10.2_3577582 0.0471799703863239
supercont10.2_3577593 0.0471799703863239
supercont10.2_361676 0.0471799703863239
supercont10.2_3725373 0.0471799703863239
supercont10.2_3754973 0.0471799703863239
supercont10.2_3857972 0.0471799703863239
supercont10.2_3878972 0.0471799703863239
supercont10.2_3940681 0.0471799703863239
supercont10.2_3964328 0.0471799703863239
supercont10.2_3965627 0.0471799703863239
supercont10.2_4034168 0.0471799703863239
supercont10.2_4059176 0.0471799703863239
supercont10.2_408959 0.0471799703863239
supercont10.2_410394 0.0471799703863239
supercont10.2_4135290 0.0471799703863239
supercont10.2_4179501 0.0471799703863239
supercont10.2_447568 0.0471799703863239
supercont10.2_496942 0.0471799703863239
supercont10.2_498256 0.0471799703863239
supercont10.2_618299 0.0471799703863239
supercont10.2_692327 0.0471799703863239
supercont10.2_693384 0.0471799703863239
supercont10.2_715693 0.0471799703863239
supercont10.2_935899 0.0471799703863239
supercont10.3_1215770 0.0471799703863239
supercont10.3_1215876 0.0471799703863239
supercont10.3_1215912 0.0471799703863239
supercont10.3_1215944 0.0471799703863239
supercont10.3_1303957 0.0471799703863239
supercont10.3_1358940 0.0471799703863239
supercont10.3_1471926 0.0471799703863239
supercont10.3_1498808 0.0471799703863239
supercont10.3_1531552 0.0471799703863239
supercont10.3_1531631 0.0471799703863239
supercont10.3_1576997 0.0471799703863239
supercont10.3_1631739 0.0471799703863239
supercont10.3_17584 0.0471799703863239
supercont10.3_1775423 0.0471799703863239
supercont10.3_1922644 0.0471799703863239
supercont10.3_2078739 0.0471799703863239
supercont10.3_2078741 0.0471799703863239
supercont10.3_2079922 0.0471799703863239
supercont10.3_2088774 0.0471799703863239
supercont10.3_2240897 0.0471799703863239
supercont10.3_2307728 0.0471799703863239
supercont10.3_2495472 0.0471799703863239
supercont10.3_2555194 0.0471799703863239
supercont10.3_2586701 0.0471799703863239
supercont10.3_2589860 0.0471799703863239
supercont10.3_2647169 0.0471799703863239
supercont10.3_2741023 0.0471799703863239
supercont10.3_2741026 0.0471799703863239
supercont10.3_2895402 0.0471799703863239
supercont10.3_2947431 0.0471799703863239
supercont10.3_2986989 0.0471799703863239
supercont10.3_3035042 0.0471799703863239
supercont10.3_3048742 0.0471799703863239
supercont10.3_3049163 0.0471799703863239
supercont10.3_3049166 0.0471799703863239
supercont10.3_3059093 0.0471799703863239
supercont10.3_3096847 0.0471799703863239
supercont10.3_3097026 0.0471799703863239
supercont10.3_3097158 0.0471799703863239
supercont10.3_3114036 0.0471799703863239
supercont10.3_3114090 0.0471799703863239
supercont10.3_3384930 0.0471799703863239
supercont10.3_3396152 0.0471799703863239
supercont10.3_3453952 0.0471799703863239
supercont10.3_3491254 0.0471799703863239
supercont10.3_3494808 0.0471799703863239
supercont10.3_3525831 0.0471799703863239
supercont10.3_3525945 0.0471799703863239
supercont10.3_3525977 0.0471799703863239
supercont10.3_3538314 0.0471799703863239
supercont10.3_3575668 0.0471799703863239
supercont10.3_3755457 0.0471799703863239
supercont10.3_3758008 0.0471799703863239
supercont10.3_3821442 0.0471799703863239
supercont10.3_3872659 0.0471799703863239
supercont10.3_3877332 0.0471799703863239
supercont10.3_3883198 0.0471799703863239
supercont10.3_3883212 0.0471799703863239
supercont10.3_3883221 0.0471799703863239
supercont10.3_4124151 0.0471799703863239
supercont10.3_4135258 0.0471799703863239
supercont10.3_4172587 0.0471799703863239
supercont10.3_4220501 0.0471799703863239
supercont10.3_4315803 0.0471799703863239
supercont10.3_4316983 0.0471799703863239
supercont10.3_4317001 0.0471799703863239
supercont10.3_4318867 0.0471799703863239
supercont10.3_4339279 0.0471799703863239
supercont10.3_4405740 0.0471799703863239
supercont10.3_4435996 0.0471799703863239
supercont10.3_4436255 0.0471799703863239
supercont10.3_4469382 0.0471799703863239
supercont10.3_4469406 0.0471799703863239
supercont10.3_4545716 0.0471799703863239
supercont10.3_4547129 0.0471799703863239
supercont10.3_467495 0.0471799703863239
supercont10.3_467527 0.0471799703863239
supercont10.3_502053 0.0471799703863239
supercont10.3_5107011 0.0471799703863239
supercont10.3_5125439 0.0471799703863239
supercont10.3_5127782 0.0471799703863239
supercont10.3_5128308 0.0471799703863239
supercont10.3_5153485 0.0471799703863239
supercont10.3_5184868 0.0471799703863239
supercont10.3_531314 0.0471799703863239
supercont10.3_540785 0.0471799703863239
supercont10.4_100008 0.0471799703863239
supercont10.4_100446 0.0471799703863239
supercont10.4_100647 0.0471799703863239
supercont10.4_1284471 0.0471799703863239
supercont10.4_1286522 0.0471799703863239
supercont10.4_1369091 0.0471799703863239
supercont10.4_1426495 0.0471799703863239
supercont10.4_1523306 0.0471799703863239
supercont10.4_1548203 0.0471799703863239
supercont10.4_1605911 0.0471799703863239
supercont10.4_1758826 0.0471799703863239
supercont10.4_1766898 0.0471799703863239
supercont10.4_1774098 0.0471799703863239
supercont10.4_1774126 0.0471799703863239
supercont10.4_1798213 0.0471799703863239
supercont10.4_1809726 0.0471799703863239
supercont10.4_222364 0.0471799703863239
supercont10.4_222376 0.0471799703863239
supercont10.4_2445562 0.0471799703863239
supercont10.4_2504242 0.0471799703863239
supercont10.4_2513193 0.0471799703863239
supercont10.4_2607087 0.0471799703863239
supercont10.4_2674929 0.0471799703863239
supercont10.4_2862809 0.0471799703863239
supercont10.4_3044219 0.0471799703863239
supercont10.4_3190317 0.0471799703863239
supercont10.4_3190336 0.0471799703863239
supercont10.4_3196725 0.0471799703863239
supercont10.4_3291851 0.0471799703863239
supercont10.4_3307739 0.0471799703863239
supercont10.4_3327928 0.0471799703863239
supercont10.4_3538413 0.0471799703863239
supercont10.4_3728639 0.0471799703863239
supercont10.4_3729812 0.0471799703863239
supercont10.4_3825321 0.0471799703863239
supercont10.4_3825401 0.0471799703863239
supercont10.4_3825450 0.0471799703863239
supercont10.4_3825534 0.0471799703863239
supercont10.4_3933994 0.0471799703863239
supercont10.4_3941909 0.0471799703863239
supercont10.4_3942068 0.0471799703863239
supercont10.4_3942449 0.0471799703863239
supercont10.4_3942479 0.0471799703863239
supercont10.4_3969453 0.0471799703863239
supercont10.4_4016125 0.0471799703863239
supercont10.4_4019152 0.0471799703863239
supercont10.4_4098057 0.0471799703863239
supercont10.4_4193287 0.0471799703863239
supercont10.4_4215622 0.0471799703863239
supercont10.4_424889 0.0471799703863239
supercont10.4_4357505 0.0471799703863239
supercont10.4_4589767 0.0471799703863239
supercont10.4_4799126 0.0471799703863239
supercont10.4_4843183 0.0471799703863239
supercont10.4_4934800 0.0471799703863239
supercont10.4_5000741 0.0471799703863239
supercont10.4_5055820 0.0471799703863239
supercont10.4_5129380 0.0471799703863239
supercont10.4_5140317 0.0471799703863239
supercont10.4_5258810 0.0471799703863239
supercont10.4_5258811 0.0471799703863239
supercont10.4_5265170 0.0471799703863239
supercont10.4_5415364 0.0471799703863239
supercont10.4_5447011 0.0471799703863239
supercont10.4_5567688 0.0471799703863239
supercont10.4_5705271 0.0471799703863239
supercont10.4_5717753 0.0471799703863239
supercont10.4_5719290 0.0471799703863239
supercont10.4_5799626 0.0471799703863239
supercont10.4_5905235 0.0471799703863239
supercont10.4_5905397 0.0471799703863239
supercont10.4_5907354 0.0471799703863239
supercont10.4_634753 0.0471799703863239
supercont10.4_706191 0.0471799703863239
supercont10.4_713617 0.0471799703863239
supercont10.4_809747 0.0471799703863239
supercont10.4_862707 0.0471799703863239
supercont10.4_99819 0.0471799703863239
supercont10.4_99876 0.0471799703863239
supercont10.5_1322760 0.0471799703863239
supercont10.5_1322784 0.0471799703863239
supercont10.5_139054 0.0471799703863239
supercont10.5_1469140 0.0471799703863239
supercont10.5_1469236 0.0471799703863239
supercont10.5_1491780 0.0471799703863239
supercont10.5_1533258 0.0471799703863239
supercont10.5_1547465 0.0471799703863239
supercont10.5_1605918 0.0471799703863239
supercont10.5_1648287 0.0471799703863239
supercont10.5_173755 0.0471799703863239
supercont10.5_173869 0.0471799703863239
supercont10.5_1907460 0.0471799703863239
supercont10.5_19794 0.0471799703863239
supercont10.5_2182538 0.0471799703863239
supercont10.5_2242662 0.0471799703863239
supercont10.5_2341538 0.0471799703863239
supercont10.5_2436137 0.0471799703863239
supercont10.5_2454212 0.0471799703863239
supercont10.5_2470244 0.0471799703863239
supercont10.5_2489068 0.0471799703863239
supercont10.5_2495502 0.0471799703863239
supercont10.5_2572075 0.0471799703863239
supercont10.5_2576683 0.0471799703863239
supercont10.5_2699672 0.0471799703863239
supercont10.5_2786139 0.0471799703863239
supercont10.5_2791780 0.0471799703863239
supercont10.5_2831338 0.0471799703863239
supercont10.5_2861582 0.0471799703863239
supercont10.5_2862824 0.0471799703863239
supercont10.5_2864339 0.0471799703863239
supercont10.5_2889307 0.0471799703863239
supercont10.5_3029724 0.0471799703863239
supercont10.5_3079938 0.0471799703863239
supercont10.5_3164230 0.0471799703863239
supercont10.5_3263763 0.0471799703863239
supercont10.5_3263764 0.0471799703863239
supercont10.5_3263867 0.0471799703863239
supercont10.5_3268266 0.0471799703863239
supercont10.5_3317184 0.0471799703863239
supercont10.5_3357671 0.0471799703863239
supercont10.5_3453305 0.0471799703863239
supercont10.5_3454752 0.0471799703863239
supercont10.5_3455071 0.0471799703863239
supercont10.5_3519015 0.0471799703863239
supercont10.5_352284 0.0471799703863239
supercont10.5_3556278 0.0471799703863239
supercont10.5_3556383 0.0471799703863239
supercont10.5_3556490 0.0471799703863239
supercont10.5_3559504 0.0471799703863239
supercont10.5_3692863 0.0471799703863239
supercont10.5_3694938 0.0471799703863239
supercont10.5_3826775 0.0471799703863239
supercont10.5_389184 0.0471799703863239
supercont10.5_4003062 0.0471799703863239
supercont10.5_4013628 0.0471799703863239
supercont10.5_4014388 0.0471799703863239
supercont10.5_404818 0.0471799703863239
supercont10.5_4123214 0.0471799703863239
supercont10.5_4318108 0.0471799703863239
supercont10.5_4318368 0.0471799703863239
supercont10.5_4352815 0.0471799703863239
supercont10.5_4354786 0.0471799703863239
supercont10.5_4355033 0.0471799703863239
supercont10.5_4355048 0.0471799703863239
supercont10.5_4355102 0.0471799703863239
supercont10.5_4355120 0.0471799703863239
supercont10.5_4355177 0.0471799703863239
supercont10.5_4382555 0.0471799703863239
supercont10.5_442312 0.0471799703863239
supercont10.5_443955 0.0471799703863239
supercont10.5_449604 0.0471799703863239
supercont10.5_4567449 0.0471799703863239
supercont10.5_4724740 0.0471799703863239
supercont10.5_4822269 0.0471799703863239
supercont10.5_485054 0.0471799703863239
supercont10.5_4853421 0.0471799703863239
supercont10.5_4856814 0.0471799703863239
supercont10.5_4876594 0.0471799703863239
supercont10.5_4876598 0.0471799703863239
supercont10.5_4951299 0.0471799703863239
supercont10.5_4951378 0.0471799703863239
supercont10.5_5031797 0.0471799703863239
supercont10.5_5051427 0.0471799703863239
supercont10.5_5119083 0.0471799703863239
supercont10.5_5119930 0.0471799703863239
supercont10.5_5145331 0.0471799703863239
supercont10.5_5165261 0.0471799703863239
supercont10.5_519401 0.0471799703863239
supercont10.5_5344859 0.0471799703863239
supercont10.5_5424110 0.0471799703863239
supercont10.5_5426166 0.0471799703863239
supercont10.5_5466295 0.0471799703863239
supercont10.5_5534896 0.0471799703863239
supercont10.5_5600569 0.0471799703863239
supercont10.5_5749951 0.0471799703863239
supercont10.5_5780167 0.0471799703863239
supercont10.5_5782802 0.0471799703863239
supercont10.5_5789656 0.0471799703863239
supercont10.5_5802696 0.0471799703863239
supercont10.5_5826057 0.0471799703863239
supercont10.5_5958900 0.0471799703863239
supercont10.5_6048768 0.0471799703863239
supercont10.5_6091889 0.0471799703863239
supercont10.5_6097036 0.0471799703863239
supercont10.5_616230 0.0471799703863239
supercont10.5_62416 0.0471799703863239
supercont10.5_6304538 0.0471799703863239
supercont10.5_6336010 0.0471799703863239
supercont10.5_6395108 0.0471799703863239
supercont10.5_650746 0.0471799703863239
supercont10.5_808703 0.0471799703863239
supercont10.5_94981 0.0471799703863239
supercont10.5_99754 0.0471799703863239
supercont10.6_1035710 0.0471799703863239
supercont10.6_1092439 0.0471799703863239
supercont10.6_1093197 0.0471799703863239
supercont10.6_1218549 0.0471799703863239
supercont10.6_1218567 0.0471799703863239
supercont10.6_1238287 0.0471799703863239
supercont10.6_1252422 0.0471799703863239
supercont10.6_1277713 0.0471799703863239
supercont10.6_1415902 0.0471799703863239
supercont10.6_1573817 0.0471799703863239
supercont10.6_1593520 0.0471799703863239
supercont10.6_1593522 0.0471799703863239
supercont10.6_1647673 0.0471799703863239
supercont10.6_1659250 0.0471799703863239
supercont10.6_1713709 0.0471799703863239
supercont10.6_1831271 0.0471799703863239
supercont10.6_1831603 0.0471799703863239
supercont10.6_1952833 0.0471799703863239
supercont10.6_2091379 0.0471799703863239
supercont10.6_2091409 0.0471799703863239
supercont10.6_2125293 0.0471799703863239
supercont10.6_2195743 0.0471799703863239
supercont10.6_2195850 0.0471799703863239
supercont10.6_2262227 0.0471799703863239
supercont10.6_226317 0.0471799703863239
supercont10.6_226319 0.0471799703863239
supercont10.6_2421344 0.0471799703863239
supercont10.6_243435 0.0471799703863239
supercont10.6_257257 0.0471799703863239
supercont10.6_3211197 0.0471799703863239
supercont10.6_3244290 0.0471799703863239
supercont10.6_3265602 0.0471799703863239
supercont10.6_3333698 0.0471799703863239
supercont10.6_3606550 0.0471799703863239
supercont10.6_3626373 0.0471799703863239
supercont10.6_3628974 0.0471799703863239
supercont10.6_3654870 0.0471799703863239
supercont10.6_3689270 0.0471799703863239
supercont10.6_3690585 0.0471799703863239
supercont10.6_3823759 0.0471799703863239
supercont10.6_3823765 0.0471799703863239
supercont10.6_3837092 0.0471799703863239
supercont10.6_3915764 0.0471799703863239
supercont10.6_3942594 0.0471799703863239
supercont10.6_3957245 0.0471799703863239
supercont10.6_4095050 0.0471799703863239
supercont10.6_416392 0.0471799703863239
supercont10.6_560828 0.0471799703863239
supercont10.6_592593 0.0471799703863239
supercont10.6_751725 0.0471799703863239
supercont10.6_780340 0.0471799703863239
supercont10.6_815468 0.0471799703863239
supercont10.6_859465 0.0471799703863239
supercont10.6_894315 0.0471799703863239
supercont10.7_1006047 0.0471799703863239
supercont10.7_1010012 0.0471799703863239
supercont10.7_1028206 0.0471799703863239
supercont10.7_1056936 0.0471799703863239
supercont10.7_1158817 0.0471799703863239
supercont10.7_1159730 0.0471799703863239
supercont10.7_1167296 0.0471799703863239
supercont10.7_1309174 0.0471799703863239
supercont10.7_132976 0.0471799703863239
supercont10.7_1465335 0.0471799703863239
supercont10.7_2463308 0.0471799703863239
supercont10.7_2503304 0.0471799703863239
supercont10.7_2508139 0.0471799703863239
supercont10.7_2521466 0.0471799703863239
supercont10.7_2653738 0.0471799703863239
supercont10.7_270278 0.0471799703863239
supercont10.7_2776963 0.0471799703863239
supercont10.7_2875928 0.0471799703863239
supercont10.7_2875936 0.0471799703863239
supercont10.7_2875954 0.0471799703863239
supercont10.7_2876128 0.0471799703863239
supercont10.7_2876166 0.0471799703863239
supercont10.7_2876208 0.0471799703863239
supercont10.7_2876250 0.0471799703863239
supercont10.7_2876297 0.0471799703863239
supercont10.7_2876529 0.0471799703863239
supercont10.7_2876532 0.0471799703863239
supercont10.7_2876559 0.0471799703863239
supercont10.7_2876718 0.0471799703863239
supercont10.7_2878059 0.0471799703863239
supercont10.7_2878070 0.0471799703863239
supercont10.7_2878103 0.0471799703863239
supercont10.7_2961435 0.0471799703863239
supercont10.7_297424 0.0471799703863239
supercont10.7_3081165 0.0471799703863239
supercont10.7_3081183 0.0471799703863239
supercont10.7_3303917 0.0471799703863239
supercont10.7_3478038 0.0471799703863239
supercont10.7_3482148 0.0471799703863239
supercont10.7_350076 0.0471799703863239
supercont10.7_3654271 0.0471799703863239
supercont10.7_3657316 0.0471799703863239
supercont10.7_3663571 0.0471799703863239
supercont10.7_3682228 0.0471799703863239
supercont10.7_3712012 0.0471799703863239
supercont10.7_373903 0.0471799703863239
supercont10.7_3755091 0.0471799703863239
supercont10.7_3870457 0.0471799703863239
supercont10.7_4073391 0.0471799703863239
supercont10.7_463372 0.0471799703863239
supercont10.7_469737 0.0471799703863239
supercont10.7_530104 0.0471799703863239
supercont10.7_530107 0.0471799703863239
supercont10.7_530775 0.0471799703863239
supercont10.7_539818 0.0471799703863239
supercont10.7_629037 0.0471799703863239
supercont10.7_661770 0.0471799703863239
supercont10.7_664255 0.0471799703863239
supercont10.7_752553 0.0471799703863239
supercont10.7_868281 0.0471799703863239
supercont10.7_872118 0.0471799703863239
supercont10.7_894936 0.0471799703863239
supercont10.7_919395 0.0471799703863239
supercont10.7_919406 0.0471799703863239
supercont10.7_919500 0.0471799703863239
supercont10.7_919524 0.0471799703863239
supercont10.7_98681 0.0471799703863239
supercont10.1_1128906 0.0500832119825255
supercont10.1_1506737 0.0500832119825255
supercont10.1_1512703 0.0500832119825255
supercont10.1_1564575 0.0500832119825255
supercont10.1_160563 0.0500832119825255
supercont10.1_1686236 0.0500832119825255
supercont10.1_1686257 0.0500832119825255
supercont10.1_1686273 0.0500832119825255
supercont10.1_1974205 0.0500832119825255
supercont10.1_2266336 0.0500832119825255
supercont10.1_3207010 0.0500832119825255
supercont10.1_3400287 0.0500832119825255
supercont10.1_351082 0.0500832119825255
supercont10.1_4237191 0.0500832119825255
supercont10.1_4528906 0.0500832119825255
supercont10.1_4529004 0.0500832119825255
supercont10.1_5057464 0.0500832119825255
supercont10.1_5276735 0.0500832119825255
supercont10.1_5276758 0.0500832119825255
supercont10.1_5440558 0.0500832119825255
supercont10.1_5644722 0.0500832119825255
supercont10.1_5646410 0.0500832119825255
supercont10.1_5841388 0.0500832119825255
supercont10.1_5989344 0.0500832119825255
supercont10.1_6556843 0.0500832119825255
supercont10.1_6558244 0.0500832119825255
supercont10.1_7122438 0.0500832119825255
supercont10.1_7231286 0.0500832119825255
supercont10.1_7482412 0.0500832119825255
supercont10.1_755004 0.0500832119825255
supercont10.1_7944087 0.0500832119825255
supercont10.1_7944093 0.0500832119825255
supercont10.1_8141332 0.0500832119825255
supercont10.1_820902 0.0500832119825255
supercont10.1_8598577 0.0500832119825255
supercont10.1_9008641 0.0500832119825255
supercont10.1_9008725 0.0500832119825255
supercont10.1_9009432 0.0500832119825255
supercont10.1_9009825 0.0500832119825255
supercont10.1_9074440 0.0500832119825255
supercont10.1_9382518 0.0500832119825255
supercont10.1_9423981 0.0500832119825255
supercont10.1_9528343 0.0500832119825255
supercont10.2_103735 0.0500832119825255
supercont10.2_1665213 0.0500832119825255
supercont10.2_1670253 0.0500832119825255
supercont10.2_2026723 0.0500832119825255
supercont10.2_216876 0.0500832119825255
supercont10.2_2194580 0.0500832119825255
supercont10.2_2194675 0.0500832119825255
supercont10.2_2195072 0.0500832119825255
supercont10.2_2998817 0.0500832119825255
supercont10.2_3037807 0.0500832119825255
supercont10.2_3349480 0.0500832119825255
supercont10.2_3753846 0.0500832119825255
supercont10.2_3957499 0.0500832119825255
supercont10.2_3965234 0.0500832119825255
supercont10.2_3965291 0.0500832119825255
supercont10.2_4053650 0.0500832119825255
supercont10.2_4053702 0.0500832119825255
supercont10.2_4058427 0.0500832119825255
supercont10.2_4060373 0.0500832119825255
supercont10.2_4209617 0.0500832119825255
supercont10.2_4313252 0.0500832119825255
supercont10.2_433330 0.0500832119825255
supercont10.2_479451 0.0500832119825255
supercont10.2_716645 0.0500832119825255
supercont10.2_889612 0.0500832119825255
supercont10.3_1474801 0.0500832119825255
supercont10.3_1474926 0.0500832119825255
supercont10.3_1510482 0.0500832119825255
supercont10.3_1559938 0.0500832119825255
supercont10.3_1576460 0.0500832119825255
supercont10.3_1684373 0.0500832119825255
supercont10.3_2078958 0.0500832119825255
supercont10.3_2960484 0.0500832119825255
supercont10.3_332238 0.0500832119825255
supercont10.3_3872521 0.0500832119825255
supercont10.3_4294281 0.0500832119825255
supercont10.3_4432443 0.0500832119825255
supercont10.3_4672728 0.0500832119825255
supercont10.3_5196812 0.0500832119825255
supercont10.4_164794 0.0500832119825255
supercont10.4_1799219 0.0500832119825255
supercont10.4_1799937 0.0500832119825255
supercont10.4_2746146 0.0500832119825255
supercont10.4_2785419 0.0500832119825255
supercont10.4_2785959 0.0500832119825255
supercont10.4_3197631 0.0500832119825255
supercont10.4_3198547 0.0500832119825255
supercont10.4_3423864 0.0500832119825255
supercont10.4_3537074 0.0500832119825255
supercont10.4_3854567 0.0500832119825255
supercont10.4_3943766 0.0500832119825255
supercont10.4_3944240 0.0500832119825255
supercont10.4_4586590 0.0500832119825255
supercont10.4_4818541 0.0500832119825255
supercont10.4_4826811 0.0500832119825255
supercont10.4_4937409 0.0500832119825255
supercont10.4_5139732 0.0500832119825255
supercont10.4_532743 0.0500832119825255
supercont10.4_5340816 0.0500832119825255
supercont10.4_5440504 0.0500832119825255
supercont10.4_5484232 0.0500832119825255
supercont10.4_5728185 0.0500832119825255
supercont10.4_5728188 0.0500832119825255
supercont10.5_1490781 0.0500832119825255
supercont10.5_2371761 0.0500832119825255
supercont10.5_2387701 0.0500832119825255
supercont10.5_2696618 0.0500832119825255
supercont10.5_2807546 0.0500832119825255
supercont10.5_2836542 0.0500832119825255
supercont10.5_2860464 0.0500832119825255
supercont10.5_3125706 0.0500832119825255
supercont10.5_3184044 0.0500832119825255
supercont10.5_3836729 0.0500832119825255
supercont10.5_4099443 0.0500832119825255
supercont10.5_41335 0.0500832119825255
supercont10.5_4350327 0.0500832119825255
supercont10.5_4350492 0.0500832119825255
supercont10.5_4534180 0.0500832119825255
supercont10.5_4964087 0.0500832119825255
supercont10.5_5200025 0.0500832119825255
supercont10.5_5516855 0.0500832119825255
supercont10.5_5698816 0.0500832119825255
supercont10.5_5730586 0.0500832119825255
supercont10.5_6049951 0.0500832119825255
supercont10.5_6246157 0.0500832119825255
supercont10.5_6272535 0.0500832119825255
supercont10.5_6273716 0.0500832119825255
supercont10.5_6280111 0.0500832119825255
supercont10.5_6368206 0.0500832119825255
supercont10.5_807929 0.0500832119825255
supercont10.5_843748 0.0500832119825255
supercont10.6_1514285 0.0500832119825255
supercont10.6_1578561 0.0500832119825255
supercont10.6_1578569 0.0500832119825255
supercont10.6_1975447 0.0500832119825255
supercont10.6_2087015 0.0500832119825255
supercont10.6_2220257 0.0500832119825255
supercont10.6_262173 0.0500832119825255
supercont10.6_3315206 0.0500832119825255
supercont10.6_3622692 0.0500832119825255
supercont10.6_3703811 0.0500832119825255
supercont10.6_3939575 0.0500832119825255
supercont10.6_815717 0.0500832119825255
supercont10.6_817937 0.0500832119825255
supercont10.7_101215 0.0500832119825255
supercont10.7_101775 0.0500832119825255
supercont10.7_102978 0.0500832119825255
supercont10.7_1298650 0.0500832119825255
supercont10.7_1298794 0.0500832119825255
supercont10.7_1299052 0.0500832119825255
supercont10.7_2285651 0.0500832119825255
supercont10.7_2743983 0.0500832119825255
supercont10.7_3098602 0.0500832119825255
supercont10.7_3474661 0.0500832119825255
supercont10.7_3887832 0.0500832119825255
supercont10.7_433302 0.0500832119825255
supercont10.7_488939 0.0500832119825255
supercont10.7_489068 0.0500832119825255
supercont10.7_489176 0.0500832119825255
supercont10.7_611728 0.0500832119825255
supercont10.1_1065343 0.0530303030303031
supercont10.1_1127509 0.0530303030303031
supercont10.1_1308383 0.0530303030303031
supercont10.1_1364708 0.0530303030303031
supercont10.1_1495678 0.0530303030303031
supercont10.1_1665847 0.0530303030303031
supercont10.1_2086297 0.0530303030303031
supercont10.1_2568360 0.0530303030303031
supercont10.1_2569612 0.0530303030303031
supercont10.1_2685523 0.0530303030303031
supercont10.1_2827663 0.0530303030303031
supercont10.1_3003309 0.0530303030303031
supercont10.1_3675532 0.0530303030303031
supercont10.1_382454 0.0530303030303031
supercont10.1_4473763 0.0530303030303031
supercont10.1_4595176 0.0530303030303031
supercont10.1_4754223 0.0530303030303031
supercont10.1_4779670 0.0530303030303031
supercont10.1_5290546 0.0530303030303031
supercont10.1_5564000 0.0530303030303031
supercont10.1_5580992 0.0530303030303031
supercont10.1_5657639 0.0530303030303031
supercont10.1_5790636 0.0530303030303031
supercont10.1_5888065 0.0530303030303031
supercont10.1_612527 0.0530303030303031
supercont10.1_625367 0.0530303030303031
supercont10.1_6838204 0.0530303030303031
supercont10.1_6926249 0.0530303030303031
supercont10.1_6926251 0.0530303030303031
supercont10.1_7258461 0.0530303030303031
supercont10.1_7276053 0.0530303030303031
supercont10.1_7407678 0.0530303030303031
supercont10.1_7408062 0.0530303030303031
supercont10.1_750909 0.0530303030303031
supercont10.1_751057 0.0530303030303031
supercont10.1_752023 0.0530303030303031
supercont10.1_7750422 0.0530303030303031
supercont10.1_8069563 0.0530303030303031
supercont10.1_8087694 0.0530303030303031
supercont10.1_8542065 0.0530303030303031
supercont10.1_8813606 0.0530303030303031
supercont10.1_8929104 0.0530303030303031
supercont10.1_8940580 0.0530303030303031
supercont10.1_9071596 0.0530303030303031
supercont10.1_9114225 0.0530303030303031
supercont10.1_9182512 0.0530303030303031
supercont10.1_9454892 0.0530303030303031
supercont10.1_9622950 0.0530303030303031
supercont10.2_1588871 0.0530303030303031
supercont10.2_1589002 0.0530303030303031
supercont10.2_1759161 0.0530303030303031
supercont10.2_2109951 0.0530303030303031
supercont10.2_2304068 0.0530303030303031
supercont10.2_2494502 0.0530303030303031
supercont10.2_2652934 0.0530303030303031
supercont10.2_2813466 0.0530303030303031
supercont10.2_2813504 0.0530303030303031
supercont10.2_2869174 0.0530303030303031
supercont10.2_3013122 0.0530303030303031
supercont10.2_3051533 0.0530303030303031
supercont10.2_318238 0.0530303030303031
supercont10.2_318346 0.0530303030303031
supercont10.2_3194205 0.0530303030303031
supercont10.2_3194223 0.0530303030303031
supercont10.2_3215163 0.0530303030303031
supercont10.2_3335298 0.0530303030303031
supercont10.2_3335367 0.0530303030303031
supercont10.2_3360223 0.0530303030303031
supercont10.2_4198728 0.0530303030303031
supercont10.2_4198731 0.0530303030303031
supercont10.2_434148 0.0530303030303031
supercont10.2_4342362 0.0530303030303031
supercont10.2_4365006 0.0530303030303031
supercont10.3_105483 0.0530303030303031
supercont10.3_1134310 0.0530303030303031
supercont10.3_1199777 0.0530303030303031
supercont10.3_1358083 0.0530303030303031
supercont10.3_1414768 0.0530303030303031
supercont10.3_1855172 0.0530303030303031
supercont10.3_1882257 0.0530303030303031
supercont10.3_2042778 0.0530303030303031
supercont10.3_2042779 0.0530303030303031
supercont10.3_2259443 0.0530303030303031
supercont10.3_2336289 0.0530303030303031
supercont10.3_2363218 0.0530303030303031
supercont10.3_2579531 0.0530303030303031
supercont10.3_2661682 0.0530303030303031
supercont10.3_277012 0.0530303030303031
supercont10.3_2868932 0.0530303030303031
supercont10.3_2924897 0.0530303030303031
supercont10.3_2924973 0.0530303030303031
supercont10.3_2950581 0.0530303030303031
supercont10.3_3004316 0.0530303030303031
supercont10.3_3004317 0.0530303030303031
supercont10.3_3220135 0.0530303030303031
supercont10.3_3257965 0.0530303030303031
supercont10.3_3303336 0.0530303030303031
supercont10.3_3303715 0.0530303030303031
supercont10.3_3455497 0.0530303030303031
supercont10.3_3490309 0.0530303030303031
supercont10.3_3547507 0.0530303030303031
supercont10.3_3575159 0.0530303030303031
supercont10.3_3602459 0.0530303030303031
supercont10.3_4053435 0.0530303030303031
supercont10.3_4252490 0.0530303030303031
supercont10.3_4252637 0.0530303030303031
supercont10.3_4252666 0.0530303030303031
supercont10.3_4408865 0.0530303030303031
supercont10.3_4465289 0.0530303030303031
supercont10.3_4468972 0.0530303030303031
supercont10.3_4689817 0.0530303030303031
supercont10.3_4695659 0.0530303030303031
supercont10.3_5101275 0.0530303030303031
supercont10.3_514562 0.0530303030303031
supercont10.4_1278699 0.0530303030303031
supercont10.4_154635 0.0530303030303031
supercont10.4_1788206 0.0530303030303031
supercont10.4_2537149 0.0530303030303031
supercont10.4_2537487 0.0530303030303031
supercont10.4_2624653 0.0530303030303031
supercont10.4_2632978 0.0530303030303031
supercont10.4_2652706 0.0530303030303031
supercont10.4_278630 0.0530303030303031
supercont10.4_279167 0.0530303030303031
supercont10.4_293473 0.0530303030303031
supercont10.4_3033292 0.0530303030303031
supercont10.4_3105341 0.0530303030303031
supercont10.4_3190533 0.0530303030303031
supercont10.4_3197121 0.0530303030303031
supercont10.4_3340676 0.0530303030303031
supercont10.4_3428250 0.0530303030303031
supercont10.4_3475054 0.0530303030303031
supercont10.4_3525244 0.0530303030303031
supercont10.4_3559235 0.0530303030303031
supercont10.4_3559236 0.0530303030303031
supercont10.4_3563755 0.0530303030303031
supercont10.4_3563932 0.0530303030303031
supercont10.4_3563935 0.0530303030303031
supercont10.4_3615080 0.0530303030303031
supercont10.4_3628933 0.0530303030303031
supercont10.4_3855506 0.0530303030303031
supercont10.4_3877965 0.0530303030303031
supercont10.4_3878112 0.0530303030303031
supercont10.4_3895801 0.0530303030303031
supercont10.4_4018405 0.0530303030303031
supercont10.4_4161483 0.0530303030303031
supercont10.4_4374195 0.0530303030303031
supercont10.4_4669280 0.0530303030303031
supercont10.4_4738484 0.0530303030303031
supercont10.4_4740356 0.0530303030303031
supercont10.4_4743749 0.0530303030303031
supercont10.4_478587 0.0530303030303031
supercont10.4_4793674 0.0530303030303031
supercont10.4_4997253 0.0530303030303031
supercont10.4_533210 0.0530303030303031
supercont10.4_5412138 0.0530303030303031
supercont10.4_5536167 0.0530303030303031
supercont10.4_5728949 0.0530303030303031
supercont10.4_624932 0.0530303030303031
supercont10.5_1503709 0.0530303030303031
supercont10.5_1516753 0.0530303030303031
supercont10.5_1642588 0.0530303030303031
supercont10.5_1883842 0.0530303030303031
supercont10.5_1999429 0.0530303030303031
supercont10.5_2047532 0.0530303030303031
supercont10.5_2193042 0.0530303030303031
supercont10.5_2266935 0.0530303030303031
supercont10.5_2302074 0.0530303030303031
supercont10.5_2302125 0.0530303030303031
supercont10.5_250189 0.0530303030303031
supercont10.5_2569436 0.0530303030303031
supercont10.5_2630902 0.0530303030303031
supercont10.5_2632642 0.0530303030303031
supercont10.5_2633152 0.0530303030303031
supercont10.5_2701227 0.0530303030303031
supercont10.5_2720227 0.0530303030303031
supercont10.5_2994609 0.0530303030303031
supercont10.5_3022772 0.0530303030303031
supercont10.5_3027622 0.0530303030303031
supercont10.5_3368045 0.0530303030303031
supercont10.5_3369711 0.0530303030303031
supercont10.5_3866061 0.0530303030303031
supercont10.5_390009 0.0530303030303031
supercont10.5_404330 0.0530303030303031
supercont10.5_409808 0.0530303030303031
supercont10.5_4172563 0.0530303030303031
supercont10.5_4341123 0.0530303030303031
supercont10.5_4341459 0.0530303030303031
supercont10.5_4969409 0.0530303030303031
supercont10.5_5093643 0.0530303030303031
supercont10.5_5324718 0.0530303030303031
supercont10.5_5367613 0.0530303030303031
supercont10.5_5368085 0.0530303030303031
supercont10.5_5651828 0.0530303030303031
supercont10.5_5740240 0.0530303030303031
supercont10.5_5749925 0.0530303030303031
supercont10.5_5867242 0.0530303030303031
supercont10.5_6047640 0.0530303030303031
supercont10.5_6090316 0.0530303030303031
supercont10.5_6363170 0.0530303030303031
supercont10.5_6363356 0.0530303030303031
supercont10.5_6363425 0.0530303030303031
supercont10.5_745534 0.0530303030303031
supercont10.6_1092753 0.0530303030303031
supercont10.6_1092756 0.0530303030303031
supercont10.6_1254339 0.0530303030303031
supercont10.6_1310506 0.0530303030303031
supercont10.6_1586239 0.0530303030303031
supercont10.6_1974056 0.0530303030303031
supercont10.6_2210366 0.0530303030303031
supercont10.6_2424607 0.0530303030303031
supercont10.6_262842 0.0530303030303031
supercont10.6_286700 0.0530303030303031
supercont10.6_3366460 0.0530303030303031
supercont10.6_3382692 0.0530303030303031
supercont10.6_3696789 0.0530303030303031
supercont10.6_3703975 0.0530303030303031
supercont10.6_3820470 0.0530303030303031
supercont10.6_3959293 0.0530303030303031
supercont10.6_4003631 0.0530303030303031
supercont10.6_425565 0.0530303030303031
supercont10.6_425616 0.0530303030303031
supercont10.6_576875 0.0530303030303031
supercont10.6_846146 0.0530303030303031
supercont10.6_924782 0.0530303030303031
supercont10.6_925064 0.0530303030303031
supercont10.7_1014796 0.0530303030303031
supercont10.7_1153664 0.0530303030303031
supercont10.7_1153829 0.0530303030303031
supercont10.7_1155057 0.0530303030303031
supercont10.7_1162322 0.0530303030303031
supercont10.7_1166633 0.0530303030303031
supercont10.7_1167171 0.0530303030303031
supercont10.7_1207028 0.0530303030303031
supercont10.7_168820 0.0530303030303031
supercont10.7_2595894 0.0530303030303031
supercont10.7_2702919 0.0530303030303031
supercont10.7_2846213 0.0530303030303031
supercont10.7_2846214 0.0530303030303031
supercont10.7_2846401 0.0530303030303031
supercont10.7_296998 0.0530303030303031
supercont10.7_3272698 0.0530303030303031
supercont10.7_3272699 0.0530303030303031
supercont10.7_3432163 0.0530303030303031
supercont10.7_3473827 0.0530303030303031
supercont10.7_3480441 0.0530303030303031
supercont10.7_3499160 0.0530303030303031
supercont10.7_351008 0.0530303030303031
supercont10.7_354803 0.0530303030303031
supercont10.7_3565538 0.0530303030303031
supercont10.7_3571341 0.0530303030303031
supercont10.7_3611802 0.0530303030303031
supercont10.7_3615829 0.0530303030303031
supercont10.7_3615831 0.0530303030303031
supercont10.7_3857738 0.0530303030303031
supercont10.7_396353 0.0530303030303031
supercont10.7_416211 0.0530303030303031
supercont10.7_416245 0.0530303030303031
supercont10.7_444781 0.0530303030303031
supercont10.7_463717 0.0530303030303031
supercont10.7_485503 0.0530303030303031
supercont10.7_682976 0.0530303030303031
supercont10.7_961049 0.0530303030303031
supercont10.7_965346 0.0530303030303031
supercont10.1_3224425 0.0592885375494071
supercont10.1_6597471 0.0592885375494071
supercont10.3_1097592 0.0592885375494071
supercont10.3_1098617 0.0592885375494071
supercont10.3_1841327 0.0592885375494071
supercont10.3_3023075 0.0592885375494071
supercont10.3_3096440 0.0592885375494071
supercont10.4_400309 0.0592885375494071
supercont10.4_5776817 0.0592885375494071
supercont10.6_2089988 0.0592885375494071
supercont10.6_2090026 0.0592885375494071
supercont10.6_2090054 0.0592885375494071
supercont10.6_2090078 0.0592885375494071
supercont10.6_2090081 0.0592885375494071
supercont10.6_2090111 0.0592885375494071
supercont10.6_3695660 0.0592885375494071
supercont10.7_2743347 0.0592885375494071
supercont10.7_4120042 0.0592885375494071
supercont10.1_1002998 0.079075857511717
supercont10.1_1018318 0.079075857511717
supercont10.1_1018327 0.079075857511717
supercont10.1_1040557 0.079075857511717
supercont10.1_1051529 0.079075857511717
supercont10.1_1062642 0.079075857511717
supercont10.1_1064276 0.079075857511717
supercont10.1_1075264 0.079075857511717
supercont10.1_10783 0.079075857511717
supercont10.1_1108403 0.079075857511717
supercont10.1_1121304 0.079075857511717
supercont10.1_1126168 0.079075857511717
supercont10.1_1171769 0.079075857511717
supercont10.1_1204144 0.079075857511717
supercont10.1_1297684 0.079075857511717
supercont10.1_1314286 0.079075857511717
supercont10.1_1355295 0.079075857511717
supercont10.1_1484055 0.079075857511717
supercont10.1_1488539 0.079075857511717
supercont10.1_1541025 0.079075857511717
supercont10.1_1602089 0.079075857511717
supercont10.1_1637353 0.079075857511717
supercont10.1_1666595 0.079075857511717
supercont10.1_1718376 0.079075857511717
supercont10.1_177495 0.079075857511717
supercont10.1_1782609 0.079075857511717
supercont10.1_1850840 0.079075857511717
supercont10.1_2142146 0.079075857511717
supercont10.1_2169705 0.079075857511717
supercont10.1_2177155 0.079075857511717
supercont10.1_2236289 0.079075857511717
supercont10.1_2428929 0.079075857511717
supercont10.1_2428934 0.079075857511717
supercont10.1_2475571 0.079075857511717
supercont10.1_2568333 0.079075857511717
supercont10.1_2638515 0.079075857511717
supercont10.1_2787845 0.079075857511717
supercont10.1_2886440 0.079075857511717
supercont10.1_2935099 0.079075857511717
supercont10.1_309663 0.079075857511717
supercont10.1_3175087 0.079075857511717
supercont10.1_3177359 0.079075857511717
supercont10.1_3178367 0.079075857511717
supercont10.1_3223937 0.079075857511717
supercont10.1_335896 0.079075857511717
supercont10.1_342411 0.079075857511717
supercont10.1_3497894 0.079075857511717
supercont10.1_378166 0.079075857511717
supercont10.1_387355 0.079075857511717
supercont10.1_437552 0.079075857511717
supercont10.1_440239 0.079075857511717
supercont10.1_4474732 0.079075857511717
supercont10.1_4636263 0.079075857511717
supercont10.1_4636946 0.079075857511717
supercont10.1_4751610 0.079075857511717
supercont10.1_4817330 0.079075857511717
supercont10.1_5098571 0.079075857511717
supercont10.1_5100206 0.079075857511717
supercont10.1_5132678 0.079075857511717
supercont10.1_516560 0.079075857511717
supercont10.1_517669 0.079075857511717
supercont10.1_5281633 0.079075857511717
supercont10.1_5292286 0.079075857511717
supercont10.1_5317005 0.079075857511717
supercont10.1_5632078 0.079075857511717
supercont10.1_5656377 0.079075857511717
supercont10.1_5676071 0.079075857511717
supercont10.1_5840753 0.079075857511717
supercont10.1_5885496 0.079075857511717
supercont10.1_5885510 0.079075857511717
supercont10.1_5981661 0.079075857511717
supercont10.1_5981754 0.079075857511717
supercont10.1_5981816 0.079075857511717
supercont10.1_5982360 0.079075857511717
supercont10.1_5982372 0.079075857511717
supercont10.1_6041088 0.079075857511717
supercont10.1_6057656 0.079075857511717
supercont10.1_6086874 0.079075857511717
supercont10.1_6209160 0.079075857511717
supercont10.1_6280774 0.079075857511717
supercont10.1_6531343 0.079075857511717
supercont10.1_6689014 0.079075857511717
supercont10.1_6858930 0.079075857511717
supercont10.1_6858951 0.079075857511717
supercont10.1_6863401 0.079075857511717
supercont10.1_6864862 0.079075857511717
supercont10.1_6873338 0.079075857511717
supercont10.1_6880757 0.079075857511717
supercont10.1_6911961 0.079075857511717
supercont10.1_7036394 0.079075857511717
supercont10.1_7132975 0.079075857511717
supercont10.1_7186131 0.079075857511717
supercont10.1_7229982 0.079075857511717
supercont10.1_7258483 0.079075857511717
supercont10.1_7281762 0.079075857511717
supercont10.1_7281819 0.079075857511717
supercont10.1_7351490 0.079075857511717
supercont10.1_7361078 0.079075857511717
supercont10.1_7400373 0.079075857511717
supercont10.1_7473102 0.079075857511717
supercont10.1_749522 0.079075857511717
supercont10.1_751114 0.079075857511717
supercont10.1_7527090 0.079075857511717
supercont10.1_7530802 0.079075857511717
supercont10.1_7533132 0.079075857511717
supercont10.1_755505 0.079075857511717
supercont10.1_756040 0.079075857511717
supercont10.1_7595840 0.079075857511717
supercont10.1_7673897 0.079075857511717
supercont10.1_767542 0.079075857511717
supercont10.1_775006 0.079075857511717
supercont10.1_775059 0.079075857511717
supercont10.1_775133 0.079075857511717
supercont10.1_775209 0.079075857511717
supercont10.1_775212 0.079075857511717
supercont10.1_7759881 0.079075857511717
supercont10.1_7795309 0.079075857511717
supercont10.1_7818935 0.079075857511717
supercont10.1_7820755 0.079075857511717
supercont10.1_7832465 0.079075857511717
supercont10.1_7879992 0.079075857511717
supercont10.1_7881483 0.079075857511717
supercont10.1_7900704 0.079075857511717
supercont10.1_7951854 0.079075857511717
supercont10.1_7952932 0.079075857511717
supercont10.1_7969058 0.079075857511717
supercont10.1_8037101 0.079075857511717
supercont10.1_8044230 0.079075857511717
supercont10.1_8064136 0.079075857511717
supercont10.1_8070003 0.079075857511717
supercont10.1_8093387 0.079075857511717
supercont10.1_8117880 0.079075857511717
supercont10.1_819893 0.079075857511717
supercont10.1_830315 0.079075857511717
supercont10.1_8566880 0.079075857511717
supercont10.1_8573828 0.079075857511717
supercont10.1_8651173 0.079075857511717
supercont10.1_8747234 0.079075857511717
supercont10.1_8783314 0.079075857511717
supercont10.1_8813613 0.079075857511717
supercont10.1_8813838 0.079075857511717
supercont10.1_8836617 0.079075857511717
supercont10.1_8941077 0.079075857511717
supercont10.1_8941983 0.079075857511717
supercont10.1_8965367 0.079075857511717
supercont10.1_9068239 0.079075857511717
supercont10.1_9101771 0.079075857511717
supercont10.1_9187995 0.079075857511717
supercont10.1_9190822 0.079075857511717
supercont10.1_9198238 0.079075857511717
supercont10.1_9218231 0.079075857511717
supercont10.1_9393441 0.079075857511717
supercont10.1_9410861 0.079075857511717
supercont10.1_9704512 0.079075857511717
supercont10.1_997846 0.079075857511717
supercont10.2_1455400 0.079075857511717
supercont10.2_1580908 0.079075857511717
supercont10.2_176433 0.079075857511717
supercont10.2_1817122 0.079075857511717
supercont10.2_1862515 0.079075857511717
supercont10.2_186966 0.079075857511717
supercont10.2_187495 0.079075857511717
supercont10.2_1880396 0.079075857511717
supercont10.2_1904141 0.079075857511717
supercont10.2_1934064 0.079075857511717
supercont10.2_1978787 0.079075857511717
supercont10.2_2010825 0.079075857511717
supercont10.2_2064569 0.079075857511717
supercont10.2_2064574 0.079075857511717
supercont10.2_2082350 0.079075857511717
supercont10.2_2096734 0.079075857511717
supercont10.2_2263610 0.079075857511717
supercont10.2_229495 0.079075857511717
supercont10.2_229525 0.079075857511717
supercont10.2_248348 0.079075857511717
supercont10.2_248500 0.079075857511717
supercont10.2_267061 0.079075857511717
supercont10.2_267068 0.079075857511717
supercont10.2_2730984 0.079075857511717
supercont10.2_2817477 0.079075857511717
supercont10.2_2817489 0.079075857511717
supercont10.2_2817618 0.079075857511717
supercont10.2_2869433 0.079075857511717
supercont10.2_2877857 0.079075857511717
supercont10.2_2994387 0.079075857511717
supercont10.2_2995871 0.079075857511717
supercont10.2_3000611 0.079075857511717
supercont10.2_3000824 0.079075857511717
supercont10.2_3000854 0.079075857511717
supercont10.2_3058471 0.079075857511717
supercont10.2_3069329 0.079075857511717
supercont10.2_309422 0.079075857511717
supercont10.2_3112265 0.079075857511717
supercont10.2_3147575 0.079075857511717
supercont10.2_3190085 0.079075857511717
supercont10.2_3334714 0.079075857511717
supercont10.2_3335250 0.079075857511717
supercont10.2_3335413 0.079075857511717
supercont10.2_3336120 0.079075857511717
supercont10.2_3409394 0.079075857511717
supercont10.2_3416077 0.079075857511717
supercont10.2_3418515 0.079075857511717
supercont10.2_3504963 0.079075857511717
supercont10.2_3543795 0.079075857511717
supercont10.2_3572736 0.079075857511717
supercont10.2_3857984 0.079075857511717
supercont10.2_3878584 0.079075857511717
supercont10.2_3878771 0.079075857511717
supercont10.2_3969781 0.079075857511717
supercont10.2_4013932 0.079075857511717
supercont10.2_4079209 0.079075857511717
supercont10.2_4079335 0.079075857511717
supercont10.2_4199367 0.079075857511717
supercont10.2_717199 0.079075857511717
supercont10.2_859245 0.079075857511717
supercont10.2_993562 0.079075857511717
supercont10.3_1215665 0.079075857511717
supercont10.3_1216044 0.079075857511717
supercont10.3_1216115 0.079075857511717
supercont10.3_1216160 0.079075857511717
supercont10.3_1216383 0.079075857511717
supercont10.3_1216386 0.079075857511717
supercont10.3_1218126 0.079075857511717
supercont10.3_1218132 0.079075857511717
supercont10.3_1231898 0.079075857511717
supercont10.3_1312991 0.079075857511717
supercont10.3_1433047 0.079075857511717
supercont10.3_1460173 0.079075857511717
supercont10.3_1471417 0.079075857511717
supercont10.3_1471418 0.079075857511717
supercont10.3_1532044 0.079075857511717
supercont10.3_1532046 0.079075857511717
supercont10.3_1532128 0.079075857511717
supercont10.3_1558775 0.079075857511717
supercont10.3_1574519 0.079075857511717
supercont10.3_1599229 0.079075857511717
supercont10.3_1599454 0.079075857511717
supercont10.3_18439 0.079075857511717
supercont10.3_1882224 0.079075857511717
supercont10.3_1903294 0.079075857511717
supercont10.3_1945903 0.079075857511717
supercont10.3_202606 0.079075857511717
supercont10.3_2079688 0.079075857511717
supercont10.3_2121560 0.079075857511717
supercont10.3_2128063 0.079075857511717
supercont10.3_2128554 0.079075857511717
supercont10.3_2249124 0.079075857511717
supercont10.3_2454213 0.079075857511717
supercont10.3_2494191 0.079075857511717
supercont10.3_2711883 0.079075857511717
supercont10.3_2718604 0.079075857511717
supercont10.3_2770843 0.079075857511717
supercont10.3_2773657 0.079075857511717
supercont10.3_2773660 0.079075857511717
supercont10.3_2773765 0.079075857511717
supercont10.3_28853 0.079075857511717
supercont10.3_2910419 0.079075857511717
supercont10.3_3114574 0.079075857511717
supercont10.3_3115991 0.079075857511717
supercont10.3_3119621 0.079075857511717
supercont10.3_3119623 0.079075857511717
supercont10.3_3255940 0.079075857511717
supercont10.3_3256078 0.079075857511717
supercont10.3_3256147 0.079075857511717
supercont10.3_3285393 0.079075857511717
supercont10.3_3286573 0.079075857511717
supercont10.3_3288571 0.079075857511717
supercont10.3_3344728 0.079075857511717
supercont10.3_334879 0.079075857511717
supercont10.3_334880 0.079075857511717
supercont10.3_3487573 0.079075857511717
supercont10.3_3489353 0.079075857511717
supercont10.3_3491686 0.079075857511717
supercont10.3_3564156 0.079075857511717
supercont10.3_3572794 0.079075857511717
supercont10.3_3575145 0.079075857511717
supercont10.3_3670272 0.079075857511717
supercont10.3_3670302 0.079075857511717
supercont10.3_3764428 0.079075857511717
supercont10.3_3764569 0.079075857511717
supercont10.3_3776927 0.079075857511717
supercont10.3_3777046 0.079075857511717
supercont10.3_3782547 0.079075857511717
supercont10.3_4215449 0.079075857511717
supercont10.3_4216481 0.079075857511717
supercont10.3_4288558 0.079075857511717
supercont10.3_4294185 0.079075857511717
supercont10.3_4294257 0.079075857511717
supercont10.3_4343194 0.079075857511717
supercont10.3_4364964 0.079075857511717
supercont10.3_4420192 0.079075857511717
supercont10.3_4438763 0.079075857511717
supercont10.3_4506879 0.079075857511717
supercont10.3_467466 0.079075857511717
supercont10.3_4892059 0.079075857511717
supercont10.3_4934754 0.079075857511717
supercont10.3_4951659 0.079075857511717
supercont10.3_5037156 0.079075857511717
supercont10.3_5040024 0.079075857511717
supercont10.3_530626 0.079075857511717
supercont10.3_542961 0.079075857511717
supercont10.3_60646 0.079075857511717
supercont10.3_60715 0.079075857511717
supercont10.4_100650 0.079075857511717
supercont10.4_1203940 0.079075857511717
supercont10.4_1217723 0.079075857511717
supercont10.4_1226457 0.079075857511717
supercont10.4_1276903 0.079075857511717
supercont10.4_1332945 0.079075857511717
supercont10.4_1388394 0.079075857511717
supercont10.4_1393380 0.079075857511717
supercont10.4_147509 0.079075857511717
supercont10.4_1593982 0.079075857511717
supercont10.4_1623553 0.079075857511717
supercont10.4_1623947 0.079075857511717
supercont10.4_1716302 0.079075857511717
supercont10.4_1716536 0.079075857511717
supercont10.4_1771940 0.079075857511717
supercont10.4_1782506 0.079075857511717
supercont10.4_1862722 0.079075857511717
supercont10.4_1940051 0.079075857511717
supercont10.4_1941269 0.079075857511717
supercont10.4_2086517 0.079075857511717
supercont10.4_2120518 0.079075857511717
supercont10.4_2120565 0.079075857511717
supercont10.4_214420 0.079075857511717
supercont10.4_222451 0.079075857511717
supercont10.4_241856 0.079075857511717
supercont10.4_2436533 0.079075857511717
supercont10.4_2445004 0.079075857511717
supercont10.4_2445435 0.079075857511717
supercont10.4_2491548 0.079075857511717
supercont10.4_2512747 0.079075857511717
supercont10.4_2520062 0.079075857511717
supercont10.4_2538510 0.079075857511717
supercont10.4_2538621 0.079075857511717
supercont10.4_2538654 0.079075857511717
supercont10.4_2538870 0.079075857511717
supercont10.4_2539008 0.079075857511717
supercont10.4_2539314 0.079075857511717
supercont10.4_2539323 0.079075857511717
supercont10.4_2741310 0.079075857511717
supercont10.4_2823805 0.079075857511717
supercont10.4_2823819 0.079075857511717
supercont10.4_2823825 0.079075857511717
supercont10.4_2884791 0.079075857511717
supercont10.4_2884908 0.079075857511717
supercont10.4_2884965 0.079075857511717
supercont10.4_3045568 0.079075857511717
supercont10.4_3150026 0.079075857511717
supercont10.4_3150673 0.079075857511717
supercont10.4_3196561 0.079075857511717
supercont10.4_3196662 0.079075857511717
supercont10.4_3197092 0.079075857511717
supercont10.4_3282651 0.079075857511717
supercont10.4_3309746 0.079075857511717
supercont10.4_3395803 0.079075857511717
supercont10.4_3399581 0.079075857511717
supercont10.4_3456701 0.079075857511717
supercont10.4_3554051 0.079075857511717
supercont10.4_3554064 0.079075857511717
supercont10.4_3554805 0.079075857511717
supercont10.4_3563323 0.079075857511717
supercont10.4_3563399 0.079075857511717
supercont10.4_3563472 0.079075857511717
supercont10.4_3587279 0.079075857511717
supercont10.4_3606930 0.079075857511717
supercont10.4_3609169 0.079075857511717
supercont10.4_3609255 0.079075857511717
supercont10.4_3671022 0.079075857511717
supercont10.4_3719174 0.079075857511717
supercont10.4_3733292 0.079075857511717
supercont10.4_3735549 0.079075857511717
supercont10.4_3740795 0.079075857511717
supercont10.4_3805030 0.079075857511717
supercont10.4_3805112 0.079075857511717
supercont10.4_3806234 0.079075857511717
supercont10.4_3810255 0.079075857511717
supercont10.4_3825025 0.079075857511717
supercont10.4_3897162 0.079075857511717
supercont10.4_3916819 0.079075857511717
supercont10.4_3942050 0.079075857511717
supercont10.4_4011301 0.079075857511717
supercont10.4_4012244 0.079075857511717
supercont10.4_4012292 0.079075857511717
supercont10.4_4013016 0.079075857511717
supercont10.4_4013024 0.079075857511717
supercont10.4_4014266 0.079075857511717
supercont10.4_4014630 0.079075857511717
supercont10.4_4015118 0.079075857511717
supercont10.4_4662079 0.079075857511717
supercont10.4_4668723 0.079075857511717
supercont10.4_4738418 0.079075857511717
supercont10.4_4749171 0.079075857511717
supercont10.4_4761467 0.079075857511717
supercont10.4_4798862 0.079075857511717
supercont10.4_487746 0.079075857511717
supercont10.4_4893876 0.079075857511717
supercont10.4_4989624 0.079075857511717
supercont10.4_499580 0.079075857511717
supercont10.4_5267874 0.079075857511717
supercont10.4_531354 0.079075857511717
supercont10.4_532473 0.079075857511717
supercont10.4_5372613 0.079075857511717
supercont10.4_5395134 0.079075857511717
supercont10.4_5404490 0.079075857511717
supercont10.4_5405081 0.079075857511717
supercont10.4_5430425 0.079075857511717
supercont10.4_5496280 0.079075857511717
supercont10.4_5508624 0.079075857511717
supercont10.4_5590980 0.079075857511717
supercont10.4_5626486 0.079075857511717
supercont10.4_5631888 0.079075857511717
supercont10.4_5705764 0.079075857511717
supercont10.4_5792899 0.079075857511717
supercont10.4_614147 0.079075857511717
supercont10.4_614295 0.079075857511717
supercont10.4_634873 0.079075857511717
supercont10.4_703243 0.079075857511717
supercont10.4_778317 0.079075857511717
supercont10.4_844522 0.079075857511717
supercont10.4_844895 0.079075857511717
supercont10.4_86708 0.079075857511717
supercont10.4_86729 0.079075857511717
supercont10.4_95266 0.079075857511717
supercont10.4_99963 0.079075857511717
supercont10.5_1251606 0.079075857511717
supercont10.5_1316730 0.079075857511717
supercont10.5_1340282 0.079075857511717
supercont10.5_1344253 0.079075857511717
supercont10.5_1356267 0.079075857511717
supercont10.5_1356802 0.079075857511717
supercont10.5_1356814 0.079075857511717
supercont10.5_1459990 0.079075857511717
supercont10.5_1469786 0.079075857511717
supercont10.5_1503639 0.079075857511717
supercont10.5_176620 0.079075857511717
supercont10.5_1821409 0.079075857511717
supercont10.5_1895406 0.079075857511717
supercont10.5_1994328 0.079075857511717
supercont10.5_2069132 0.079075857511717
supercont10.5_2072771 0.079075857511717
supercont10.5_2236591 0.079075857511717
supercont10.5_2331183 0.079075857511717
supercont10.5_2360474 0.079075857511717
supercont10.5_2479803 0.079075857511717
supercont10.5_2487810 0.079075857511717
supercont10.5_2494878 0.079075857511717
supercont10.5_2510954 0.079075857511717
supercont10.5_2529371 0.079075857511717
supercont10.5_2578299 0.079075857511717
supercont10.5_2661381 0.079075857511717
supercont10.5_2661408 0.079075857511717
supercont10.5_2661460 0.079075857511717
supercont10.5_2661696 0.079075857511717
supercont10.5_2704389 0.079075857511717
supercont10.5_2708150 0.079075857511717
supercont10.5_2708164 0.079075857511717
supercont10.5_2831119 0.079075857511717
supercont10.5_2853882 0.079075857511717
supercont10.5_2860281 0.079075857511717
supercont10.5_2864556 0.079075857511717
supercont10.5_2864557 0.079075857511717
supercont10.5_2877818 0.079075857511717
supercont10.5_288232 0.079075857511717
supercont10.5_288305 0.079075857511717
supercont10.5_2914350 0.079075857511717
supercont10.5_2914625 0.079075857511717
supercont10.5_3007288 0.079075857511717
supercont10.5_3105439 0.079075857511717
supercont10.5_3105453 0.079075857511717
supercont10.5_325794 0.079075857511717
supercont10.5_325887 0.079075857511717
supercont10.5_326052 0.079075857511717
supercont10.5_326085 0.079075857511717
supercont10.5_326133 0.079075857511717
supercont10.5_3269295 0.079075857511717
supercont10.5_3452196 0.079075857511717
supercont10.5_3526353 0.079075857511717
supercont10.5_3557097 0.079075857511717
supercont10.5_3564507 0.079075857511717
supercont10.5_3564607 0.079075857511717
supercont10.5_3699439 0.079075857511717
supercont10.5_3783777 0.079075857511717
supercont10.5_3810805 0.079075857511717
supercont10.5_3819713 0.079075857511717
supercont10.5_3823178 0.079075857511717
supercont10.5_3866352 0.079075857511717
supercont10.5_389856 0.079075857511717
supercont10.5_3900967 0.079075857511717
supercont10.5_3971634 0.079075857511717
supercont10.5_4002849 0.079075857511717
supercont10.5_4016223 0.079075857511717
supercont10.5_4016224 0.079075857511717
supercont10.5_4018125 0.079075857511717
supercont10.5_4018420 0.079075857511717
supercont10.5_4018477 0.079075857511717
supercont10.5_4030757 0.079075857511717
supercont10.5_410965 0.079075857511717
supercont10.5_4112604 0.079075857511717
supercont10.5_4138468 0.079075857511717
supercont10.5_4153537 0.079075857511717
supercont10.5_447059 0.079075857511717
supercont10.5_449942 0.079075857511717
supercont10.5_4552380 0.079075857511717
supercont10.5_4621796 0.079075857511717
supercont10.5_485008 0.079075857511717
supercont10.5_4876669 0.079075857511717
supercont10.5_4900842 0.079075857511717
supercont10.5_4924499 0.079075857511717
supercont10.5_4955577 0.079075857511717
supercont10.5_4961788 0.079075857511717
supercont10.5_4987432 0.079075857511717
supercont10.5_5145887 0.079075857511717
supercont10.5_5165002 0.079075857511717
supercont10.5_5368910 0.079075857511717
supercont10.5_5402476 0.079075857511717
supercont10.5_5515594 0.079075857511717
supercont10.5_5547388 0.079075857511717
supercont10.5_5571909 0.079075857511717
supercont10.5_5590958 0.079075857511717
supercont10.5_5597935 0.079075857511717
supercont10.5_5600596 0.079075857511717
supercont10.5_5635606 0.079075857511717
supercont10.5_5636277 0.079075857511717
supercont10.5_5652938 0.079075857511717
supercont10.5_575330 0.079075857511717
supercont10.5_5777344 0.079075857511717
supercont10.5_5802969 0.079075857511717
supercont10.5_5803088 0.079075857511717
supercont10.5_5816259 0.079075857511717
supercont10.5_5820258 0.079075857511717
supercont10.5_5842129 0.079075857511717
supercont10.5_5866494 0.079075857511717
supercont10.5_5866908 0.079075857511717
supercont10.5_5925695 0.079075857511717
supercont10.5_5935858 0.079075857511717
supercont10.5_6050338 0.079075857511717
supercont10.5_6090325 0.079075857511717
supercont10.5_624369 0.079075857511717
supercont10.5_6304551 0.079075857511717
supercont10.5_6336034 0.079075857511717
supercont10.5_6370491 0.079075857511717
supercont10.5_727110 0.079075857511717
supercont10.5_73766 0.079075857511717
supercont10.5_738614 0.079075857511717
supercont10.5_868263 0.079075857511717
supercont10.6_1025130 0.079075857511717
supercont10.6_1123142 0.079075857511717
supercont10.6_1169128 0.079075857511717
supercont10.6_1196407 0.079075857511717
supercont10.6_1196432 0.079075857511717
supercont10.6_1219108 0.079075857511717
supercont10.6_1219201 0.079075857511717
supercont10.6_1220214 0.079075857511717
supercont10.6_1240016 0.079075857511717
supercont10.6_1240019 0.079075857511717
supercont10.6_1253924 0.079075857511717
supercont10.6_1303586 0.079075857511717
supercont10.6_139924 0.079075857511717
supercont10.6_1448535 0.079075857511717
supercont10.6_1553944 0.079075857511717
supercont10.6_1609404 0.079075857511717
supercont10.6_1630575 0.079075857511717
supercont10.6_1635862 0.079075857511717
supercont10.6_1646328 0.079075857511717
supercont10.6_1678532 0.079075857511717
supercont10.6_1679323 0.079075857511717
supercont10.6_1716451 0.079075857511717
supercont10.6_1725268 0.079075857511717
supercont10.6_1745836 0.079075857511717
supercont10.6_1945243 0.079075857511717
supercont10.6_1996701 0.079075857511717
supercont10.6_2027457 0.079075857511717
supercont10.6_2089119 0.079075857511717
supercont10.6_2089607 0.079075857511717
supercont10.6_2089667 0.079075857511717
supercont10.6_2089676 0.079075857511717
supercont10.6_2089688 0.079075857511717
supercont10.6_2089865 0.079075857511717
supercont10.6_2089934 0.079075857511717
supercont10.6_2142780 0.079075857511717
supercont10.6_2179185 0.079075857511717
supercont10.6_2184833 0.079075857511717
supercont10.6_2220473 0.079075857511717
supercont10.6_2266953 0.079075857511717
supercont10.6_2288321 0.079075857511717
supercont10.6_2291548 0.079075857511717
supercont10.6_2313732 0.079075857511717
supercont10.6_2313733 0.079075857511717
supercont10.6_2425450 0.079075857511717
supercont10.6_2470624 0.079075857511717
supercont10.6_2492698 0.079075857511717
supercont10.6_3189818 0.079075857511717
supercont10.6_3211121 0.079075857511717
supercont10.6_3259966 0.079075857511717
supercont10.6_3330086 0.079075857511717
supercont10.6_3369241 0.079075857511717
supercont10.6_3370220 0.079075857511717
supercont10.6_3555265 0.079075857511717
supercont10.6_3568106 0.079075857511717
supercont10.6_3568931 0.079075857511717
supercont10.6_3569318 0.079075857511717
supercont10.6_3569471 0.079075857511717
supercont10.6_3624942 0.079075857511717
supercont10.6_3655585 0.079075857511717
supercont10.6_3655663 0.079075857511717
supercont10.6_3686066 0.079075857511717
supercont10.6_3809688 0.079075857511717
supercont10.6_3809842 0.079075857511717
supercont10.6_3809843 0.079075857511717
supercont10.6_3810116 0.079075857511717
supercont10.6_3810368 0.079075857511717
supercont10.6_3849649 0.079075857511717
supercont10.6_3914395 0.079075857511717
supercont10.6_3959910 0.079075857511717
supercont10.6_424836 0.079075857511717
supercont10.6_577547 0.079075857511717
supercont10.6_716701 0.079075857511717
supercont10.6_717638 0.079075857511717
supercont10.6_751525 0.079075857511717
supercont10.6_751561 0.079075857511717
supercont10.6_765321 0.079075857511717
supercont10.6_812261 0.079075857511717
supercont10.6_874088 0.079075857511717
supercont10.6_955947 0.079075857511717
supercont10.6_998853 0.079075857511717
supercont10.7_100856 0.079075857511717
supercont10.7_1037323 0.079075857511717
supercont10.7_1069067 0.079075857511717
supercont10.7_1090624 0.079075857511717
supercont10.7_1090878 0.079075857511717
supercont10.7_1091006 0.079075857511717
supercont10.7_1094687 0.079075857511717
supercont10.7_1096389 0.079075857511717
supercont10.7_1207508 0.079075857511717
supercont10.7_1386479 0.079075857511717
supercont10.7_1388247 0.079075857511717
supercont10.7_1425429 0.079075857511717
supercont10.7_1470959 0.079075857511717
supercont10.7_1479819 0.079075857511717
supercont10.7_1493136 0.079075857511717
supercont10.7_1527288 0.079075857511717
supercont10.7_1580369 0.079075857511717
supercont10.7_1580370 0.079075857511717
supercont10.7_1580412 0.079075857511717
supercont10.7_1580414 0.079075857511717
supercont10.7_1692595 0.079075857511717
supercont10.7_2305036 0.079075857511717
supercont10.7_2312730 0.079075857511717
supercont10.7_2403689 0.079075857511717
supercont10.7_2461651 0.079075857511717
supercont10.7_2463969 0.079075857511717
supercont10.7_2490892 0.079075857511717
supercont10.7_251421 0.079075857511717
supercont10.7_2607207 0.079075857511717
supercont10.7_2702222 0.079075857511717
supercont10.7_2702604 0.079075857511717
supercont10.7_2702712 0.079075857511717
supercont10.7_2740077 0.079075857511717
supercont10.7_2750963 0.079075857511717
supercont10.7_2753693 0.079075857511717
supercont10.7_2784805 0.079075857511717
supercont10.7_2792589 0.079075857511717
supercont10.7_2806894 0.079075857511717
supercont10.7_2854179 0.079075857511717
supercont10.7_2891270 0.079075857511717
supercont10.7_3080616 0.079075857511717
supercont10.7_3149186 0.079075857511717
supercont10.7_3272830 0.079075857511717
supercont10.7_3273879 0.079075857511717
supercont10.7_3320036 0.079075857511717
supercont10.7_3320681 0.079075857511717
supercont10.7_3321767 0.079075857511717
supercont10.7_3376407 0.079075857511717
supercont10.7_3384574 0.079075857511717
supercont10.7_34736 0.079075857511717
supercont10.7_355587 0.079075857511717
supercont10.7_3567574 0.079075857511717
supercont10.7_3623154 0.079075857511717
supercont10.7_377432 0.079075857511717
supercont10.7_3804117 0.079075857511717
supercont10.7_380616 0.079075857511717
supercont10.7_3832570 0.079075857511717
supercont10.7_3990160 0.079075857511717
supercont10.7_415877 0.079075857511717
supercont10.7_415983 0.079075857511717
supercont10.7_416085 0.079075857511717
supercont10.7_539609 0.079075857511717
supercont10.7_585457 0.079075857511717
supercont10.7_868215 0.079075857511717
supercont10.7_919611 0.079075857511717
supercont10.7_919647 0.079075857511717
supercont10.7_919662 0.079075857511717
supercont10.7_919707 0.079075857511717
supercont10.7_919731 0.079075857511717
supercont10.7_919793 0.079075857511717
supercont10.7_960827 0.079075857511717
supercont10.7_983546 0.079075857511717
supercont10.7_984014 0.079075857511717
supercont10.7_984635 0.079075857511717
supercont10.7_994340 0.079075857511717
supercont10.1_1022753 0.0850149088135358
supercont10.1_1118052 0.0850149088135358
supercont10.1_1135807 0.0850149088135358
supercont10.1_1147264 0.0850149088135358
supercont10.1_1157290 0.0850149088135358
supercont10.1_1267636 0.0850149088135358
supercont10.1_1269791 0.0850149088135358
supercont10.1_1313369 0.0850149088135358
supercont10.1_1357524 0.0850149088135358
supercont10.1_1410730 0.0850149088135358
supercont10.1_1452857 0.0850149088135358
supercont10.1_1601402 0.0850149088135358
supercont10.1_1665553 0.0850149088135358
supercont10.1_1665582 0.0850149088135358
supercont10.1_1665593 0.0850149088135358
supercont10.1_1665636 0.0850149088135358
supercont10.1_1787162 0.0850149088135358
supercont10.1_1787383 0.0850149088135358
supercont10.1_1942559 0.0850149088135358
supercont10.1_1989541 0.0850149088135358
supercont10.1_2045777 0.0850149088135358
supercont10.1_2138706 0.0850149088135358
supercont10.1_2422250 0.0850149088135358
supercont10.1_2457871 0.0850149088135358
supercont10.1_2626749 0.0850149088135358
supercont10.1_2929489 0.0850149088135358
supercont10.1_3001462 0.0850149088135358
supercont10.1_3003163 0.0850149088135358
supercont10.1_3024854 0.0850149088135358
supercont10.1_3024973 0.0850149088135358
supercont10.1_3026937 0.0850149088135358
supercont10.1_3096838 0.0850149088135358
supercont10.1_3096875 0.0850149088135358
supercont10.1_3219765 0.0850149088135358
supercont10.1_3314621 0.0850149088135358
supercont10.1_3314899 0.0850149088135358
supercont10.1_337577 0.0850149088135358
supercont10.1_3383013 0.0850149088135358
supercont10.1_3675301 0.0850149088135358
supercont10.1_391004 0.0850149088135358
supercont10.1_4237167 0.0850149088135358
supercont10.1_4291602 0.0850149088135358
supercont10.1_4334505 0.0850149088135358
supercont10.1_4398787 0.0850149088135358
supercont10.1_4415361 0.0850149088135358
supercont10.1_4614580 0.0850149088135358
supercont10.1_4679923 0.0850149088135358
supercont10.1_4679975 0.0850149088135358
supercont10.1_4727578 0.0850149088135358
supercont10.1_4771979 0.0850149088135358
supercont10.1_4772756 0.0850149088135358
supercont10.1_4775468 0.0850149088135358
supercont10.1_491808 0.0850149088135358
supercont10.1_5139872 0.0850149088135358
supercont10.1_5205790 0.0850149088135358
supercont10.1_523387 0.0850149088135358
supercont10.1_5341348 0.0850149088135358
supercont10.1_5344830 0.0850149088135358
supercont10.1_5365607 0.0850149088135358
supercont10.1_5365613 0.0850149088135358
supercont10.1_5444355 0.0850149088135358
supercont10.1_5510201 0.0850149088135358
supercont10.1_5510285 0.0850149088135358
supercont10.1_5519783 0.0850149088135358
supercont10.1_5560097 0.0850149088135358
supercont10.1_5580925 0.0850149088135358
supercont10.1_5648638 0.0850149088135358
supercont10.1_575052 0.0850149088135358
supercont10.1_5816187 0.0850149088135358
supercont10.1_5839419 0.0850149088135358
supercont10.1_5839421 0.0850149088135358
supercont10.1_5841464 0.0850149088135358
supercont10.1_5879632 0.0850149088135358
supercont10.1_5896595 0.0850149088135358
supercont10.1_595771 0.0850149088135358
supercont10.1_5983058 0.0850149088135358
supercont10.1_5984485 0.0850149088135358
supercont10.1_6001404 0.0850149088135358
supercont10.1_6057979 0.0850149088135358
supercont10.1_6090570 0.0850149088135358
supercont10.1_636767 0.0850149088135358
supercont10.1_6558386 0.0850149088135358
supercont10.1_6685643 0.0850149088135358
supercont10.1_6854806 0.0850149088135358
supercont10.1_6864922 0.0850149088135358
supercont10.1_6924571 0.0850149088135358
supercont10.1_6985027 0.0850149088135358
supercont10.1_7022232 0.0850149088135358
supercont10.1_7022233 0.0850149088135358
supercont10.1_7057837 0.0850149088135358
supercont10.1_7122591 0.0850149088135358
supercont10.1_7123398 0.0850149088135358
supercont10.1_7144157 0.0850149088135358
supercont10.1_7195899 0.0850149088135358
supercont10.1_7219443 0.0850149088135358
supercont10.1_7408707 0.0850149088135358
supercont10.1_7482176 0.0850149088135358
supercont10.1_7483677 0.0850149088135358
supercont10.1_7525668 0.0850149088135358
supercont10.1_7549958 0.0850149088135358
supercont10.1_7550000 0.0850149088135358
supercont10.1_7576067 0.0850149088135358
supercont10.1_7672328 0.0850149088135358
supercont10.1_7672358 0.0850149088135358
supercont10.1_7680156 0.0850149088135358
supercont10.1_7925151 0.0850149088135358
supercont10.1_7987698 0.0850149088135358
supercont10.1_8069273 0.0850149088135358
supercont10.1_8069275 0.0850149088135358
supercont10.1_8095687 0.0850149088135358
supercont10.1_8141656 0.0850149088135358
supercont10.1_8141956 0.0850149088135358
supercont10.1_8141995 0.0850149088135358
supercont10.1_8146209 0.0850149088135358
supercont10.1_8150032 0.0850149088135358
supercont10.1_8150332 0.0850149088135358
supercont10.1_8528494 0.0850149088135358
supercont10.1_8541216 0.0850149088135358
supercont10.1_864347 0.0850149088135358
supercont10.1_864397 0.0850149088135358
supercont10.1_864400 0.0850149088135358
supercont10.1_871595 0.0850149088135358
supercont10.1_8752843 0.0850149088135358
supercont10.1_9008338 0.0850149088135358
supercont10.1_9008934 0.0850149088135358
supercont10.1_9033715 0.0850149088135358
supercont10.1_9038179 0.0850149088135358
supercont10.1_9056088 0.0850149088135358
supercont10.1_9148959 0.0850149088135358
supercont10.1_9210106 0.0850149088135358
supercont10.1_9274390 0.0850149088135358
supercont10.1_9362190 0.0850149088135358
supercont10.1_9364786 0.0850149088135358
supercont10.1_9382392 0.0850149088135358
supercont10.1_9567719 0.0850149088135358
supercont10.2_1013723 0.0850149088135358
supercont10.2_1014538 0.0850149088135358
supercont10.2_1448971 0.0850149088135358
supercont10.2_1510005 0.0850149088135358
supercont10.2_1538149 0.0850149088135358
supercont10.2_154976 0.0850149088135358
supercont10.2_1751936 0.0850149088135358
supercont10.2_1783817 0.0850149088135358
supercont10.2_1785063 0.0850149088135358
supercont10.2_1815019 0.0850149088135358
supercont10.2_1959637 0.0850149088135358
supercont10.2_1981789 0.0850149088135358
supercont10.2_2030519 0.0850149088135358
supercont10.2_2074560 0.0850149088135358
supercont10.2_2089337 0.0850149088135358
supercont10.2_2206211 0.0850149088135358
supercont10.2_2745484 0.0850149088135358
supercont10.2_2752263 0.0850149088135358
supercont10.2_276279 0.0850149088135358
supercont10.2_293368 0.0850149088135358
supercont10.2_2952087 0.0850149088135358
supercont10.2_2960941 0.0850149088135358
supercont10.2_3039227 0.0850149088135358
supercont10.2_3068924 0.0850149088135358
supercont10.2_3078747 0.0850149088135358
supercont10.2_308535 0.0850149088135358
supercont10.2_3266680 0.0850149088135358
supercont10.2_3289598 0.0850149088135358
supercont10.2_3299671 0.0850149088135358
supercont10.2_333030 0.0850149088135358
supercont10.2_3353817 0.0850149088135358
supercont10.2_339363 0.0850149088135358
supercont10.2_3414275 0.0850149088135358
supercont10.2_3428967 0.0850149088135358
supercont10.2_3440039 0.0850149088135358
supercont10.2_353078 0.0850149088135358
supercont10.2_3593526 0.0850149088135358
supercont10.2_3730934 0.0850149088135358
supercont10.2_3754458 0.0850149088135358
supercont10.2_3856295 0.0850149088135358
supercont10.2_3856322 0.0850149088135358
supercont10.2_3856568 0.0850149088135358
supercont10.2_3856634 0.0850149088135358
supercont10.2_3939048 0.0850149088135358
supercont10.2_3966508 0.0850149088135358
supercont10.2_3969081 0.0850149088135358
supercont10.2_3969174 0.0850149088135358
supercont10.2_4059455 0.0850149088135358
supercont10.2_4060070 0.0850149088135358
supercont10.2_4060318 0.0850149088135358
supercont10.2_4060360 0.0850149088135358
supercont10.2_4074936 0.0850149088135358
supercont10.2_4075020 0.0850149088135358
supercont10.2_4079011 0.0850149088135358
supercont10.2_4083523 0.0850149088135358
supercont10.2_4222640 0.0850149088135358
supercont10.2_4342060 0.0850149088135358
supercont10.2_4342824 0.0850149088135358
supercont10.2_4344249 0.0850149088135358
supercont10.2_4370904 0.0850149088135358
supercont10.2_4379842 0.0850149088135358
supercont10.2_438959 0.0850149088135358
supercont10.2_4431485 0.0850149088135358
supercont10.2_450617 0.0850149088135358
supercont10.2_459899 0.0850149088135358
supercont10.2_464655 0.0850149088135358
supercont10.2_468637 0.0850149088135358
supercont10.2_469084 0.0850149088135358
supercont10.2_469111 0.0850149088135358
supercont10.2_469159 0.0850149088135358
supercont10.2_496500 0.0850149088135358
supercont10.2_521866 0.0850149088135358
supercont10.2_637169 0.0850149088135358
supercont10.2_638720 0.0850149088135358
supercont10.2_889564 0.0850149088135358
supercont10.3_106549 0.0850149088135358
supercont10.3_111706 0.0850149088135358
supercont10.3_1127781 0.0850149088135358
supercont10.3_1155495 0.0850149088135358
supercont10.3_1207252 0.0850149088135358
supercont10.3_1207674 0.0850149088135358
supercont10.3_1249452 0.0850149088135358
supercont10.3_1286415 0.0850149088135358
supercont10.3_1309868 0.0850149088135358
supercont10.3_1357649 0.0850149088135358
supercont10.3_1415848 0.0850149088135358
supercont10.3_1436822 0.0850149088135358
supercont10.3_1460045 0.0850149088135358
supercont10.3_1460618 0.0850149088135358
supercont10.3_1473394 0.0850149088135358
supercont10.3_1473406 0.0850149088135358
supercont10.3_1560364 0.0850149088135358
supercont10.3_1560490 0.0850149088135358
supercont10.3_1561248 0.0850149088135358
supercont10.3_1662139 0.0850149088135358
supercont10.3_1663501 0.0850149088135358
supercont10.3_1663502 0.0850149088135358
supercont10.3_1796001 0.0850149088135358
supercont10.3_1913982 0.0850149088135358
supercont10.3_1927639 0.0850149088135358
supercont10.3_1932952 0.0850149088135358
supercont10.3_1936453 0.0850149088135358
supercont10.3_1936836 0.0850149088135358
supercont10.3_2013719 0.0850149088135358
supercont10.3_2013804 0.0850149088135358
supercont10.3_2013912 0.0850149088135358
supercont10.3_2017861 0.0850149088135358
supercont10.3_2130162 0.0850149088135358
supercont10.3_2130180 0.0850149088135358
supercont10.3_2144192 0.0850149088135358
supercont10.3_2246860 0.0850149088135358
supercont10.3_2307952 0.0850149088135358
supercont10.3_2324632 0.0850149088135358
supercont10.3_2325062 0.0850149088135358
supercont10.3_2325399 0.0850149088135358
supercont10.3_237267 0.0850149088135358
supercont10.3_2458360 0.0850149088135358
supercont10.3_2458578 0.0850149088135358
supercont10.3_2496989 0.0850149088135358
supercont10.3_2497240 0.0850149088135358
supercont10.3_2497498 0.0850149088135358
supercont10.3_2506569 0.0850149088135358
supercont10.3_2668160 0.0850149088135358
supercont10.3_2668381 0.0850149088135358
supercont10.3_2750210 0.0850149088135358
supercont10.3_2786963 0.0850149088135358
supercont10.3_2873147 0.0850149088135358
supercont10.3_2927662 0.0850149088135358
supercont10.3_2952472 0.0850149088135358
supercont10.3_2961492 0.0850149088135358
supercont10.3_3021158 0.0850149088135358
supercont10.3_3027812 0.0850149088135358
supercont10.3_3069966 0.0850149088135358
supercont10.3_3134112 0.0850149088135358
supercont10.3_3212909 0.0850149088135358
supercont10.3_3216369 0.0850149088135358
supercont10.3_332658 0.0850149088135358
supercont10.3_332982 0.0850149088135358
supercont10.3_3332835 0.0850149088135358
supercont10.3_3362049 0.0850149088135358
supercont10.3_3482572 0.0850149088135358
supercont10.3_3576734 0.0850149088135358
supercont10.3_3576748 0.0850149088135358
supercont10.3_3614944 0.0850149088135358
supercont10.3_3745073 0.0850149088135358
supercont10.3_3798802 0.0850149088135358
supercont10.3_3823745 0.0850149088135358
supercont10.3_4126337 0.0850149088135358
supercont10.3_4198697 0.0850149088135358
supercont10.3_4241977 0.0850149088135358
supercont10.3_4242243 0.0850149088135358
supercont10.3_4317754 0.0850149088135358
supercont10.3_4383684 0.0850149088135358
supercont10.3_4383752 0.0850149088135358
supercont10.3_4431471 0.0850149088135358
supercont10.3_4433579 0.0850149088135358
supercont10.3_4491002 0.0850149088135358
supercont10.3_4491452 0.0850149088135358
supercont10.3_4547772 0.0850149088135358
supercont10.3_4668549 0.0850149088135358
supercont10.3_4892857 0.0850149088135358
supercont10.3_4892860 0.0850149088135358
supercont10.3_4907278 0.0850149088135358
supercont10.3_4907279 0.0850149088135358
supercont10.3_4914219 0.0850149088135358
supercont10.3_506613 0.0850149088135358
supercont10.3_5113438 0.0850149088135358
supercont10.3_5200721 0.0850149088135358
supercont10.3_60946 0.0850149088135358
supercont10.3_630571 0.0850149088135358
supercont10.4_1186410 0.0850149088135358
supercont10.4_1191456 0.0850149088135358
supercont10.4_1225675 0.0850149088135358
supercont10.4_1285800 0.0850149088135358
supercont10.4_1300782 0.0850149088135358
supercont10.4_1328457 0.0850149088135358
supercont10.4_151375 0.0850149088135358
supercont10.4_1548239 0.0850149088135358
supercont10.4_155956 0.0850149088135358
supercont10.4_1587238 0.0850149088135358
supercont10.4_1595247 0.0850149088135358
supercont10.4_1595607 0.0850149088135358
supercont10.4_1609826 0.0850149088135358
supercont10.4_1627767 0.0850149088135358
supercont10.4_1873102 0.0850149088135358
supercont10.4_190478 0.0850149088135358
supercont10.4_1973150 0.0850149088135358
supercont10.4_2101337 0.0850149088135358
supercont10.4_2101461 0.0850149088135358
supercont10.4_2106263 0.0850149088135358
supercont10.4_2106802 0.0850149088135358
supercont10.4_2112130 0.0850149088135358
supercont10.4_2452486 0.0850149088135358
supercont10.4_2452891 0.0850149088135358
supercont10.4_2582424 0.0850149088135358
supercont10.4_2599613 0.0850149088135358
supercont10.4_2632712 0.0850149088135358
supercont10.4_2715951 0.0850149088135358
supercont10.4_3021095 0.0850149088135358
supercont10.4_3099340 0.0850149088135358
supercont10.4_3100191 0.0850149088135358
supercont10.4_3122293 0.0850149088135358
supercont10.4_3170613 0.0850149088135358
supercont10.4_3198340 0.0850149088135358
supercont10.4_3198367 0.0850149088135358
supercont10.4_3198376 0.0850149088135358
supercont10.4_3198410 0.0850149088135358
supercont10.4_3198489 0.0850149088135358
supercont10.4_3198511 0.0850149088135358
supercont10.4_3198538 0.0850149088135358
supercont10.4_3211919 0.0850149088135358
supercont10.4_3213732 0.0850149088135358
supercont10.4_3213733 0.0850149088135358
supercont10.4_3306680 0.0850149088135358
supercont10.4_3306681 0.0850149088135358
supercont10.4_3312560 0.0850149088135358
supercont10.4_3321103 0.0850149088135358
supercont10.4_3338038 0.0850149088135358
supercont10.4_3421300 0.0850149088135358
supercont10.4_3473896 0.0850149088135358
supercont10.4_3474200 0.0850149088135358
supercont10.4_3474832 0.0850149088135358
supercont10.4_3609306 0.0850149088135358
supercont10.4_3642464 0.0850149088135358
supercont10.4_3686869 0.0850149088135358
supercont10.4_3729929 0.0850149088135358
supercont10.4_3855248 0.0850149088135358
supercont10.4_3863518 0.0850149088135358
supercont10.4_3943622 0.0850149088135358
supercont10.4_3943637 0.0850149088135358
supercont10.4_3944008 0.0850149088135358
supercont10.4_3944136 0.0850149088135358
supercont10.4_3949015 0.0850149088135358
supercont10.4_4023345 0.0850149088135358
supercont10.4_4079273 0.0850149088135358
supercont10.4_4149944 0.0850149088135358
supercont10.4_4202094 0.0850149088135358
supercont10.4_4204970 0.0850149088135358
supercont10.4_4215000 0.0850149088135358
supercont10.4_4355985 0.0850149088135358
supercont10.4_4401630 0.0850149088135358
supercont10.4_4404703 0.0850149088135358
supercont10.4_4506046 0.0850149088135358
supercont10.4_4737479 0.0850149088135358
supercont10.4_4814129 0.0850149088135358
supercont10.4_4818415 0.0850149088135358
supercont10.4_4818964 0.0850149088135358
supercont10.4_4838968 0.0850149088135358
supercont10.4_4950943 0.0850149088135358
supercont10.4_5065454 0.0850149088135358
supercont10.4_5066360 0.0850149088135358
supercont10.4_5138721 0.0850149088135358
supercont10.4_5142093 0.0850149088135358
supercont10.4_5253346 0.0850149088135358
supercont10.4_5263333 0.0850149088135358
supercont10.4_537348 0.0850149088135358
supercont10.4_5410644 0.0850149088135358
supercont10.4_5444305 0.0850149088135358
supercont10.4_5446498 0.0850149088135358
supercont10.4_5581190 0.0850149088135358
supercont10.4_5583211 0.0850149088135358
supercont10.4_5588751 0.0850149088135358
supercont10.4_5634875 0.0850149088135358
supercont10.4_5705274 0.0850149088135358
supercont10.4_5776888 0.0850149088135358
supercont10.4_608323 0.0850149088135358
supercont10.4_83144 0.0850149088135358
supercont10.5_1341323 0.0850149088135358
supercont10.5_1345680 0.0850149088135358
supercont10.5_1469091 0.0850149088135358
supercont10.5_1469158 0.0850149088135358
supercont10.5_1491493 0.0850149088135358
supercont10.5_1491519 0.0850149088135358
supercont10.5_1491891 0.0850149088135358
supercont10.5_1495793 0.0850149088135358
supercont10.5_1508328 0.0850149088135358
supercont10.5_1517392 0.0850149088135358
supercont10.5_1768357 0.0850149088135358
supercont10.5_1769510 0.0850149088135358
supercont10.5_1770614 0.0850149088135358
supercont10.5_1772711 0.0850149088135358
supercont10.5_1795683 0.0850149088135358
supercont10.5_1877902 0.0850149088135358
supercont10.5_1944557 0.0850149088135358
supercont10.5_2261677 0.0850149088135358
supercont10.5_2314034 0.0850149088135358
supercont10.5_2371025 0.0850149088135358
supercont10.5_2371215 0.0850149088135358
supercont10.5_2371797 0.0850149088135358
supercont10.5_2393101 0.0850149088135358
supercont10.5_2469976 0.0850149088135358
supercont10.5_2495565 0.0850149088135358
supercont10.5_2508910 0.0850149088135358
supercont10.5_2574641 0.0850149088135358
supercont10.5_2759947 0.0850149088135358
supercont10.5_2759992 0.0850149088135358
supercont10.5_2760385 0.0850149088135358
supercont10.5_2775210 0.0850149088135358
supercont10.5_2807747 0.0850149088135358
supercont10.5_2807834 0.0850149088135358
supercont10.5_2808311 0.0850149088135358
supercont10.5_2825581 0.0850149088135358
supercont10.5_2862659 0.0850149088135358
supercont10.5_2879546 0.0850149088135358
supercont10.5_2973518 0.0850149088135358
supercont10.5_3079669 0.0850149088135358
supercont10.5_3116793 0.0850149088135358
supercont10.5_3125715 0.0850149088135358
supercont10.5_3125892 0.0850149088135358
supercont10.5_324158 0.0850149088135358
supercont10.5_3261142 0.0850149088135358
supercont10.5_3261201 0.0850149088135358
supercont10.5_3263988 0.0850149088135358
supercont10.5_3278863 0.0850149088135358
supercont10.5_3298040 0.0850149088135358
supercont10.5_3501637 0.0850149088135358
supercont10.5_3501950 0.0850149088135358
supercont10.5_3502021 0.0850149088135358
supercont10.5_3502579 0.0850149088135358
supercont10.5_3503233 0.0850149088135358
supercont10.5_3794496 0.0850149088135358
supercont10.5_3822157 0.0850149088135358
supercont10.5_3827306 0.0850149088135358
supercont10.5_3885905 0.0850149088135358
supercont10.5_3886676 0.0850149088135358
supercont10.5_4138963 0.0850149088135358
supercont10.5_4350391 0.0850149088135358
supercont10.5_4350551 0.0850149088135358
supercont10.5_4350634 0.0850149088135358
supercont10.5_4350909 0.0850149088135358
supercont10.5_4351189 0.0850149088135358
supercont10.5_4681659 0.0850149088135358
supercont10.5_4775301 0.0850149088135358
supercont10.5_4775816 0.0850149088135358
supercont10.5_4876162 0.0850149088135358
supercont10.5_4900932 0.0850149088135358
supercont10.5_4902711 0.0850149088135358
supercont10.5_4944681 0.0850149088135358
supercont10.5_4963350 0.0850149088135358
supercont10.5_4964836 0.0850149088135358
supercont10.5_4968804 0.0850149088135358
supercont10.5_4987501 0.0850149088135358
supercont10.5_5009406 0.0850149088135358
supercont10.5_5092905 0.0850149088135358
supercont10.5_5168511 0.0850149088135358
supercont10.5_5185808 0.0850149088135358
supercont10.5_5201302 0.0850149088135358
supercont10.5_534249 0.0850149088135358
supercont10.5_5360182 0.0850149088135358
supercont10.5_5483590 0.0850149088135358
supercont10.5_5591651 0.0850149088135358
supercont10.5_5593046 0.0850149088135358
supercont10.5_5626812 0.0850149088135358
supercont10.5_5722903 0.0850149088135358
supercont10.5_5729681 0.0850149088135358
supercont10.5_5739880 0.0850149088135358
supercont10.5_5811157 0.0850149088135358
supercont10.5_5875372 0.0850149088135358
supercont10.5_6091061 0.0850149088135358
supercont10.5_616436 0.0850149088135358
supercont10.5_6303393 0.0850149088135358
supercont10.5_6350923 0.0850149088135358
supercont10.5_6358668 0.0850149088135358
supercont10.5_6364205 0.0850149088135358
supercont10.5_6364514 0.0850149088135358
supercont10.5_6367743 0.0850149088135358
supercont10.5_71731 0.0850149088135358
supercont10.5_732815 0.0850149088135358
supercont10.5_736020 0.0850149088135358
supercont10.5_799667 0.0850149088135358
supercont10.5_811121 0.0850149088135358
supercont10.5_813615 0.0850149088135358
supercont10.5_95901 0.0850149088135358
supercont10.6_1152950 0.0850149088135358
supercont10.6_1153950 0.0850149088135358
supercont10.6_1204847 0.0850149088135358
supercont10.6_1235567 0.0850149088135358
supercont10.6_1235716 0.0850149088135358
supercont10.6_1235983 0.0850149088135358
supercont10.6_1236138 0.0850149088135358
supercont10.6_1314613 0.0850149088135358
supercont10.6_1391721 0.0850149088135358
supercont10.6_1479342 0.0850149088135358
supercont10.6_1609266 0.0850149088135358
supercont10.6_1654181 0.0850149088135358
supercont10.6_170112 0.0850149088135358
supercont10.6_1707006 0.0850149088135358
supercont10.6_1708889 0.0850149088135358
supercont10.6_1830692 0.0850149088135358
supercont10.6_1830840 0.0850149088135358
supercont10.6_1836878 0.0850149088135358
supercont10.6_1919957 0.0850149088135358
supercont10.6_1950521 0.0850149088135358
supercont10.6_1953612 0.0850149088135358
supercont10.6_1992255 0.0850149088135358
supercont10.6_2054428 0.0850149088135358
supercont10.6_2087060 0.0850149088135358
supercont10.6_2146548 0.0850149088135358
supercont10.6_2148419 0.0850149088135358
supercont10.6_2176666 0.0850149088135358
supercont10.6_2179675 0.0850149088135358
supercont10.6_2205381 0.0850149088135358
supercont10.6_2219112 0.0850149088135358
supercont10.6_2219157 0.0850149088135358
supercont10.6_2278676 0.0850149088135358
supercont10.6_2287982 0.0850149088135358
supercont10.6_2368213 0.0850149088135358
supercont10.6_2383216 0.0850149088135358
supercont10.6_2394132 0.0850149088135358
supercont10.6_2430643 0.0850149088135358
supercont10.6_2494552 0.0850149088135358
supercont10.6_2504269 0.0850149088135358
supercont10.6_2515802 0.0850149088135358
supercont10.6_256006 0.0850149088135358
supercont10.6_2638108 0.0850149088135358
supercont10.6_2653899 0.0850149088135358
supercont10.6_2654093 0.0850149088135358
supercont10.6_2654333 0.0850149088135358
supercont10.6_3168257 0.0850149088135358
supercont10.6_3252741 0.0850149088135358
supercont10.6_3253365 0.0850149088135358
supercont10.6_3315350 0.0850149088135358
supercont10.6_332925 0.0850149088135358
supercont10.6_3363146 0.0850149088135358
supercont10.6_3400438 0.0850149088135358
supercont10.6_3626058 0.0850149088135358
supercont10.6_3687473 0.0850149088135358
supercont10.6_3695276 0.0850149088135358
supercont10.6_3822269 0.0850149088135358
supercont10.6_3985484 0.0850149088135358
supercont10.6_3987360 0.0850149088135358
supercont10.6_4100553 0.0850149088135358
supercont10.6_632914 0.0850149088135358
supercont10.6_63512 0.0850149088135358
supercont10.6_639037 0.0850149088135358
supercont10.6_802453 0.0850149088135358
supercont10.6_821132 0.0850149088135358
supercont10.6_839160 0.0850149088135358
supercont10.6_852317 0.0850149088135358
supercont10.6_902238 0.0850149088135358
supercont10.6_915815 0.0850149088135358
supercont10.7_101712 0.0850149088135358
supercont10.7_1019486 0.0850149088135358
supercont10.7_1028858 0.0850149088135358
supercont10.7_1052999 0.0850149088135358
supercont10.7_1165844 0.0850149088135358
supercont10.7_1182540 0.0850149088135358
supercont10.7_1204034 0.0850149088135358
supercont10.7_1220013 0.0850149088135358
supercont10.7_1298308 0.0850149088135358
supercont10.7_1313317 0.0850149088135358
supercont10.7_1335391 0.0850149088135358
supercont10.7_1408653 0.0850149088135358
supercont10.7_1580941 0.0850149088135358
supercont10.7_1659637 0.0850149088135358
supercont10.7_171314 0.0850149088135358
supercont10.7_228561 0.0850149088135358
supercont10.7_2362881 0.0850149088135358
supercont10.7_2492173 0.0850149088135358
supercont10.7_2492315 0.0850149088135358
supercont10.7_262117 0.0850149088135358
supercont10.7_2645114 0.0850149088135358
supercont10.7_268336 0.0850149088135358
supercont10.7_2743859 0.0850149088135358
supercont10.7_2753399 0.0850149088135358
supercont10.7_2844457 0.0850149088135358
supercont10.7_2878093 0.0850149088135358
supercont10.7_2895271 0.0850149088135358
supercont10.7_3021835 0.0850149088135358
supercont10.7_3021895 0.0850149088135358
supercont10.7_3098203 0.0850149088135358
supercont10.7_3103729 0.0850149088135358
supercont10.7_3275727 0.0850149088135358
supercont10.7_3320570 0.0850149088135358
supercont10.7_3412674 0.0850149088135358
supercont10.7_3463813 0.0850149088135358
supercont10.7_3472658 0.0850149088135358
supercont10.7_3510130 0.0850149088135358
supercont10.7_3510217 0.0850149088135358
supercont10.7_352847 0.0850149088135358
supercont10.7_3709119 0.0850149088135358
supercont10.7_3951706 0.0850149088135358
supercont10.7_3957754 0.0850149088135358
supercont10.7_3959692 0.0850149088135358
supercont10.7_4061076 0.0850149088135358
supercont10.7_4140554 0.0850149088135358
supercont10.7_437586 0.0850149088135358
supercont10.7_459384 0.0850149088135358
supercont10.7_463471 0.0850149088135358
supercont10.7_469284 0.0850149088135358
supercont10.7_482917 0.0850149088135358
supercont10.7_485044 0.0850149088135358
supercont10.7_485236 0.0850149088135358
supercont10.7_489002 0.0850149088135358
supercont10.7_489014 0.0850149088135358
supercont10.7_489782 0.0850149088135358
supercont10.7_490073 0.0850149088135358
supercont10.7_539663 0.0850149088135358
supercont10.7_539669 0.0850149088135358
supercont10.7_612699 0.0850149088135358
supercont10.7_660187 0.0850149088135358
supercont10.7_662445 0.0850149088135358
supercont10.7_662457 0.0850149088135358
supercont10.7_662469 0.0850149088135358
supercont10.7_685281 0.0850149088135358
supercont10.7_725768 0.0850149088135358
supercont10.7_725810 0.0850149088135358
supercont10.7_811460 0.0850149088135358
supercont10.7_873242 0.0850149088135358
supercont10.7_954476 0.0850149088135358
supercont10.7_973043 0.0850149088135358
supercont10.7_980174 0.0850149088135358
supercont10.1_1005990 0.0918023960156144
supercont10.1_1235845 0.0918023960156144
supercont10.1_1254090 0.0918023960156144
supercont10.1_1276121 0.0918023960156144
supercont10.1_1276136 0.0918023960156144
supercont10.1_1276181 0.0918023960156144
supercont10.1_1276241 0.0918023960156144
supercont10.1_1276280 0.0918023960156144
supercont10.1_1291101 0.0918023960156144
supercont10.1_1294706 0.0918023960156144
supercont10.1_13153 0.0918023960156144
supercont10.1_13226 0.0918023960156144
supercont10.1_1441977 0.0918023960156144
supercont10.1_1456715 0.0918023960156144
supercont10.1_1479362 0.0918023960156144
supercont10.1_1502888 0.0918023960156144
supercont10.1_1523365 0.0918023960156144
supercont10.1_1526331 0.0918023960156144
supercont10.1_1540741 0.0918023960156144
supercont10.1_154093 0.0918023960156144
supercont10.1_1594538 0.0918023960156144
supercont10.1_1625389 0.0918023960156144
supercont10.1_1636827 0.0918023960156144
supercont10.1_1637145 0.0918023960156144
supercont10.1_177639 0.0918023960156144
supercont10.1_1783907 0.0918023960156144
supercont10.1_1814316 0.0918023960156144
supercont10.1_187953 0.0918023960156144
supercont10.1_1959684 0.0918023960156144
supercont10.1_2022881 0.0918023960156144
supercont10.1_2084704 0.0918023960156144
supercont10.1_2143000 0.0918023960156144
supercont10.1_2175646 0.0918023960156144
supercont10.1_2511593 0.0918023960156144
supercont10.1_2745364 0.0918023960156144
supercont10.1_2745623 0.0918023960156144
supercont10.1_2935174 0.0918023960156144
supercont10.1_3013836 0.0918023960156144
supercont10.1_3021829 0.0918023960156144
supercont10.1_3023365 0.0918023960156144
supercont10.1_3023840 0.0918023960156144
supercont10.1_3024778 0.0918023960156144
supercont10.1_3024928 0.0918023960156144
supercont10.1_3025012 0.0918023960156144
supercont10.1_3303393 0.0918023960156144
supercont10.1_3303408 0.0918023960156144
supercont10.1_3332768 0.0918023960156144
supercont10.1_407215 0.0918023960156144
supercont10.1_4211618 0.0918023960156144
supercont10.1_4256319 0.0918023960156144
supercont10.1_4256361 0.0918023960156144
supercont10.1_4257343 0.0918023960156144
supercont10.1_4375624 0.0918023960156144
supercont10.1_4521770 0.0918023960156144
supercont10.1_4521878 0.0918023960156144
supercont10.1_465822 0.0918023960156144
supercont10.1_468231 0.0918023960156144
supercont10.1_4703053 0.0918023960156144
supercont10.1_4727444 0.0918023960156144
supercont10.1_4747091 0.0918023960156144
supercont10.1_4804455 0.0918023960156144
supercont10.1_4900771 0.0918023960156144
supercont10.1_4905113 0.0918023960156144
supercont10.1_4928889 0.0918023960156144
supercont10.1_4996999 0.0918023960156144
supercont10.1_5131214 0.0918023960156144
supercont10.1_5189260 0.0918023960156144
supercont10.1_5205067 0.0918023960156144
supercont10.1_5208215 0.0918023960156144
supercont10.1_523186 0.0918023960156144
supercont10.1_5367473 0.0918023960156144
supercont10.1_5367569 0.0918023960156144
supercont10.1_5367921 0.0918023960156144
supercont10.1_5367940 0.0918023960156144
supercont10.1_5371907 0.0918023960156144
supercont10.1_537284 0.0918023960156144
supercont10.1_5392918 0.0918023960156144
supercont10.1_5393989 0.0918023960156144
supercont10.1_5514120 0.0918023960156144
supercont10.1_5517239 0.0918023960156144
supercont10.1_557658 0.0918023960156144
supercont10.1_5580573 0.0918023960156144
supercont10.1_561970 0.0918023960156144
supercont10.1_5632433 0.0918023960156144
supercont10.1_564257 0.0918023960156144
supercont10.1_5646632 0.0918023960156144
supercont10.1_565298 0.0918023960156144
supercont10.1_5718839 0.0918023960156144
supercont10.1_5718863 0.0918023960156144
supercont10.1_5719139 0.0918023960156144
supercont10.1_5881098 0.0918023960156144
supercont10.1_5889389 0.0918023960156144
supercont10.1_5911989 0.0918023960156144
supercont10.1_5912110 0.0918023960156144
supercont10.1_5985652 0.0918023960156144
supercont10.1_6049147 0.0918023960156144
supercont10.1_6049411 0.0918023960156144
supercont10.1_6073767 0.0918023960156144
supercont10.1_6087903 0.0918023960156144
supercont10.1_6087945 0.0918023960156144
supercont10.1_6138568 0.0918023960156144
supercont10.1_625413 0.0918023960156144
supercont10.1_6494607 0.0918023960156144
supercont10.1_6514137 0.0918023960156144
supercont10.1_6558080 0.0918023960156144
supercont10.1_6558230 0.0918023960156144
supercont10.1_6593477 0.0918023960156144
supercont10.1_6633853 0.0918023960156144
supercont10.1_6688045 0.0918023960156144
supercont10.1_6688072 0.0918023960156144
supercont10.1_6697226 0.0918023960156144
supercont10.1_6697369 0.0918023960156144
supercont10.1_6850538 0.0918023960156144
supercont10.1_6877300 0.0918023960156144
supercont10.1_6908032 0.0918023960156144
supercont10.1_6918474 0.0918023960156144
supercont10.1_6935139 0.0918023960156144
supercont10.1_6968361 0.0918023960156144
supercont10.1_6968654 0.0918023960156144
supercont10.1_7076357 0.0918023960156144
supercont10.1_7085744 0.0918023960156144
supercont10.1_7117880 0.0918023960156144
supercont10.1_7157087 0.0918023960156144
supercont10.1_7218690 0.0918023960156144
supercont10.1_7371072 0.0918023960156144
supercont10.1_7498929 0.0918023960156144
supercont10.1_7521307 0.0918023960156144
supercont10.1_753621 0.0918023960156144
supercont10.1_7651745 0.0918023960156144
supercont10.1_7773985 0.0918023960156144
supercont10.1_7900378 0.0918023960156144
supercont10.1_7922038 0.0918023960156144
supercont10.1_7943631 0.0918023960156144
supercont10.1_7948356 0.0918023960156144
supercont10.1_8073474 0.0918023960156144
supercont10.1_8073475 0.0918023960156144
supercont10.1_8143095 0.0918023960156144
supercont10.1_8198714 0.0918023960156144
supercont10.1_8527885 0.0918023960156144
supercont10.1_8604707 0.0918023960156144
supercont10.1_8629948 0.0918023960156144
supercont10.1_8630889 0.0918023960156144
supercont10.1_8791989 0.0918023960156144
supercont10.1_8792003 0.0918023960156144
supercont10.1_8940425 0.0918023960156144
supercont10.1_8983871 0.0918023960156144
supercont10.1_9031903 0.0918023960156144
supercont10.1_9056133 0.0918023960156144
supercont10.1_9063569 0.0918023960156144
supercont10.1_9092665 0.0918023960156144
supercont10.1_9114242 0.0918023960156144
supercont10.1_9133737 0.0918023960156144
supercont10.1_9156143 0.0918023960156144
supercont10.1_9217180 0.0918023960156144
supercont10.1_9226875 0.0918023960156144
supercont10.1_9232259 0.0918023960156144
supercont10.1_9376925 0.0918023960156144
supercont10.1_9455001 0.0918023960156144
supercont10.1_9572680 0.0918023960156144
supercont10.1_9592266 0.0918023960156144
supercont10.1_9601052 0.0918023960156144
supercont10.1_9638808 0.0918023960156144
supercont10.2_1041922 0.0918023960156144
supercont10.2_1605861 0.0918023960156144
supercont10.2_1623755 0.0918023960156144
supercont10.2_1668204 0.0918023960156144
supercont10.2_1785459 0.0918023960156144
supercont10.2_187035 0.0918023960156144
supercont10.2_1879900 0.0918023960156144
supercont10.2_1884597 0.0918023960156144
supercont10.2_1936736 0.0918023960156144
supercont10.2_2021452 0.0918023960156144
supercont10.2_2022483 0.0918023960156144
supercont10.2_2048622 0.0918023960156144
supercont10.2_216867 0.0918023960156144
supercont10.2_2398877 0.0918023960156144
supercont10.2_2398879 0.0918023960156144
supercont10.2_2450390 0.0918023960156144
supercont10.2_2469402 0.0918023960156144
supercont10.2_247347 0.0918023960156144
supercont10.2_2510580 0.0918023960156144
supercont10.2_2515797 0.0918023960156144
supercont10.2_2678631 0.0918023960156144
supercont10.2_2678718 0.0918023960156144
supercont10.2_2818862 0.0918023960156144
supercont10.2_2831758 0.0918023960156144
supercont10.2_291841 0.0918023960156144
supercont10.2_2960915 0.0918023960156144
supercont10.2_2960924 0.0918023960156144
supercont10.2_2974440 0.0918023960156144
supercont10.2_2992773 0.0918023960156144
supercont10.2_3000708 0.0918023960156144
supercont10.2_3022842 0.0918023960156144
supercont10.2_303842 0.0918023960156144
supercont10.2_304821 0.0918023960156144
supercont10.2_3051524 0.0918023960156144
supercont10.2_3289632 0.0918023960156144
supercont10.2_329638 0.0918023960156144
supercont10.2_3393162 0.0918023960156144
supercont10.2_3412418 0.0918023960156144
supercont10.2_3449524 0.0918023960156144
supercont10.2_351240 0.0918023960156144
supercont10.2_351255 0.0918023960156144
supercont10.2_3759104 0.0918023960156144
supercont10.2_3816646 0.0918023960156144
supercont10.2_3817097 0.0918023960156144
supercont10.2_3862446 0.0918023960156144
supercont10.2_3966512 0.0918023960156144
supercont10.2_4015824 0.0918023960156144
supercont10.2_4034117 0.0918023960156144
supercont10.2_4063371 0.0918023960156144
supercont10.2_4063615 0.0918023960156144
supercont10.2_4064190 0.0918023960156144
supercont10.2_4068160 0.0918023960156144
supercont10.2_408785 0.0918023960156144
supercont10.2_4147557 0.0918023960156144
supercont10.2_4397731 0.0918023960156144
supercont10.2_4431793 0.0918023960156144
supercont10.2_456560 0.0918023960156144
supercont10.2_456702 0.0918023960156144
supercont10.2_468682 0.0918023960156144
supercont10.2_468688 0.0918023960156144
supercont10.2_637086 0.0918023960156144
supercont10.2_637650 0.0918023960156144
supercont10.2_67249 0.0918023960156144
supercont10.2_728990 0.0918023960156144
supercont10.2_772955 0.0918023960156144
supercont10.2_796407 0.0918023960156144
supercont10.2_822002 0.0918023960156144
supercont10.2_850029 0.0918023960156144
supercont10.2_857373 0.0918023960156144
supercont10.3_1121177 0.0918023960156144
supercont10.3_1121224 0.0918023960156144
supercont10.3_1122705 0.0918023960156144
supercont10.3_1160137 0.0918023960156144
supercont10.3_1275497 0.0918023960156144
supercont10.3_1291281 0.0918023960156144
supercont10.3_1292155 0.0918023960156144
supercont10.3_1301921 0.0918023960156144
supercont10.3_1302008 0.0918023960156144
supercont10.3_1302047 0.0918023960156144
supercont10.3_1304536 0.0918023960156144
supercont10.3_1318729 0.0918023960156144
supercont10.3_1404100 0.0918023960156144
supercont10.3_1410398 0.0918023960156144
supercont10.3_1410407 0.0918023960156144
supercont10.3_1459732 0.0918023960156144
supercont10.3_1460265 0.0918023960156144
supercont10.3_1499399 0.0918023960156144
supercont10.3_1500845 0.0918023960156144
supercont10.3_1562510 0.0918023960156144
supercont10.3_1579684 0.0918023960156144
supercont10.3_1580681 0.0918023960156144
supercont10.3_1607605 0.0918023960156144
supercont10.3_1635136 0.0918023960156144
supercont10.3_172746 0.0918023960156144
supercont10.3_172753 0.0918023960156144
supercont10.3_177001 0.0918023960156144
supercont10.3_1793739 0.0918023960156144
supercont10.3_1839094 0.0918023960156144
supercont10.3_1851075 0.0918023960156144
supercont10.3_1880200 0.0918023960156144
supercont10.3_1931250 0.0918023960156144
supercont10.3_1933486 0.0918023960156144
supercont10.3_1936882 0.0918023960156144
supercont10.3_1983527 0.0918023960156144
supercont10.3_1983714 0.0918023960156144
supercont10.3_2009676 0.0918023960156144
supercont10.3_2063627 0.0918023960156144
supercont10.3_210542 0.0918023960156144
supercont10.3_2135150 0.0918023960156144
supercont10.3_216619 0.0918023960156144
supercont10.3_2246840 0.0918023960156144
supercont10.3_2258701 0.0918023960156144
supercont10.3_2268396 0.0918023960156144
supercont10.3_2325797 0.0918023960156144
supercont10.3_2497942 0.0918023960156144
supercont10.3_258997 0.0918023960156144
supercont10.3_2683919 0.0918023960156144
supercont10.3_2692202 0.0918023960156144
supercont10.3_2717401 0.0918023960156144
supercont10.3_2788775 0.0918023960156144
supercont10.3_2845591 0.0918023960156144
supercont10.3_2869755 0.0918023960156144
supercont10.3_2983161 0.0918023960156144
supercont10.3_2983281 0.0918023960156144
supercont10.3_3024242 0.0918023960156144
supercont10.3_3133858 0.0918023960156144
supercont10.3_3147407 0.0918023960156144
supercont10.3_3159462 0.0918023960156144
supercont10.3_3242431 0.0918023960156144
supercont10.3_3283270 0.0918023960156144
supercont10.3_3309188 0.0918023960156144
supercont10.3_3325608 0.0918023960156144
supercont10.3_3421830 0.0918023960156144
supercont10.3_3433558 0.0918023960156144
supercont10.3_3453916 0.0918023960156144
supercont10.3_3525341 0.0918023960156144
supercont10.3_3533708 0.0918023960156144
supercont10.3_3576224 0.0918023960156144
supercont10.3_3612818 0.0918023960156144
supercont10.3_3615581 0.0918023960156144
supercont10.3_3681295 0.0918023960156144
supercont10.3_3681296 0.0918023960156144
supercont10.3_3890524 0.0918023960156144
supercont10.3_3936941 0.0918023960156144
supercont10.3_4166376 0.0918023960156144
supercont10.3_4215652 0.0918023960156144
supercont10.3_4215657 0.0918023960156144
supercont10.3_4215825 0.0918023960156144
supercont10.3_4215826 0.0918023960156144
supercont10.3_4219480 0.0918023960156144
supercont10.3_4219522 0.0918023960156144
supercont10.3_4287701 0.0918023960156144
supercont10.3_4384868 0.0918023960156144
supercont10.3_4413411 0.0918023960156144
supercont10.3_4465994 0.0918023960156144
supercont10.3_4612984 0.0918023960156144
supercont10.3_4672448 0.0918023960156144
supercont10.3_491336 0.0918023960156144
supercont10.3_4988594 0.0918023960156144
supercont10.3_5037103 0.0918023960156144
supercont10.3_5039982 0.0918023960156144
supercont10.3_5135505 0.0918023960156144
supercont10.3_514083 0.0918023960156144
supercont10.3_524302 0.0918023960156144
supercont10.3_5256418 0.0918023960156144
supercont10.3_530052 0.0918023960156144
supercont10.3_536387 0.0918023960156144
supercont10.3_540745 0.0918023960156144
supercont10.3_581948 0.0918023960156144
supercont10.3_581971 0.0918023960156144
supercont10.3_610916 0.0918023960156144
supercont10.3_618995 0.0918023960156144
supercont10.3_626608 0.0918023960156144
supercont10.3_640754 0.0918023960156144
supercont10.3_641378 0.0918023960156144
supercont10.3_641507 0.0918023960156144
supercont10.3_673811 0.0918023960156144
supercont10.4_100232 0.0918023960156144
supercont10.4_1214691 0.0918023960156144
supercont10.4_1278876 0.0918023960156144
supercont10.4_1289021 0.0918023960156144
supercont10.4_1372855 0.0918023960156144
supercont10.4_1510538 0.0918023960156144
supercont10.4_1553505 0.0918023960156144
supercont10.4_1644267 0.0918023960156144
supercont10.4_1680954 0.0918023960156144
supercont10.4_1722370 0.0918023960156144
supercont10.4_1752872 0.0918023960156144
supercont10.4_1753530 0.0918023960156144
supercont10.4_1774065 0.0918023960156144
supercont10.4_1808826 0.0918023960156144
supercont10.4_191124 0.0918023960156144
supercont10.4_2110656 0.0918023960156144
supercont10.4_214903 0.0918023960156144
supercont10.4_215626 0.0918023960156144
supercont10.4_2183339 0.0918023960156144
supercont10.4_222656 0.0918023960156144
supercont10.4_2452927 0.0918023960156144
supercont10.4_2642454 0.0918023960156144
supercont10.4_2744505 0.0918023960156144
supercont10.4_2757674 0.0918023960156144
supercont10.4_2765828 0.0918023960156144
supercont10.4_283420 0.0918023960156144
supercont10.4_2937010 0.0918023960156144
supercont10.4_2969001 0.0918023960156144
supercont10.4_3000493 0.0918023960156144
supercont10.4_3000652 0.0918023960156144
supercont10.4_3038812 0.0918023960156144
supercont10.4_3038881 0.0918023960156144
supercont10.4_3038914 0.0918023960156144
supercont10.4_3038941 0.0918023960156144
supercont10.4_3125806 0.0918023960156144
supercont10.4_3126393 0.0918023960156144
supercont10.4_3139940 0.0918023960156144
supercont10.4_3265861 0.0918023960156144
supercont10.4_3277941 0.0918023960156144
supercont10.4_3329373 0.0918023960156144
supercont10.4_3367524 0.0918023960156144
supercont10.4_3367653 0.0918023960156144
supercont10.4_3400393 0.0918023960156144
supercont10.4_3608997 0.0918023960156144
supercont10.4_3630357 0.0918023960156144
supercont10.4_3647100 0.0918023960156144
supercont10.4_3662850 0.0918023960156144
supercont10.4_3694931 0.0918023960156144
supercont10.4_3824139 0.0918023960156144
supercont10.4_3831897 0.0918023960156144
supercont10.4_3839601 0.0918023960156144
supercont10.4_3926443 0.0918023960156144
supercont10.4_4012325 0.0918023960156144
supercont10.4_4012331 0.0918023960156144
supercont10.4_4012349 0.0918023960156144
supercont10.4_4016122 0.0918023960156144
supercont10.4_4074989 0.0918023960156144
supercont10.4_4081499 0.0918023960156144
supercont10.4_4149446 0.0918023960156144
supercont10.4_4155621 0.0918023960156144
supercont10.4_4182075 0.0918023960156144
supercont10.4_4229245 0.0918023960156144
supercont10.4_428123 0.0918023960156144
supercont10.4_4343899 0.0918023960156144
supercont10.4_4351063 0.0918023960156144
supercont10.4_4356049 0.0918023960156144
supercont10.4_4506079 0.0918023960156144
supercont10.4_4513721 0.0918023960156144
supercont10.4_4513936 0.0918023960156144
supercont10.4_4557029 0.0918023960156144
supercont10.4_4565819 0.0918023960156144
supercont10.4_4589720 0.0918023960156144
supercont10.4_4700005 0.0918023960156144
supercont10.4_4787835 0.0918023960156144
supercont10.4_4787924 0.0918023960156144
supercont10.4_4789770 0.0918023960156144
supercont10.4_4811912 0.0918023960156144
supercont10.4_4872765 0.0918023960156144
supercont10.4_489570 0.0918023960156144
supercont10.4_5006064 0.0918023960156144
supercont10.4_501620 0.0918023960156144
supercont10.4_5066624 0.0918023960156144
supercont10.4_5131467 0.0918023960156144
supercont10.4_5131620 0.0918023960156144
supercont10.4_5138923 0.0918023960156144
supercont10.4_5139026 0.0918023960156144
supercont10.4_5139110 0.0918023960156144
supercont10.4_5139113 0.0918023960156144
supercont10.4_5139282 0.0918023960156144
supercont10.4_5139302 0.0918023960156144
supercont10.4_5140037 0.0918023960156144
supercont10.4_5140040 0.0918023960156144
supercont10.4_5370503 0.0918023960156144
supercont10.4_5428893 0.0918023960156144
supercont10.4_5428894 0.0918023960156144
supercont10.4_5485042 0.0918023960156144
supercont10.4_5559802 0.0918023960156144
supercont10.4_5565904 0.0918023960156144
supercont10.4_5594894 0.0918023960156144
supercont10.4_5611877 0.0918023960156144
supercont10.4_5687067 0.0918023960156144
supercont10.4_5714318 0.0918023960156144
supercont10.4_5715289 0.0918023960156144
supercont10.4_5717800 0.0918023960156144
supercont10.4_5719255 0.0918023960156144
supercont10.4_5742867 0.0918023960156144
supercont10.4_5770744 0.0918023960156144
supercont10.4_5805005 0.0918023960156144
supercont10.4_635326 0.0918023960156144
supercont10.4_751763 0.0918023960156144
supercont10.4_751766 0.0918023960156144
supercont10.4_751781 0.0918023960156144
supercont10.4_751805 0.0918023960156144
supercont10.4_751811 0.0918023960156144
supercont10.4_781028 0.0918023960156144
supercont10.4_808096 0.0918023960156144
supercont10.4_813445 0.0918023960156144
supercont10.4_82093 0.0918023960156144
supercont10.5_1341767 0.0918023960156144
supercont10.5_1357153 0.0918023960156144
supercont10.5_1357534 0.0918023960156144
supercont10.5_1357535 0.0918023960156144
supercont10.5_1367146 0.0918023960156144
supercont10.5_1389361 0.0918023960156144
supercont10.5_1475134 0.0918023960156144
supercont10.5_1496069 0.0918023960156144
supercont10.5_1535110 0.0918023960156144
supercont10.5_1556679 0.0918023960156144
supercont10.5_1608562 0.0918023960156144
supercont10.5_161982 0.0918023960156144
supercont10.5_1621947 0.0918023960156144
supercont10.5_1642141 0.0918023960156144
supercont10.5_1648461 0.0918023960156144
supercont10.5_1649788 0.0918023960156144
supercont10.5_1650832 0.0918023960156144
supercont10.5_1741408 0.0918023960156144
supercont10.5_1741516 0.0918023960156144
supercont10.5_1741786 0.0918023960156144
supercont10.5_1792721 0.0918023960156144
supercont10.5_1795745 0.0918023960156144
supercont10.5_1956753 0.0918023960156144
supercont10.5_1973180 0.0918023960156144
supercont10.5_19848 0.0918023960156144
supercont10.5_19868 0.0918023960156144
supercont10.5_19924 0.0918023960156144
supercont10.5_19930 0.0918023960156144
supercont10.5_2006062 0.0918023960156144
supercont10.5_2261614 0.0918023960156144
supercont10.5_2262920 0.0918023960156144
supercont10.5_2345682 0.0918023960156144
supercont10.5_2457046 0.0918023960156144
supercont10.5_2457050 0.0918023960156144
supercont10.5_24658 0.0918023960156144
supercont10.5_24921 0.0918023960156144
supercont10.5_2499219 0.0918023960156144
supercont10.5_2531593 0.0918023960156144
supercont10.5_2574526 0.0918023960156144
supercont10.5_2689837 0.0918023960156144
supercont10.5_2689953 0.0918023960156144
supercont10.5_2694491 0.0918023960156144
supercont10.5_270020 0.0918023960156144
supercont10.5_2730599 0.0918023960156144
supercont10.5_2860575 0.0918023960156144
supercont10.5_2860734 0.0918023960156144
supercont10.5_2863046 0.0918023960156144
supercont10.5_287453 0.0918023960156144
supercont10.5_288030 0.0918023960156144
supercont10.5_3124884 0.0918023960156144
supercont10.5_316794 0.0918023960156144
supercont10.5_3179321 0.0918023960156144
supercont10.5_31910 0.0918023960156144
supercont10.5_326695 0.0918023960156144
supercont10.5_3279686 0.0918023960156144
supercont10.5_3316632 0.0918023960156144
supercont10.5_3375331 0.0918023960156144
supercont10.5_3561570 0.0918023960156144
supercont10.5_3584184 0.0918023960156144
supercont10.5_3647900 0.0918023960156144
supercont10.5_3727516 0.0918023960156144
supercont10.5_3727876 0.0918023960156144
supercont10.5_3727879 0.0918023960156144
supercont10.5_3727983 0.0918023960156144
supercont10.5_3727994 0.0918023960156144
supercont10.5_37504 0.0918023960156144
supercont10.5_3781569 0.0918023960156144
supercont10.5_3819086 0.0918023960156144
supercont10.5_3819100 0.0918023960156144
supercont10.5_3826016 0.0918023960156144
supercont10.5_3826115 0.0918023960156144
supercont10.5_3829094 0.0918023960156144
supercont10.5_3873030 0.0918023960156144
supercont10.5_3875701 0.0918023960156144
supercont10.5_388883 0.0918023960156144
supercont10.5_3998677 0.0918023960156144
supercont10.5_4030967 0.0918023960156144
supercont10.5_4075517 0.0918023960156144
supercont10.5_410935 0.0918023960156144
supercont10.5_4138149 0.0918023960156144
supercont10.5_4138151 0.0918023960156144
supercont10.5_4316560 0.0918023960156144
supercont10.5_4378930 0.0918023960156144
supercont10.5_4715622 0.0918023960156144
supercont10.5_4892522 0.0918023960156144
supercont10.5_4961158 0.0918023960156144
supercont10.5_4969035 0.0918023960156144
supercont10.5_5032481 0.0918023960156144
supercont10.5_5047467 0.0918023960156144
supercont10.5_5079970 0.0918023960156144
supercont10.5_514692 0.0918023960156144
supercont10.5_5279051 0.0918023960156144
supercont10.5_5361132 0.0918023960156144
supercont10.5_5466782 0.0918023960156144
supercont10.5_5466787 0.0918023960156144
supercont10.5_5507743 0.0918023960156144
supercont10.5_5512347 0.0918023960156144
supercont10.5_5525561 0.0918023960156144
supercont10.5_5536311 0.0918023960156144
supercont10.5_5536421 0.0918023960156144
supercont10.5_5621853 0.0918023960156144
supercont10.5_5627646 0.0918023960156144
supercont10.5_5736726 0.0918023960156144
supercont10.5_578157 0.0918023960156144
supercont10.5_5806490 0.0918023960156144
supercont10.5_5846900 0.0918023960156144
supercont10.5_5867461 0.0918023960156144
supercont10.5_5942761 0.0918023960156144
supercont10.5_5942769 0.0918023960156144
supercont10.5_6050371 0.0918023960156144
supercont10.5_6272385 0.0918023960156144
supercont10.5_6303372 0.0918023960156144
supercont10.5_6306720 0.0918023960156144
supercont10.5_6349981 0.0918023960156144
supercont10.5_6350926 0.0918023960156144
supercont10.5_6363380 0.0918023960156144
supercont10.5_6396702 0.0918023960156144
supercont10.5_723912 0.0918023960156144
supercont10.5_738265 0.0918023960156144
supercont10.5_808379 0.0918023960156144
supercont10.5_96474 0.0918023960156144
supercont10.5_98369 0.0918023960156144
supercont10.6_1019258 0.0918023960156144
supercont10.6_1035449 0.0918023960156144
supercont10.6_1219903 0.0918023960156144
supercont10.6_1234707 0.0918023960156144
supercont10.6_1234737 0.0918023960156144
supercont10.6_1235277 0.0918023960156144
supercont10.6_1270446 0.0918023960156144
supercont10.6_1302029 0.0918023960156144
supercont10.6_1302137 0.0918023960156144
supercont10.6_1302200 0.0918023960156144
supercont10.6_1302206 0.0918023960156144
supercont10.6_1302227 0.0918023960156144
supercont10.6_1344164 0.0918023960156144
supercont10.6_1351468 0.0918023960156144
supercont10.6_1366443 0.0918023960156144
supercont10.6_1437497 0.0918023960156144
supercont10.6_1479145 0.0918023960156144
supercont10.6_1521569 0.0918023960156144
supercont10.6_1591539 0.0918023960156144
supercont10.6_1609108 0.0918023960156144
supercont10.6_1659937 0.0918023960156144
supercont10.6_177883 0.0918023960156144
supercont10.6_1782285 0.0918023960156144
supercont10.6_1787048 0.0918023960156144
supercont10.6_1920589 0.0918023960156144
supercont10.6_1920590 0.0918023960156144
supercont10.6_1974005 0.0918023960156144
supercont10.6_1974044 0.0918023960156144
supercont10.6_1975713 0.0918023960156144
supercont10.6_1985531 0.0918023960156144
supercont10.6_1997077 0.0918023960156144
supercont10.6_2034449 0.0918023960156144
supercont10.6_2050204 0.0918023960156144
supercont10.6_2091436 0.0918023960156144
supercont10.6_2146538 0.0918023960156144
supercont10.6_2314382 0.0918023960156144
supercont10.6_2374947 0.0918023960156144
supercont10.6_2451632 0.0918023960156144
supercont10.6_2471350 0.0918023960156144
supercont10.6_263069 0.0918023960156144
supercont10.6_298353 0.0918023960156144
supercont10.6_3170789 0.0918023960156144
supercont10.6_3171563 0.0918023960156144
supercont10.6_3186317 0.0918023960156144
supercont10.6_3255584 0.0918023960156144
supercont10.6_3259532 0.0918023960156144
supercont10.6_3317015 0.0918023960156144
supercont10.6_3318148 0.0918023960156144
supercont10.6_333140 0.0918023960156144
supercont10.6_333311 0.0918023960156144
supercont10.6_3350854 0.0918023960156144
supercont10.6_3367186 0.0918023960156144
supercont10.6_339218 0.0918023960156144
supercont10.6_3486043 0.0918023960156144
supercont10.6_3553534 0.0918023960156144
supercont10.6_3567614 0.0918023960156144
supercont10.6_3567659 0.0918023960156144
supercont10.6_3594098 0.0918023960156144
supercont10.6_3625455 0.0918023960156144
supercont10.6_3628830 0.0918023960156144
supercont10.6_3629722 0.0918023960156144
supercont10.6_3674877 0.0918023960156144
supercont10.6_3687295 0.0918023960156144
supercont10.6_3687346 0.0918023960156144
supercont10.6_3687401 0.0918023960156144
supercont10.6_3687622 0.0918023960156144
supercont10.6_3690076 0.0918023960156144
supercont10.6_3810765 0.0918023960156144
supercont10.6_3865224 0.0918023960156144
supercont10.6_3942590 0.0918023960156144
supercont10.6_40535 0.0918023960156144
supercont10.6_4104112 0.0918023960156144
supercont10.6_4104271 0.0918023960156144
supercont10.6_4104355 0.0918023960156144
supercont10.6_574983 0.0918023960156144
supercont10.6_615805 0.0918023960156144
supercont10.6_620182 0.0918023960156144
supercont10.6_637026 0.0918023960156144
supercont10.6_733494 0.0918023960156144
supercont10.6_77982 0.0918023960156144
supercont10.6_780634 0.0918023960156144
supercont10.6_814561 0.0918023960156144
supercont10.6_894100 0.0918023960156144
supercont10.6_903045 0.0918023960156144
supercont10.6_910804 0.0918023960156144
supercont10.6_928780 0.0918023960156144
supercont10.7_1009491 0.0918023960156144
supercont10.7_101034 0.0918023960156144
supercont10.7_101511 0.0918023960156144
supercont10.7_1019262 0.0918023960156144
supercont10.7_1052357 0.0918023960156144
supercont10.7_1096314 0.0918023960156144
supercont10.7_1140549 0.0918023960156144
supercont10.7_1143008 0.0918023960156144
supercont10.7_1165971 0.0918023960156144
supercont10.7_1166038 0.0918023960156144
supercont10.7_1166079 0.0918023960156144
supercont10.7_1166216 0.0918023960156144
supercont10.7_1166438 0.0918023960156144
supercont10.7_1166542 0.0918023960156144
supercont10.7_1201699 0.0918023960156144
supercont10.7_1345935 0.0918023960156144
supercont10.7_1346433 0.0918023960156144
supercont10.7_1409392 0.0918023960156144
supercont10.7_1473156 0.0918023960156144
supercont10.7_1503873 0.0918023960156144
supercont10.7_2285261 0.0918023960156144
supercont10.7_2332305 0.0918023960156144
supercont10.7_2362619 0.0918023960156144
supercont10.7_2393063 0.0918023960156144
supercont10.7_2476334 0.0918023960156144
supercont10.7_2492483 0.0918023960156144
supercont10.7_261042 0.0918023960156144
supercont10.7_261934 0.0918023960156144
supercont10.7_2653667 0.0918023960156144
supercont10.7_2743817 0.0918023960156144
supercont10.7_2743830 0.0918023960156144
supercont10.7_2746545 0.0918023960156144
supercont10.7_2753321 0.0918023960156144
supercont10.7_2757860 0.0918023960156144
supercont10.7_2776669 0.0918023960156144
supercont10.7_2778013 0.0918023960156144
supercont10.7_2778535 0.0918023960156144
supercont10.7_2802273 0.0918023960156144
supercont10.7_2808464 0.0918023960156144
supercont10.7_2877186 0.0918023960156144
supercont10.7_2882681 0.0918023960156144
supercont10.7_2893869 0.0918023960156144
supercont10.7_2969547 0.0918023960156144
supercont10.7_3018878 0.0918023960156144
supercont10.7_3018879 0.0918023960156144
supercont10.7_3063920 0.0918023960156144
supercont10.7_3275400 0.0918023960156144
supercont10.7_3275423 0.0918023960156144
supercont10.7_3275433 0.0918023960156144
supercont10.7_3275457 0.0918023960156144
supercont10.7_3275523 0.0918023960156144
supercont10.7_3303202 0.0918023960156144
supercont10.7_331089 0.0918023960156144
supercont10.7_3381284 0.0918023960156144
supercont10.7_3408027 0.0918023960156144
supercont10.7_3408033 0.0918023960156144
supercont10.7_3408063 0.0918023960156144
supercont10.7_3408661 0.0918023960156144
supercont10.7_3434658 0.0918023960156144
supercont10.7_3445219 0.0918023960156144
supercont10.7_3466688 0.0918023960156144
supercont10.7_3477043 0.0918023960156144
supercont10.7_348695 0.0918023960156144
supercont10.7_348828 0.0918023960156144
supercont10.7_3498884 0.0918023960156144
supercont10.7_3498887 0.0918023960156144
supercont10.7_355809 0.0918023960156144
supercont10.7_3612464 0.0918023960156144
supercont10.7_3612947 0.0918023960156144
supercont10.7_3624888 0.0918023960156144
supercont10.7_3890204 0.0918023960156144
supercont10.7_399949 0.0918023960156144
supercont10.7_4031220 0.0918023960156144
supercont10.7_4128110 0.0918023960156144
supercont10.7_4180630 0.0918023960156144
supercont10.7_436827 0.0918023960156144
supercont10.7_438319 0.0918023960156144
supercont10.7_465313 0.0918023960156144
supercont10.7_482886 0.0918023960156144
supercont10.7_548725 0.0918023960156144
supercont10.7_637580 0.0918023960156144
supercont10.7_685898 0.0918023960156144
supercont10.7_757806 0.0918023960156144
supercont10.7_857491 0.0918023960156144
supercont10.7_873311 0.0918023960156144
supercont10.7_90391 0.0918023960156144
supercont10.7_913225 0.0918023960156144
supercont10.7_946508 0.0918023960156144
supercont10.7_948019 0.0918023960156144
supercont10.7_990556 0.0918023960156144
supercont10.1_1017516 0.0953021941041862
supercont10.1_1064269 0.0953021941041862
supercont10.1_1097353 0.0953021941041862
supercont10.1_1097372 0.0953021941041862
supercont10.1_1121616 0.0953021941041862
supercont10.1_1204963 0.0953021941041862
supercont10.1_1205033 0.0953021941041862
supercont10.1_1243916 0.0953021941041862
supercont10.1_1262298 0.0953021941041862
supercont10.1_1262815 0.0953021941041862
supercont10.1_1490254 0.0953021941041862
supercont10.1_159070 0.0953021941041862
supercont10.1_1593404 0.0953021941041862
supercont10.1_1593419 0.0953021941041862
supercont10.1_1651818 0.0953021941041862
supercont10.1_1651819 0.0953021941041862
supercont10.1_1658999 0.0953021941041862
supercont10.1_1811552 0.0953021941041862
supercont10.1_1811683 0.0953021941041862
supercont10.1_2138702 0.0953021941041862
supercont10.1_240077 0.0953021941041862
supercont10.1_2515685 0.0953021941041862
supercont10.1_2519775 0.0953021941041862
supercont10.1_2547679 0.0953021941041862
supercont10.1_2618340 0.0953021941041862
supercont10.1_2639986 0.0953021941041862
supercont10.1_2926231 0.0953021941041862
supercont10.1_2928962 0.0953021941041862
supercont10.1_2938175 0.0953021941041862
supercont10.1_2939020 0.0953021941041862
supercont10.1_2940400 0.0953021941041862
supercont10.1_2991435 0.0953021941041862
supercont10.1_2991660 0.0953021941041862
supercont10.1_2997933 0.0953021941041862
supercont10.1_2999182 0.0953021941041862
supercont10.1_337880 0.0953021941041862
supercont10.1_3588942 0.0953021941041862
supercont10.1_403360 0.0953021941041862
supercont10.1_4378709 0.0953021941041862
supercont10.1_4488317 0.0953021941041862
supercont10.1_4528765 0.0953021941041862
supercont10.1_4584252 0.0953021941041862
supercont10.1_4590525 0.0953021941041862
supercont10.1_468959 0.0953021941041862
supercont10.1_4748500 0.0953021941041862
supercont10.1_4905186 0.0953021941041862
supercont10.1_4939926 0.0953021941041862
supercont10.1_4939989 0.0953021941041862
supercont10.1_5084563 0.0953021941041862
supercont10.1_5132240 0.0953021941041862
supercont10.1_5133544 0.0953021941041862
supercont10.1_520295 0.0953021941041862
supercont10.1_5205958 0.0953021941041862
supercont10.1_5206024 0.0953021941041862
supercont10.1_5342113 0.0953021941041862
supercont10.1_5465472 0.0953021941041862
supercont10.1_5685985 0.0953021941041862
supercont10.1_5686040 0.0953021941041862
supercont10.1_5717570 0.0953021941041862
supercont10.1_5717807 0.0953021941041862
supercont10.1_5718159 0.0953021941041862
supercont10.1_5725763 0.0953021941041862
supercont10.1_5813274 0.0953021941041862
supercont10.1_5879562 0.0953021941041862
supercont10.1_5894389 0.0953021941041862
supercont10.1_6005761 0.0953021941041862
supercont10.1_6011912 0.0953021941041862
supercont10.1_609249 0.0953021941041862
supercont10.1_6138424 0.0953021941041862
supercont10.1_6138479 0.0953021941041862
supercont10.1_6144942 0.0953021941041862
supercont10.1_6335167 0.0953021941041862
supercont10.1_636871 0.0953021941041862
supercont10.1_6531329 0.0953021941041862
supercont10.1_6651184 0.0953021941041862
supercont10.1_6688166 0.0953021941041862
supercont10.1_6874810 0.0953021941041862
supercont10.1_6875228 0.0953021941041862
supercont10.1_6968596 0.0953021941041862
supercont10.1_7003568 0.0953021941041862
supercont10.1_7157524 0.0953021941041862
supercont10.1_7218071 0.0953021941041862
supercont10.1_7218150 0.0953021941041862
supercont10.1_7218691 0.0953021941041862
supercont10.1_7256278 0.0953021941041862
supercont10.1_7281870 0.0953021941041862
supercont10.1_7408137 0.0953021941041862
supercont10.1_7408176 0.0953021941041862
supercont10.1_7408206 0.0953021941041862
supercont10.1_774818 0.0953021941041862
supercont10.1_7934718 0.0953021941041862
supercont10.1_8018275 0.0953021941041862
supercont10.1_8029563 0.0953021941041862
supercont10.1_8030955 0.0953021941041862
supercont10.1_8037365 0.0953021941041862
supercont10.1_8052859 0.0953021941041862
supercont10.1_8071323 0.0953021941041862
supercont10.1_8138071 0.0953021941041862
supercont10.1_8413564 0.0953021941041862
supercont10.1_8462811 0.0953021941041862
supercont10.1_8479893 0.0953021941041862
supercont10.1_8538978 0.0953021941041862
supercont10.1_8607601 0.0953021941041862
supercont10.1_8610805 0.0953021941041862
supercont10.1_8743416 0.0953021941041862
supercont10.1_8753227 0.0953021941041862
supercont10.1_8805063 0.0953021941041862
supercont10.1_8805100 0.0953021941041862
supercont10.1_9049223 0.0953021941041862
supercont10.1_9049412 0.0953021941041862
supercont10.1_9156482 0.0953021941041862
supercont10.1_9254031 0.0953021941041862
supercont10.1_9254473 0.0953021941041862
supercont10.1_9450977 0.0953021941041862
supercont10.1_979546 0.0953021941041862
supercont10.1_984425 0.0953021941041862
supercont10.1_998591 0.0953021941041862
supercont10.2_1498750 0.0953021941041862
supercont10.2_1582045 0.0953021941041862
supercont10.2_1611707 0.0953021941041862
supercont10.2_1647998 0.0953021941041862
supercont10.2_1762074 0.0953021941041862
supercont10.2_1782824 0.0953021941041862
supercont10.2_1807187 0.0953021941041862
supercont10.2_1824775 0.0953021941041862
supercont10.2_1870477 0.0953021941041862
supercont10.2_1880222 0.0953021941041862
supercont10.2_1880261 0.0953021941041862
supercont10.2_1880289 0.0953021941041862
supercont10.2_1880370 0.0953021941041862
supercont10.2_2038473 0.0953021941041862
supercont10.2_2039871 0.0953021941041862
supercont10.2_206008 0.0953021941041862
supercont10.2_2061774 0.0953021941041862
supercont10.2_206773 0.0953021941041862
supercont10.2_2069298 0.0953021941041862
supercont10.2_2080546 0.0953021941041862
supercont10.2_2268679 0.0953021941041862
supercont10.2_2433485 0.0953021941041862
supercont10.2_2469321 0.0953021941041862
supercont10.2_2496794 0.0953021941041862
supercont10.2_2497060 0.0953021941041862
supercont10.2_2500672 0.0953021941041862
supercont10.2_2510663 0.0953021941041862
supercont10.2_2518364 0.0953021941041862
supercont10.2_2549969 0.0953021941041862
supercont10.2_2699132 0.0953021941041862
supercont10.2_2840401 0.0953021941041862
supercont10.2_2935241 0.0953021941041862
supercont10.2_2953190 0.0953021941041862
supercont10.2_2960882 0.0953021941041862
supercont10.2_2996165 0.0953021941041862
supercont10.2_3021471 0.0953021941041862
supercont10.2_3030155 0.0953021941041862
supercont10.2_3031874 0.0953021941041862
supercont10.2_3053026 0.0953021941041862
supercont10.2_3069437 0.0953021941041862
supercont10.2_3110544 0.0953021941041862
supercont10.2_3116852 0.0953021941041862
supercont10.2_3118576 0.0953021941041862
supercont10.2_3124955 0.0953021941041862
supercont10.2_3124962 0.0953021941041862
supercont10.2_3135635 0.0953021941041862
supercont10.2_3245207 0.0953021941041862
supercont10.2_3260912 0.0953021941041862
supercont10.2_3291320 0.0953021941041862
supercont10.2_3361107 0.0953021941041862
supercont10.2_3361116 0.0953021941041862
supercont10.2_355863 0.0953021941041862
supercont10.2_3596270 0.0953021941041862
supercont10.2_3796879 0.0953021941041862
supercont10.2_3822075 0.0953021941041862
supercont10.2_3857939 0.0953021941041862
supercont10.2_3940558 0.0953021941041862
supercont10.2_3966559 0.0953021941041862
supercont10.2_3984934 0.0953021941041862
supercont10.2_4096643 0.0953021941041862
supercont10.2_415974 0.0953021941041862
supercont10.2_4179237 0.0953021941041862
supercont10.2_4179607 0.0953021941041862
supercont10.2_4199160 0.0953021941041862
supercont10.2_445863 0.0953021941041862
supercont10.2_445864 0.0953021941041862
supercont10.2_459635 0.0953021941041862
supercont10.2_463987 0.0953021941041862
supercont10.2_468589 0.0953021941041862
supercont10.2_535064 0.0953021941041862
supercont10.2_536165 0.0953021941041862
supercont10.2_554296 0.0953021941041862
supercont10.2_554410 0.0953021941041862
supercont10.2_554506 0.0953021941041862
supercont10.2_693526 0.0953021941041862
supercont10.2_693796 0.0953021941041862
supercont10.2_711221 0.0953021941041862
supercont10.2_804201 0.0953021941041862
supercont10.2_835868 0.0953021941041862
supercont10.2_891986 0.0953021941041862
supercont10.2_891987 0.0953021941041862
supercont10.3_103472 0.0953021941041862
supercont10.3_109608 0.0953021941041862
supercont10.3_1097146 0.0953021941041862
supercont10.3_110081 0.0953021941041862
supercont10.3_1101488 0.0953021941041862
supercont10.3_1248663 0.0953021941041862
supercont10.3_1276199 0.0953021941041862
supercont10.3_1276408 0.0953021941041862
supercont10.3_1324239 0.0953021941041862
supercont10.3_1330838 0.0953021941041862
supercont10.3_1330857 0.0953021941041862
supercont10.3_1384530 0.0953021941041862
supercont10.3_1416511 0.0953021941041862
supercont10.3_1468980 0.0953021941041862
supercont10.3_1469034 0.0953021941041862
supercont10.3_1485349 0.0953021941041862
supercont10.3_1498762 0.0953021941041862
supercont10.3_1576352 0.0953021941041862
supercont10.3_1599782 0.0953021941041862
supercont10.3_1599785 0.0953021941041862
supercont10.3_1792305 0.0953021941041862
supercont10.3_1793526 0.0953021941041862
supercont10.3_1808111 0.0953021941041862
supercont10.3_1826118 0.0953021941041862
supercont10.3_1851060 0.0953021941041862
supercont10.3_1852187 0.0953021941041862
supercont10.3_1886966 0.0953021941041862
supercont10.3_190730 0.0953021941041862
supercont10.3_1924318 0.0953021941041862
supercont10.3_1938210 0.0953021941041862
supercont10.3_1946586 0.0953021941041862
supercont10.3_195612 0.0953021941041862
supercont10.3_2048154 0.0953021941041862
supercont10.3_2090992 0.0953021941041862
supercont10.3_2092370 0.0953021941041862
supercont10.3_2092385 0.0953021941041862
supercont10.3_2096574 0.0953021941041862
supercont10.3_2130253 0.0953021941041862
supercont10.3_2130321 0.0953021941041862
supercont10.3_2130402 0.0953021941041862
supercont10.3_2130446 0.0953021941041862
supercont10.3_2134933 0.0953021941041862
supercont10.3_2325567 0.0953021941041862
supercont10.3_2325768 0.0953021941041862
supercont10.3_2335394 0.0953021941041862
supercont10.3_2490229 0.0953021941041862
supercont10.3_2490330 0.0953021941041862
supercont10.3_2503952 0.0953021941041862
supercont10.3_2585173 0.0953021941041862
supercont10.3_2589838 0.0953021941041862
supercont10.3_2648073 0.0953021941041862
supercont10.3_2648951 0.0953021941041862
supercont10.3_2649140 0.0953021941041862
supercont10.3_2651845 0.0953021941041862
supercont10.3_2750570 0.0953021941041862
supercont10.3_2840213 0.0953021941041862
supercont10.3_2840232 0.0953021941041862
supercont10.3_2911808 0.0953021941041862
supercont10.3_2919849 0.0953021941041862
supercont10.3_2919861 0.0953021941041862
supercont10.3_2933454 0.0953021941041862
supercont10.3_3137168 0.0953021941041862
supercont10.3_3202088 0.0953021941041862
supercont10.3_3250574 0.0953021941041862
supercont10.3_3276764 0.0953021941041862
supercont10.3_331376 0.0953021941041862
supercont10.3_331380 0.0953021941041862
supercont10.3_3493160 0.0953021941041862
supercont10.3_3498819 0.0953021941041862
supercont10.3_3526005 0.0953021941041862
supercont10.3_3539884 0.0953021941041862
supercont10.3_3540441 0.0953021941041862
supercont10.3_3576155 0.0953021941041862
supercont10.3_3576189 0.0953021941041862
supercont10.3_3576377 0.0953021941041862
supercont10.3_3722623 0.0953021941041862
supercont10.3_3778405 0.0953021941041862
supercont10.3_3872648 0.0953021941041862
supercont10.3_3883738 0.0953021941041862
supercont10.3_3902608 0.0953021941041862
supercont10.3_3990958 0.0953021941041862
supercont10.3_4006553 0.0953021941041862
supercont10.3_407332 0.0953021941041862
supercont10.3_4098179 0.0953021941041862
supercont10.3_4117958 0.0953021941041862
supercont10.3_4241400 0.0953021941041862
supercont10.3_4288640 0.0953021941041862
supercont10.3_4318885 0.0953021941041862
supercont10.3_4318909 0.0953021941041862
supercont10.3_4383494 0.0953021941041862
supercont10.3_4405322 0.0953021941041862
supercont10.3_4405340 0.0953021941041862
supercont10.3_4419702 0.0953021941041862
supercont10.3_4469469 0.0953021941041862
supercont10.3_4508821 0.0953021941041862
supercont10.3_4546884 0.0953021941041862
supercont10.3_4612881 0.0953021941041862
supercont10.3_4670312 0.0953021941041862
supercont10.3_4689843 0.0953021941041862
supercont10.3_4694383 0.0953021941041862
supercont10.3_4718099 0.0953021941041862
supercont10.3_4881342 0.0953021941041862
supercont10.3_492606 0.0953021941041862
supercont10.3_492708 0.0953021941041862
supercont10.3_5007434 0.0953021941041862
supercont10.3_507482 0.0953021941041862
supercont10.3_5104293 0.0953021941041862
supercont10.3_5125936 0.0953021941041862
supercont10.3_5149697 0.0953021941041862
supercont10.3_5149741 0.0953021941041862
supercont10.3_5151123 0.0953021941041862
supercont10.3_5198005 0.0953021941041862
supercont10.3_524153 0.0953021941041862
supercont10.3_524269 0.0953021941041862
supercont10.3_536426 0.0953021941041862
supercont10.3_542958 0.0953021941041862
supercont10.3_543123 0.0953021941041862
supercont10.3_60390 0.0953021941041862
supercont10.4_100188 0.0953021941041862
supercont10.4_100227 0.0953021941041862
supercont10.4_100305 0.0953021941041862
supercont10.4_100362 0.0953021941041862
supercont10.4_100608 0.0953021941041862
supercont10.4_100611 0.0953021941041862
supercont10.4_100720 0.0953021941041862
supercont10.4_100810 0.0953021941041862
supercont10.4_100870 0.0953021941041862
supercont10.4_100878 0.0953021941041862
supercont10.4_1119554 0.0953021941041862
supercont10.4_1217331 0.0953021941041862
supercont10.4_1252972 0.0953021941041862
supercont10.4_1340721 0.0953021941041862
supercont10.4_1368878 0.0953021941041862
supercont10.4_1369325 0.0953021941041862
supercont10.4_1427720 0.0953021941041862
supercont10.4_149690 0.0953021941041862
supercont10.4_1514475 0.0953021941041862
supercont10.4_1566165 0.0953021941041862
supercont10.4_1605546 0.0953021941041862
supercont10.4_1614566 0.0953021941041862
supercont10.4_1685308 0.0953021941041862
supercont10.4_1748654 0.0953021941041862
supercont10.4_1797325 0.0953021941041862
supercont10.4_1798418 0.0953021941041862
supercont10.4_1862379 0.0953021941041862
supercont10.4_2077263 0.0953021941041862
supercont10.4_2125213 0.0953021941041862
supercont10.4_2152825 0.0953021941041862
supercont10.4_2397153 0.0953021941041862
supercont10.4_2454443 0.0953021941041862
supercont10.4_2516955 0.0953021941041862
supercont10.4_2759995 0.0953021941041862
supercont10.4_2762040 0.0953021941041862
supercont10.4_2784636 0.0953021941041862
supercont10.4_280560 0.0953021941041862
supercont10.4_2829678 0.0953021941041862
supercont10.4_2886225 0.0953021941041862
supercont10.4_2886231 0.0953021941041862
supercont10.4_2886762 0.0953021941041862
supercont10.4_2888564 0.0953021941041862
supercont10.4_3020551 0.0953021941041862
supercont10.4_3099450 0.0953021941041862
supercont10.4_3151882 0.0953021941041862
supercont10.4_3196886 0.0953021941041862
supercont10.4_3212515 0.0953021941041862
supercont10.4_3273966 0.0953021941041862
supercont10.4_3400229 0.0953021941041862
supercont10.4_3400451 0.0953021941041862
supercont10.4_3400541 0.0953021941041862
supercont10.4_3481813 0.0953021941041862
supercont10.4_3538297 0.0953021941041862
supercont10.4_3538356 0.0953021941041862
supercont10.4_3662655 0.0953021941041862
supercont10.4_3824372 0.0953021941041862
supercont10.4_3825597 0.0953021941041862
supercont10.4_3892216 0.0953021941041862
supercont10.4_3942525 0.0953021941041862
supercont10.4_3942638 0.0953021941041862
supercont10.4_3943460 0.0953021941041862
supercont10.4_3971318 0.0953021941041862
supercont10.4_4020691 0.0953021941041862
supercont10.4_4020705 0.0953021941041862
supercont10.4_4113429 0.0953021941041862
supercont10.4_4149464 0.0953021941041862
supercont10.4_4155258 0.0953021941041862
supercont10.4_4155312 0.0953021941041862
supercont10.4_4192667 0.0953021941041862
supercont10.4_419935 0.0953021941041862
supercont10.4_4216190 0.0953021941041862
supercont10.4_4311231 0.0953021941041862
supercont10.4_4351847 0.0953021941041862
supercont10.4_4513544 0.0953021941041862
supercont10.4_4556425 0.0953021941041862
supercont10.4_4578015 0.0953021941041862
supercont10.4_4578021 0.0953021941041862
supercont10.4_4665044 0.0953021941041862
supercont10.4_4749827 0.0953021941041862
supercont10.4_4837299 0.0953021941041862
supercont10.4_4839020 0.0953021941041862
supercont10.4_4843179 0.0953021941041862
supercont10.4_489561 0.0953021941041862
supercont10.4_4933482 0.0953021941041862
supercont10.4_4933665 0.0953021941041862
supercont10.4_5159210 0.0953021941041862
supercont10.4_5161607 0.0953021941041862
supercont10.4_5161619 0.0953021941041862
supercont10.4_5161643 0.0953021941041862
supercont10.4_5162487 0.0953021941041862
supercont10.4_52274 0.0953021941041862
supercont10.4_533016 0.0953021941041862
supercont10.4_5378090 0.0953021941041862
supercont10.4_5400809 0.0953021941041862
supercont10.4_5403852 0.0953021941041862
supercont10.4_5403874 0.0953021941041862
supercont10.4_5405073 0.0953021941041862
supercont10.4_5454383 0.0953021941041862
supercont10.4_5456122 0.0953021941041862
supercont10.4_5478799 0.0953021941041862
supercont10.4_5483527 0.0953021941041862
supercont10.4_5537317 0.0953021941041862
supercont10.4_5566127 0.0953021941041862
supercont10.4_5579934 0.0953021941041862
supercont10.4_5605028 0.0953021941041862
supercont10.4_5611612 0.0953021941041862
supercont10.4_572100 0.0953021941041862
supercont10.4_5780285 0.0953021941041862
supercont10.4_5796423 0.0953021941041862
supercont10.4_665723 0.0953021941041862
supercont10.4_665765 0.0953021941041862
supercont10.4_96616 0.0953021941041862
supercont10.4_96619 0.0953021941041862
supercont10.4_97326 0.0953021941041862
supercont10.4_97468 0.0953021941041862
supercont10.4_97482 0.0953021941041862
supercont10.4_97595 0.0953021941041862
supercont10.4_99298 0.0953021941041862
supercont10.4_99331 0.0953021941041862
supercont10.4_99522 0.0953021941041862
supercont10.4_99597 0.0953021941041862
supercont10.5_1322307 0.0953021941041862
supercont10.5_1322324 0.0953021941041862
supercont10.5_1377891 0.0953021941041862
supercont10.5_1420002 0.0953021941041862
supercont10.5_1470706 0.0953021941041862
supercont10.5_1543892 0.0953021941041862
supercont10.5_1560189 0.0953021941041862
supercont10.5_1560200 0.0953021941041862
supercont10.5_1563820 0.0953021941041862
supercont10.5_1570260 0.0953021941041862
supercont10.5_1595461 0.0953021941041862
supercont10.5_163639 0.0953021941041862
supercont10.5_1653897 0.0953021941041862
supercont10.5_176598 0.0953021941041862
supercont10.5_1793140 0.0953021941041862
supercont10.5_1825999 0.0953021941041862
supercont10.5_1909763 0.0953021941041862
supercont10.5_1913685 0.0953021941041862
supercont10.5_1914025 0.0953021941041862
supercont10.5_1956925 0.0953021941041862
supercont10.5_1987576 0.0953021941041862
supercont10.5_1993485 0.0953021941041862
supercont10.5_2022073 0.0953021941041862
supercont10.5_2064890 0.0953021941041862
supercont10.5_2261988 0.0953021941041862
supercont10.5_2291698 0.0953021941041862
supercont10.5_2309279 0.0953021941041862
supercont10.5_2345686 0.0953021941041862
supercont10.5_2432790 0.0953021941041862
supercont10.5_2503324 0.0953021941041862
supercont10.5_2521004 0.0953021941041862
supercont10.5_2681745 0.0953021941041862
supercont10.5_2697755 0.0953021941041862
supercont10.5_2706333 0.0953021941041862
supercont10.5_2722313 0.0953021941041862
supercont10.5_2855859 0.0953021941041862
supercont10.5_2863407 0.0953021941041862
supercont10.5_2863514 0.0953021941041862
supercont10.5_2863532 0.0953021941041862
supercont10.5_2864243 0.0953021941041862
supercont10.5_2864364 0.0953021941041862
supercont10.5_2864465 0.0953021941041862
supercont10.5_2864619 0.0953021941041862
supercont10.5_287983 0.0953021941041862
supercont10.5_3007853 0.0953021941041862
supercont10.5_303210 0.0953021941041862
supercont10.5_3182705 0.0953021941041862
supercont10.5_3268315 0.0953021941041862
supercont10.5_3268423 0.0953021941041862
supercont10.5_3268449 0.0953021941041862
supercont10.5_3318953 0.0953021941041862
supercont10.5_3320501 0.0953021941041862
supercont10.5_3320921 0.0953021941041862
supercont10.5_3356691 0.0953021941041862
supercont10.5_3358474 0.0953021941041862
supercont10.5_3362340 0.0953021941041862
supercont10.5_3366028 0.0953021941041862
supercont10.5_3453182 0.0953021941041862
supercont10.5_3454019 0.0953021941041862
supercont10.5_3454289 0.0953021941041862
supercont10.5_3454358 0.0953021941041862
supercont10.5_3454429 0.0953021941041862
supercont10.5_3487586 0.0953021941041862
supercont10.5_3519014 0.0953021941041862
supercont10.5_3560123 0.0953021941041862
supercont10.5_3580899 0.0953021941041862
supercont10.5_3652262 0.0953021941041862
supercont10.5_3655932 0.0953021941041862
supercont10.5_3694407 0.0953021941041862
supercont10.5_3702073 0.0953021941041862
supercont10.5_3709926 0.0953021941041862
supercont10.5_3728379 0.0953021941041862
supercont10.5_3755911 0.0953021941041862
supercont10.5_3790253 0.0953021941041862
supercont10.5_4032721 0.0953021941041862
supercont10.5_403416 0.0953021941041862
supercont10.5_4101243 0.0953021941041862
supercont10.5_4316575 0.0953021941041862
supercont10.5_4362161 0.0953021941041862
supercont10.5_446518 0.0953021941041862
supercont10.5_4533613 0.0953021941041862
supercont10.5_4553088 0.0953021941041862
supercont10.5_4564641 0.0953021941041862
supercont10.5_476912 0.0953021941041862
supercont10.5_4871436 0.0953021941041862
supercont10.5_4871469 0.0953021941041862
supercont10.5_4959945 0.0953021941041862
supercont10.5_4971194 0.0953021941041862
supercont10.5_5085254 0.0953021941041862
supercont10.5_5114819 0.0953021941041862
supercont10.5_5313985 0.0953021941041862
supercont10.5_534222 0.0953021941041862
supercont10.5_5344835 0.0953021941041862
supercont10.5_5346189 0.0953021941041862
supercont10.5_5401763 0.0953021941041862
supercont10.5_5422114 0.0953021941041862
supercont10.5_5486393 0.0953021941041862
supercont10.5_5535172 0.0953021941041862
supercont10.5_5535816 0.0953021941041862
supercont10.5_5571878 0.0953021941041862
supercont10.5_5586978 0.0953021941041862
supercont10.5_5609759 0.0953021941041862
supercont10.5_5618952 0.0953021941041862
supercont10.5_5723260 0.0953021941041862
supercont10.5_5732769 0.0953021941041862
supercont10.5_5734293 0.0953021941041862
supercont10.5_5787953 0.0953021941041862
supercont10.5_5794153 0.0953021941041862
supercont10.5_5795429 0.0953021941041862
supercont10.5_5807658 0.0953021941041862
supercont10.5_5863688 0.0953021941041862
supercont10.5_5867128 0.0953021941041862
supercont10.5_5875355 0.0953021941041862
supercont10.5_6279736 0.0953021941041862
supercont10.5_6303315 0.0953021941041862
supercont10.5_6335835 0.0953021941041862
supercont10.5_6346715 0.0953021941041862
supercont10.5_6347094 0.0953021941041862
supercont10.5_6368134 0.0953021941041862
supercont10.5_6368240 0.0953021941041862
supercont10.5_6405011 0.0953021941041862
supercont10.5_694262 0.0953021941041862
supercont10.5_717689 0.0953021941041862
supercont10.5_725140 0.0953021941041862
supercont10.5_99082 0.0953021941041862
supercont10.6_1130226 0.0953021941041862
supercont10.6_1131327 0.0953021941041862
supercont10.6_1204925 0.0953021941041862
supercont10.6_1204931 0.0953021941041862
supercont10.6_1234619 0.0953021941041862
supercont10.6_1240091 0.0953021941041862
supercont10.6_1240210 0.0953021941041862
supercont10.6_1240486 0.0953021941041862
supercont10.6_141728 0.0953021941041862
supercont10.6_1513783 0.0953021941041862
supercont10.6_1520000 0.0953021941041862
supercont10.6_1520171 0.0953021941041862
supercont10.6_1537600 0.0953021941041862
supercont10.6_1566899 0.0953021941041862
supercont10.6_1651398 0.0953021941041862
supercont10.6_169441 0.0953021941041862
supercont10.6_1725827 0.0953021941041862
supercont10.6_1832045 0.0953021941041862
supercont10.6_1918405 0.0953021941041862
supercont10.6_1950614 0.0953021941041862
supercont10.6_1953998 0.0953021941041862
supercont10.6_1958841 0.0953021941041862
supercont10.6_1972801 0.0953021941041862
supercont10.6_2014576 0.0953021941041862
supercont10.6_2158079 0.0953021941041862
supercont10.6_2226485 0.0953021941041862
supercont10.6_2383879 0.0953021941041862
supercont10.6_2409941 0.0953021941041862
supercont10.6_2425093 0.0953021941041862
supercont10.6_244120 0.0953021941041862
supercont10.6_2461239 0.0953021941041862
supercont10.6_2490495 0.0953021941041862
supercont10.6_2494125 0.0953021941041862
supercont10.6_3175943 0.0953021941041862
supercont10.6_3323829 0.0953021941041862
supercont10.6_3378420 0.0953021941041862
supercont10.6_3555067 0.0953021941041862
supercont10.6_3615870 0.0953021941041862
supercont10.6_3623370 0.0953021941041862
supercont10.6_3623409 0.0953021941041862
supercont10.6_3626256 0.0953021941041862
supercont10.6_3629106 0.0953021941041862
supercont10.6_3629112 0.0953021941041862
supercont10.6_3654339 0.0953021941041862
supercont10.6_3654345 0.0953021941041862
supercont10.6_3655140 0.0953021941041862
supercont10.6_3668661 0.0953021941041862
supercont10.6_3669356 0.0953021941041862
supercont10.6_3676336 0.0953021941041862
supercont10.6_3676753 0.0953021941041862
supercont10.6_3873665 0.0953021941041862
supercont10.6_3873687 0.0953021941041862
supercont10.6_3873711 0.0953021941041862
supercont10.6_3945355 0.0953021941041862
supercont10.6_3959782 0.0953021941041862
supercont10.6_3959938 0.0953021941041862
supercont10.6_3959974 0.0953021941041862
supercont10.6_3999257 0.0953021941041862
supercont10.6_407189 0.0953021941041862
supercont10.6_407622 0.0953021941041862
supercont10.6_407757 0.0953021941041862
supercont10.6_4230 0.0953021941041862
supercont10.6_563144 0.0953021941041862
supercont10.6_563540 0.0953021941041862
supercont10.6_615790 0.0953021941041862
supercont10.6_622045 0.0953021941041862
supercont10.6_711438 0.0953021941041862
supercont10.6_711441 0.0953021941041862
supercont10.6_733839 0.0953021941041862
supercont10.6_733875 0.0953021941041862
supercont10.6_828016 0.0953021941041862
supercont10.6_833493 0.0953021941041862
supercont10.6_845314 0.0953021941041862
supercont10.6_855210 0.0953021941041862
supercont10.6_895642 0.0953021941041862
supercont10.7_1021551 0.0953021941041862
supercont10.7_1040722 0.0953021941041862
supercont10.7_1066203 0.0953021941041862
supercont10.7_1066204 0.0953021941041862
supercont10.7_1066964 0.0953021941041862
supercont10.7_1066988 0.0953021941041862
supercont10.7_1066997 0.0953021941041862
supercont10.7_1072739 0.0953021941041862
supercont10.7_1090495 0.0953021941041862
supercont10.7_1160618 0.0953021941041862
supercont10.7_1161047 0.0953021941041862
supercont10.7_1166474 0.0953021941041862
supercont10.7_1207529 0.0953021941041862
supercont10.7_1298047 0.0953021941041862
supercont10.7_1306313 0.0953021941041862
supercont10.7_1430709 0.0953021941041862
supercont10.7_1529670 0.0953021941041862
supercont10.7_1529721 0.0953021941041862
supercont10.7_1573628 0.0953021941041862
supercont10.7_1657157 0.0953021941041862
supercont10.7_204714 0.0953021941041862
supercont10.7_2210027 0.0953021941041862
supercont10.7_2276908 0.0953021941041862
supercont10.7_2359861 0.0953021941041862
supercont10.7_2372685 0.0953021941041862
supercont10.7_2505700 0.0953021941041862
supercont10.7_2505716 0.0953021941041862
supercont10.7_2511157 0.0953021941041862
supercont10.7_251688 0.0953021941041862
supercont10.7_2605524 0.0953021941041862
supercont10.7_2652444 0.0953021941041862
supercont10.7_2686036 0.0953021941041862
supercont10.7_2686042 0.0953021941041862
supercont10.7_2776234 0.0953021941041862
supercont10.7_2776642 0.0953021941041862
supercont10.7_2776807 0.0953021941041862
supercont10.7_2778118 0.0953021941041862
supercont10.7_2858569 0.0953021941041862
supercont10.7_2870963 0.0953021941041862
supercont10.7_290155 0.0953021941041862
supercont10.7_3264895 0.0953021941041862
supercont10.7_3276877 0.0953021941041862
supercont10.7_3289243 0.0953021941041862
supercont10.7_3289423 0.0953021941041862
supercont10.7_3320526 0.0953021941041862
supercont10.7_3320735 0.0953021941041862
supercont10.7_3321713 0.0953021941041862
supercont10.7_3407955 0.0953021941041862
supercont10.7_3447397 0.0953021941041862
supercont10.7_354841 0.0953021941041862
supercont10.7_356325 0.0953021941041862
supercont10.7_3616473 0.0953021941041862
supercont10.7_3872487 0.0953021941041862
supercont10.7_3872844 0.0953021941041862
supercont10.7_3887568 0.0953021941041862
supercont10.7_3930019 0.0953021941041862
supercont10.7_3951573 0.0953021941041862
supercont10.7_3959836 0.0953021941041862
supercont10.7_3959855 0.0953021941041862
supercont10.7_4017636 0.0953021941041862
supercont10.7_4030809 0.0953021941041862
supercont10.7_4030940 0.0953021941041862
supercont10.7_4158350 0.0953021941041862
supercont10.7_4221104 0.0953021941041862
supercont10.7_433437 0.0953021941041862
supercont10.7_459342 0.0953021941041862
supercont10.7_464893 0.0953021941041862
supercont10.7_464983 0.0953021941041862
supercont10.7_469776 0.0953021941041862
supercont10.7_489128 0.0953021941041862
supercont10.7_534104 0.0953021941041862
supercont10.7_539456 0.0953021941041862
supercont10.7_539651 0.0953021941041862
supercont10.7_539652 0.0953021941041862
supercont10.7_548854 0.0953021941041862
supercont10.7_664313 0.0953021941041862
supercont10.7_803597 0.0953021941041862
supercont10.7_803682 0.0953021941041862
supercont10.7_868404 0.0953021941041862
supercont10.7_868644 0.0953021941041862
supercont10.7_873158 0.0953021941041862
supercont10.7_873355 0.0953021941041862
supercont10.7_894917 0.0953021941041862
supercont10.7_898498 0.0953021941041862
supercont10.7_979802 0.0953021941041862
supercont10.7_983378 0.0953021941041862
supercont10.7_98582 0.0953021941041862
supercont10.7_98907 0.0953021941041862
supercont10.1_1018060 0.104051689325616
supercont10.1_1044637 0.104051689325616
supercont10.1_1052045 0.104051689325616
supercont10.1_1126386 0.104051689325616
supercont10.1_1158109 0.104051689325616
supercont10.1_1194103 0.104051689325616
supercont10.1_1196536 0.104051689325616
supercont10.1_1201025 0.104051689325616
supercont10.1_1235495 0.104051689325616
supercont10.1_1235537 0.104051689325616
supercont10.1_1236811 0.104051689325616
supercont10.1_1254693 0.104051689325616
supercont10.1_1266809 0.104051689325616
supercont10.1_1406706 0.104051689325616
supercont10.1_1455986 0.104051689325616
supercont10.1_1459578 0.104051689325616
supercont10.1_1471684 0.104051689325616
supercont10.1_1482124 0.104051689325616
supercont10.1_153075 0.104051689325616
supercont10.1_1593256 0.104051689325616
supercont10.1_1593643 0.104051689325616
supercont10.1_1594535 0.104051689325616
supercont10.1_1633306 0.104051689325616
supercont10.1_1653412 0.104051689325616
supercont10.1_1658023 0.104051689325616
supercont10.1_1662043 0.104051689325616
supercont10.1_1711964 0.104051689325616
supercont10.1_1717682 0.104051689325616
supercont10.1_1717859 0.104051689325616
supercont10.1_1717898 0.104051689325616
supercont10.1_1719688 0.104051689325616
supercont10.1_1720202 0.104051689325616
supercont10.1_177175 0.104051689325616
supercont10.1_177176 0.104051689325616
supercont10.1_1863811 0.104051689325616
supercont10.1_1883819 0.104051689325616
supercont10.1_1908506 0.104051689325616
supercont10.1_2085375 0.104051689325616
supercont10.1_2115729 0.104051689325616
supercont10.1_2227194 0.104051689325616
supercont10.1_2227755 0.104051689325616
supercont10.1_2235946 0.104051689325616
supercont10.1_2236152 0.104051689325616
supercont10.1_2430763 0.104051689325616
supercont10.1_2543777 0.104051689325616
supercont10.1_2545197 0.104051689325616
supercont10.1_2545435 0.104051689325616
supercont10.1_2546236 0.104051689325616
supercont10.1_2546239 0.104051689325616
supercont10.1_2569921 0.104051689325616
supercont10.1_2642256 0.104051689325616
supercont10.1_2732063 0.104051689325616
supercont10.1_2843635 0.104051689325616
supercont10.1_2843910 0.104051689325616
supercont10.1_2861778 0.104051689325616
supercont10.1_2865700 0.104051689325616
supercont10.1_2927422 0.104051689325616
supercont10.1_3125744 0.104051689325616
supercont10.1_3220364 0.104051689325616
supercont10.1_3223999 0.104051689325616
supercont10.1_3237401 0.104051689325616
supercont10.1_3338290 0.104051689325616
supercont10.1_3340042 0.104051689325616
supercont10.1_3340329 0.104051689325616
supercont10.1_3340508 0.104051689325616
supercont10.1_337358 0.104051689325616
supercont10.1_3391653 0.104051689325616
supercont10.1_348680 0.104051689325616
supercont10.1_349069 0.104051689325616
supercont10.1_350638 0.104051689325616
supercont10.1_3732804 0.104051689325616
supercont10.1_381574 0.104051689325616
supercont10.1_387357 0.104051689325616
supercont10.1_4222087 0.104051689325616
supercont10.1_4398739 0.104051689325616
supercont10.1_4522842 0.104051689325616
supercont10.1_4583887 0.104051689325616
supercont10.1_4604267 0.104051689325616
supercont10.1_4620493 0.104051689325616
supercont10.1_4636483 0.104051689325616
supercont10.1_4640852 0.104051689325616
supercont10.1_4642975 0.104051689325616
supercont10.1_4643221 0.104051689325616
supercont10.1_464579 0.104051689325616
supercont10.1_4658973 0.104051689325616
supercont10.1_4659354 0.104051689325616
supercont10.1_4668107 0.104051689325616
supercont10.1_466954 0.104051689325616
supercont10.1_467427 0.104051689325616
supercont10.1_4703140 0.104051689325616
supercont10.1_4807959 0.104051689325616
supercont10.1_4817152 0.104051689325616
supercont10.1_4906604 0.104051689325616
supercont10.1_4931221 0.104051689325616
supercont10.1_4965139 0.104051689325616
supercont10.1_4965440 0.104051689325616
supercont10.1_4997317 0.104051689325616
supercont10.1_505165 0.104051689325616
supercont10.1_5113696 0.104051689325616
supercont10.1_5147863 0.104051689325616
supercont10.1_5187540 0.104051689325616
supercont10.1_523421 0.104051689325616
supercont10.1_5256711 0.104051689325616
supercont10.1_5316125 0.104051689325616
supercont10.1_5316219 0.104051689325616
supercont10.1_5340759 0.104051689325616
supercont10.1_5340793 0.104051689325616
supercont10.1_536561 0.104051689325616
supercont10.1_5378033 0.104051689325616
supercont10.1_5508172 0.104051689325616
supercont10.1_5568170 0.104051689325616
supercont10.1_5572425 0.104051689325616
supercont10.1_560672 0.104051689325616
supercont10.1_566811 0.104051689325616
supercont10.1_5887678 0.104051689325616
supercont10.1_5897277 0.104051689325616
supercont10.1_5907772 0.104051689325616
supercont10.1_5916019 0.104051689325616
supercont10.1_5982327 0.104051689325616
supercont10.1_5982801 0.104051689325616
supercont10.1_5982873 0.104051689325616
supercont10.1_599711 0.104051689325616
supercont10.1_609929 0.104051689325616
supercont10.1_612044 0.104051689325616
supercont10.1_6221189 0.104051689325616
supercont10.1_6234251 0.104051689325616
supercont10.1_6334935 0.104051689325616
supercont10.1_6361659 0.104051689325616
supercont10.1_6577388 0.104051689325616
supercont10.1_6617230 0.104051689325616
supercont10.1_6651244 0.104051689325616
supercont10.1_6804599 0.104051689325616
supercont10.1_6837833 0.104051689325616
supercont10.1_7024818 0.104051689325616
supercont10.1_7087878 0.104051689325616
supercont10.1_7134386 0.104051689325616
supercont10.1_7256316 0.104051689325616
supercont10.1_7277055 0.104051689325616
supercont10.1_7417587 0.104051689325616
supercont10.1_7527045 0.104051689325616
supercont10.1_7752918 0.104051689325616
supercont10.1_7809937 0.104051689325616
supercont10.1_7823212 0.104051689325616
supercont10.1_7880517 0.104051689325616
supercont10.1_7880525 0.104051689325616
supercont10.1_7880618 0.104051689325616
supercont10.1_7950007 0.104051689325616
supercont10.1_8030916 0.104051689325616
supercont10.1_8035994 0.104051689325616
supercont10.1_8039921 0.104051689325616
supercont10.1_8045005 0.104051689325616
supercont10.1_810244 0.104051689325616
supercont10.1_8118583 0.104051689325616
supercont10.1_8450675 0.104051689325616
supercont10.1_8458281 0.104051689325616
supercont10.1_8476106 0.104051689325616
supercont10.1_8479401 0.104051689325616
supercont10.1_8542317 0.104051689325616
supercont10.1_8600344 0.104051689325616
supercont10.1_860542 0.104051689325616
supercont10.1_8610747 0.104051689325616
supercont10.1_864937 0.104051689325616
supercont10.1_865015 0.104051689325616
supercont10.1_8650740 0.104051689325616
supercont10.1_8650745 0.104051689325616
supercont10.1_8706618 0.104051689325616
supercont10.1_8708583 0.104051689325616
supercont10.1_8708588 0.104051689325616
supercont10.1_8754291 0.104051689325616
supercont10.1_8754292 0.104051689325616
supercont10.1_8781455 0.104051689325616
supercont10.1_8792109 0.104051689325616
supercont10.1_8793046 0.104051689325616
supercont10.1_8793120 0.104051689325616
supercont10.1_8793145 0.104051689325616
supercont10.1_8824202 0.104051689325616
supercont10.1_8940855 0.104051689325616
supercont10.1_8946245 0.104051689325616
supercont10.1_8948294 0.104051689325616
supercont10.1_9049082 0.104051689325616
supercont10.1_9049118 0.104051689325616
supercont10.1_9049301 0.104051689325616
supercont10.1_9049743 0.104051689325616
supercont10.1_9058327 0.104051689325616
supercont10.1_9093426 0.104051689325616
supercont10.1_9141736 0.104051689325616
supercont10.1_9149891 0.104051689325616
supercont10.1_9150197 0.104051689325616
supercont10.1_9150216 0.104051689325616
supercont10.1_9150222 0.104051689325616
supercont10.1_9150534 0.104051689325616
supercont10.1_9254679 0.104051689325616
supercont10.1_9364067 0.104051689325616
supercont10.1_9364609 0.104051689325616
supercont10.1_9393816 0.104051689325616
supercont10.1_9393984 0.104051689325616
supercont10.1_9402959 0.104051689325616
supercont10.1_9409862 0.104051689325616
supercont10.1_9457292 0.104051689325616
supercont10.1_9532595 0.104051689325616
supercont10.1_953400 0.104051689325616
supercont10.1_9597625 0.104051689325616
supercont10.1_9687877 0.104051689325616
supercont10.1_9696106 0.104051689325616
supercont10.1_9764473 0.104051689325616
supercont10.2_1498282 0.104051689325616
supercont10.2_1508824 0.104051689325616
supercont10.2_1583461 0.104051689325616
supercont10.2_1588264 0.104051689325616
supercont10.2_1590430 0.104051689325616
supercont10.2_1602931 0.104051689325616
supercont10.2_186702 0.104051689325616
supercont10.2_187524 0.104051689325616
supercont10.2_1900492 0.104051689325616
supercont10.2_1956357 0.104051689325616
supercont10.2_1957673 0.104051689325616
supercont10.2_2034285 0.104051689325616
supercont10.2_2062437 0.104051689325616
supercont10.2_2063399 0.104051689325616
supercont10.2_2063859 0.104051689325616
supercont10.2_2063860 0.104051689325616
supercont10.2_2064064 0.104051689325616
supercont10.2_2093021 0.104051689325616
supercont10.2_2260018 0.104051689325616
supercont10.2_2332180 0.104051689325616
supercont10.2_2332228 0.104051689325616
supercont10.2_237331 0.104051689325616
supercont10.2_2378686 0.104051689325616
supercont10.2_248087 0.104051689325616
supercont10.2_248360 0.104051689325616
supercont10.2_2517172 0.104051689325616
supercont10.2_2549371 0.104051689325616
supercont10.2_2549392 0.104051689325616
supercont10.2_2549747 0.104051689325616
supercont10.2_2549837 0.104051689325616
supercont10.2_2550303 0.104051689325616
supercont10.2_2550315 0.104051689325616
supercont10.2_2550441 0.104051689325616
supercont10.2_2550483 0.104051689325616
supercont10.2_2550549 0.104051689325616
supercont10.2_2550660 0.104051689325616
supercont10.2_2550738 0.104051689325616
supercont10.2_2630090 0.104051689325616
supercont10.2_267387 0.104051689325616
supercont10.2_270099 0.104051689325616
supercont10.2_2766509 0.104051689325616
supercont10.2_2815056 0.104051689325616
supercont10.2_2831853 0.104051689325616
supercont10.2_2878397 0.104051689325616
supercont10.2_293161 0.104051689325616
supercont10.2_293173 0.104051689325616
supercont10.2_294361 0.104051689325616
supercont10.2_2997473 0.104051689325616
supercont10.2_2997995 0.104051689325616
supercont10.2_3019978 0.104051689325616
supercont10.2_3069334 0.104051689325616
supercont10.2_3104754 0.104051689325616
supercont10.2_3106575 0.104051689325616
supercont10.2_3112624 0.104051689325616
supercont10.2_3145079 0.104051689325616
supercont10.2_3162912 0.104051689325616
supercont10.2_3208571 0.104051689325616
supercont10.2_3344576 0.104051689325616
supercont10.2_3344579 0.104051689325616
supercont10.2_3362793 0.104051689325616
supercont10.2_3393105 0.104051689325616
supercont10.2_3488406 0.104051689325616
supercont10.2_3505152 0.104051689325616
supercont10.2_3561850 0.104051689325616
supercont10.2_357898 0.104051689325616
supercont10.2_372873 0.104051689325616
supercont10.2_3769281 0.104051689325616
supercont10.2_3858353 0.104051689325616
supercont10.2_3862098 0.104051689325616
supercont10.2_3876895 0.104051689325616
supercont10.2_3878322 0.104051689325616
supercont10.2_3879506 0.104051689325616
supercont10.2_3957999 0.104051689325616
supercont10.2_3965783 0.104051689325616
supercont10.2_3965796 0.104051689325616
supercont10.2_4014780 0.104051689325616
supercont10.2_4021147 0.104051689325616
supercont10.2_406938 0.104051689325616
supercont10.2_4077438 0.104051689325616
supercont10.2_4096435 0.104051689325616
supercont10.2_414444 0.104051689325616
supercont10.2_4338004 0.104051689325616
supercont10.2_4433942 0.104051689325616
supercont10.2_445806 0.104051689325616
supercont10.2_460780 0.104051689325616
supercont10.2_478450 0.104051689325616
supercont10.2_495753 0.104051689325616
supercont10.2_591113 0.104051689325616
supercont10.2_591494 0.104051689325616
supercont10.2_616853 0.104051689325616
supercont10.2_692434 0.104051689325616
supercont10.2_693429 0.104051689325616
supercont10.2_710625 0.104051689325616
supercont10.2_801741 0.104051689325616
supercont10.2_802401 0.104051689325616
supercont10.2_80918 0.104051689325616
supercont10.2_827851 0.104051689325616
supercont10.2_833119 0.104051689325616
supercont10.2_865125 0.104051689325616
supercont10.2_902163 0.104051689325616
supercont10.3_1134845 0.104051689325616
supercont10.3_1222494 0.104051689325616
supercont10.3_1236162 0.104051689325616
supercont10.3_1293217 0.104051689325616
supercont10.3_1294818 0.104051689325616
supercont10.3_1294819 0.104051689325616
supercont10.3_1329806 0.104051689325616
supercont10.3_1329815 0.104051689325616
supercont10.3_1380691 0.104051689325616
supercont10.3_1405949 0.104051689325616
supercont10.3_1416418 0.104051689325616
supercont10.3_1459491 0.104051689325616
supercont10.3_1482973 0.104051689325616
supercont10.3_1510886 0.104051689325616
supercont10.3_1531239 0.104051689325616
supercont10.3_1531587 0.104051689325616
supercont10.3_1535030 0.104051689325616
supercont10.3_1549411 0.104051689325616
supercont10.3_1593557 0.104051689325616
supercont10.3_1599560 0.104051689325616
supercont10.3_1634054 0.104051689325616
supercont10.3_171831 0.104051689325616
supercont10.3_1791575 0.104051689325616
supercont10.3_1912089 0.104051689325616
supercont10.3_1940990 0.104051689325616
supercont10.3_196890 0.104051689325616
supercont10.3_2015137 0.104051689325616
supercont10.3_2027001 0.104051689325616
supercont10.3_2068358 0.104051689325616
supercont10.3_2075497 0.104051689325616
supercont10.3_2100100 0.104051689325616
supercont10.3_2109437 0.104051689325616
supercont10.3_211027 0.104051689325616
supercont10.3_2121019 0.104051689325616
supercont10.3_2331233 0.104051689325616
supercont10.3_2360023 0.104051689325616
supercont10.3_2458602 0.104051689325616
supercont10.3_2458638 0.104051689325616
supercont10.3_2469509 0.104051689325616
supercont10.3_2491720 0.104051689325616
supercont10.3_2491786 0.104051689325616
supercont10.3_2636544 0.104051689325616
supercont10.3_2636610 0.104051689325616
supercont10.3_2637306 0.104051689325616
supercont10.3_2637372 0.104051689325616
supercont10.3_2652719 0.104051689325616
supercont10.3_2652720 0.104051689325616
supercont10.3_267354 0.104051689325616
supercont10.3_2682263 0.104051689325616
supercont10.3_2729620 0.104051689325616
supercont10.3_2812649 0.104051689325616
supercont10.3_284448 0.104051689325616
supercont10.3_2873516 0.104051689325616
supercont10.3_2895428 0.104051689325616
supercont10.3_2911432 0.104051689325616
supercont10.3_2926031 0.104051689325616
supercont10.3_3003451 0.104051689325616
supercont10.3_3029748 0.104051689325616
supercont10.3_3048425 0.104051689325616
supercont10.3_3049813 0.104051689325616
supercont10.3_3050444 0.104051689325616
supercont10.3_3050624 0.104051689325616
supercont10.3_3050693 0.104051689325616
supercont10.3_3050723 0.104051689325616
supercont10.3_3050738 0.104051689325616
supercont10.3_3050970 0.104051689325616
supercont10.3_3059845 0.104051689325616
supercont10.3_3097209 0.104051689325616
supercont10.3_3137269 0.104051689325616
supercont10.3_3151262 0.104051689325616
supercont10.3_3171892 0.104051689325616
supercont10.3_3196384 0.104051689325616
supercont10.3_3243876 0.104051689325616
supercont10.3_3243885 0.104051689325616
supercont10.3_3248515 0.104051689325616
supercont10.3_3249785 0.104051689325616
supercont10.3_3249974 0.104051689325616
supercont10.3_3254560 0.104051689325616
supercont10.3_3275315 0.104051689325616
supercont10.3_3276902 0.104051689325616
supercont10.3_3276903 0.104051689325616
supercont10.3_3280581 0.104051689325616
supercont10.3_333213 0.104051689325616
supercont10.3_3373468 0.104051689325616
supercont10.3_3386606 0.104051689325616
supercont10.3_3417029 0.104051689325616
supercont10.3_3487861 0.104051689325616
supercont10.3_3491245 0.104051689325616
supercont10.3_3491278 0.104051689325616
supercont10.3_3493512 0.104051689325616
supercont10.3_3494245 0.104051689325616
supercont10.3_3498591 0.104051689325616
supercont10.3_3534284 0.104051689325616
supercont10.3_3611819 0.104051689325616
supercont10.3_3621938 0.104051689325616
supercont10.3_3773292 0.104051689325616
supercont10.3_3825016 0.104051689325616
supercont10.3_3832915 0.104051689325616
supercont10.3_3855189 0.104051689325616
supercont10.3_3855201 0.104051689325616
supercont10.3_3859021 0.104051689325616
supercont10.3_3872706 0.104051689325616
supercont10.3_3902621 0.104051689325616
supercont10.3_418681 0.104051689325616
supercont10.3_4288547 0.104051689325616
supercont10.3_4325538 0.104051689325616
supercont10.3_4408913 0.104051689325616
supercont10.3_4431375 0.104051689325616
supercont10.3_4433952 0.104051689325616
supercont10.3_4436540 0.104051689325616
supercont10.3_4437392 0.104051689325616
supercont10.3_4437466 0.104051689325616
supercont10.3_4437741 0.104051689325616
supercont10.3_4437928 0.104051689325616
supercont10.3_4608446 0.104051689325616
supercont10.3_4613212 0.104051689325616
supercont10.3_4668543 0.104051689325616
supercont10.3_4670529 0.104051689325616
supercont10.3_4694715 0.104051689325616
supercont10.3_4706861 0.104051689325616
supercont10.3_4717403 0.104051689325616
supercont10.3_492353 0.104051689325616
supercont10.3_4946833 0.104051689325616
supercont10.3_497594 0.104051689325616
supercont10.3_5044750 0.104051689325616
supercont10.3_5100828 0.104051689325616
supercont10.3_5108993 0.104051689325616
supercont10.3_5125306 0.104051689325616
supercont10.3_5139606 0.104051689325616
supercont10.3_536429 0.104051689325616
supercont10.3_543138 0.104051689325616
supercont10.3_543783 0.104051689325616
supercont10.3_548032 0.104051689325616
supercont10.3_627107 0.104051689325616
supercont10.3_644177 0.104051689325616
supercont10.3_644262 0.104051689325616
supercont10.3_966147 0.104051689325616
supercont10.3_966940 0.104051689325616
supercont10.4_100575 0.104051689325616
supercont10.4_1184691 0.104051689325616
supercont10.4_1184693 0.104051689325616
supercont10.4_1206309 0.104051689325616
supercont10.4_1211452 0.104051689325616
supercont10.4_1283368 0.104051689325616
supercont10.4_1341225 0.104051689325616
supercont10.4_151534 0.104051689325616
supercont10.4_1565051 0.104051689325616
supercont10.4_1623650 0.104051689325616
supercont10.4_1629399 0.104051689325616
supercont10.4_1642906 0.104051689325616
supercont10.4_166209 0.104051689325616
supercont10.4_1727467 0.104051689325616
supercont10.4_1739067 0.104051689325616
supercont10.4_1754139 0.104051689325616
supercont10.4_1767283 0.104051689325616
supercont10.4_1774044 0.104051689325616
supercont10.4_1799751 0.104051689325616
supercont10.4_1810299 0.104051689325616
supercont10.4_1810443 0.104051689325616
supercont10.4_1840938 0.104051689325616
supercont10.4_1852649 0.104051689325616
supercont10.4_1852667 0.104051689325616
supercont10.4_1855040 0.104051689325616
supercont10.4_1862164 0.104051689325616
supercont10.4_1937327 0.104051689325616
supercont10.4_1953493 0.104051689325616
supercont10.4_2077245 0.104051689325616
supercont10.4_2077495 0.104051689325616
supercont10.4_2101524 0.104051689325616
supercont10.4_214695 0.104051689325616
supercont10.4_214732 0.104051689325616
supercont10.4_2170043 0.104051689325616
supercont10.4_221806 0.104051689325616
supercont10.4_2247887 0.104051689325616
supercont10.4_236420 0.104051689325616
supercont10.4_242911 0.104051689325616
supercont10.4_2601212 0.104051689325616
supercont10.4_2625086 0.104051689325616
supercont10.4_2649220 0.104051689325616
supercont10.4_2650421 0.104051689325616
supercont10.4_2673031 0.104051689325616
supercont10.4_2673954 0.104051689325616
supercont10.4_2699034 0.104051689325616
supercont10.4_2759629 0.104051689325616
supercont10.4_2782539 0.104051689325616
supercont10.4_2782741 0.104051689325616
supercont10.4_278815 0.104051689325616
supercont10.4_2823735 0.104051689325616
supercont10.4_2827667 0.104051689325616
supercont10.4_2886018 0.104051689325616
supercont10.4_2946675 0.104051689325616
supercont10.4_2946701 0.104051689325616
supercont10.4_2946798 0.104051689325616
supercont10.4_2957479 0.104051689325616
supercont10.4_2972710 0.104051689325616
supercont10.4_2972923 0.104051689325616
supercont10.4_2980845 0.104051689325616
supercont10.4_2980849 0.104051689325616
supercont10.4_3000280 0.104051689325616
supercont10.4_3001438 0.104051689325616
supercont10.4_3033155 0.104051689325616
supercont10.4_3036130 0.104051689325616
supercont10.4_3039419 0.104051689325616
supercont10.4_3099396 0.104051689325616
supercont10.4_3150456 0.104051689325616
supercont10.4_3196560 0.104051689325616
supercont10.4_3199958 0.104051689325616
supercont10.4_3205537 0.104051689325616
supercont10.4_3233324 0.104051689325616
supercont10.4_3251843 0.104051689325616
supercont10.4_3295004 0.104051689325616
supercont10.4_3321229 0.104051689325616
supercont10.4_3357699 0.104051689325616
supercont10.4_3395693 0.104051689325616
supercont10.4_3396119 0.104051689325616
supercont10.4_3474481 0.104051689325616
supercont10.4_3476405 0.104051689325616
supercont10.4_3478996 0.104051689325616
supercont10.4_3536717 0.104051689325616
supercont10.4_3537761 0.104051689325616
supercont10.4_3537767 0.104051689325616
supercont10.4_3538507 0.104051689325616
supercont10.4_3538761 0.104051689325616
supercont10.4_3553302 0.104051689325616
supercont10.4_3636483 0.104051689325616
supercont10.4_3648740 0.104051689325616
supercont10.4_3669153 0.104051689325616
supercont10.4_3686880 0.104051689325616
supercont10.4_3694096 0.104051689325616
supercont10.4_3698578 0.104051689325616
supercont10.4_3729646 0.104051689325616
supercont10.4_3730351 0.104051689325616
supercont10.4_3732760 0.104051689325616
supercont10.4_3733265 0.104051689325616
supercont10.4_3773880 0.104051689325616
supercont10.4_3801986 0.104051689325616
supercont10.4_3892349 0.104051689325616
supercont10.4_3904481 0.104051689325616
supercont10.4_3913042 0.104051689325616
supercont10.4_3913793 0.104051689325616
supercont10.4_3913908 0.104051689325616
supercont10.4_3913953 0.104051689325616
supercont10.4_3955501 0.104051689325616
supercont10.4_4011491 0.104051689325616
supercont10.4_4011537 0.104051689325616
supercont10.4_4011548 0.104051689325616
supercont10.4_4011592 0.104051689325616
supercont10.4_4094613 0.104051689325616
supercont10.4_4181095 0.104051689325616
supercont10.4_4194255 0.104051689325616
supercont10.4_420589 0.104051689325616
supercont10.4_422372 0.104051689325616
supercont10.4_427118 0.104051689325616
supercont10.4_4400185 0.104051689325616
supercont10.4_4407297 0.104051689325616
supercont10.4_4506487 0.104051689325616
supercont10.4_4516916 0.104051689325616
supercont10.4_4605845 0.104051689325616
supercont10.4_4668583 0.104051689325616
supercont10.4_4736975 0.104051689325616
supercont10.4_4818664 0.104051689325616
supercont10.4_4826339 0.104051689325616
supercont10.4_4826463 0.104051689325616
supercont10.4_4836403 0.104051689325616
supercont10.4_4861145 0.104051689325616
supercont10.4_4862742 0.104051689325616
supercont10.4_4891721 0.104051689325616
supercont10.4_4903565 0.104051689325616
supercont10.4_4936732 0.104051689325616
supercont10.4_4949227 0.104051689325616
supercont10.4_4999983 0.104051689325616
supercont10.4_5064393 0.104051689325616
supercont10.4_5065429 0.104051689325616
supercont10.4_5141341 0.104051689325616
supercont10.4_5141345 0.104051689325616
supercont10.4_5166315 0.104051689325616
supercont10.4_519096 0.104051689325616
supercont10.4_5199947 0.104051689325616
supercont10.4_532564 0.104051689325616
supercont10.4_5343656 0.104051689325616
supercont10.4_5374629 0.104051689325616
supercont10.4_5383216 0.104051689325616
supercont10.4_5400717 0.104051689325616
supercont10.4_5417183 0.104051689325616
supercont10.4_5425252 0.104051689325616
supercont10.4_5425255 0.104051689325616
supercont10.4_5486071 0.104051689325616
supercont10.4_5540881 0.104051689325616
supercont10.4_5554998 0.104051689325616
supercont10.4_5580489 0.104051689325616
supercont10.4_5580542 0.104051689325616
supercont10.4_5594672 0.104051689325616
supercont10.4_5613194 0.104051689325616
supercont10.4_5622627 0.104051689325616
supercont10.4_5632576 0.104051689325616
supercont10.4_5655034 0.104051689325616
supercont10.4_5667416 0.104051689325616
supercont10.4_5671215 0.104051689325616
supercont10.4_5674116 0.104051689325616
supercont10.4_5702648 0.104051689325616
supercont10.4_5711963 0.104051689325616
supercont10.4_5742363 0.104051689325616
supercont10.4_5742369 0.104051689325616
supercont10.4_5744228 0.104051689325616
supercont10.4_5766337 0.104051689325616
supercont10.4_5905445 0.104051689325616
supercont10.4_5905446 0.104051689325616
supercont10.4_5907936 0.104051689325616
supercont10.4_628127 0.104051689325616
supercont10.4_706344 0.104051689325616
supercont10.4_714266 0.104051689325616
supercont10.4_779879 0.104051689325616
supercont10.4_827474 0.104051689325616
supercont10.4_97417 0.104051689325616
supercont10.4_99975 0.104051689325616
supercont10.5_119456 0.104051689325616
supercont10.5_1322724 0.104051689325616
supercont10.5_1322742 0.104051689325616
supercont10.5_1322778 0.104051689325616
supercont10.5_1323006 0.104051689325616
supercont10.5_1340995 0.104051689325616
supercont10.5_1344709 0.104051689325616
supercont10.5_1345407 0.104051689325616
supercont10.5_1495438 0.104051689325616
supercont10.5_1496612 0.104051689325616
supercont10.5_1570308 0.104051689325616
supercont10.5_1594400 0.104051689325616
supercont10.5_1632736 0.104051689325616
supercont10.5_1632960 0.104051689325616
supercont10.5_1648248 0.104051689325616
supercont10.5_1650364 0.104051689325616
supercont10.5_1650394 0.104051689325616
supercont10.5_1650406 0.104051689325616
supercont10.5_174034 0.104051689325616
supercont10.5_1743301 0.104051689325616
supercont10.5_176544 0.104051689325616
supercont10.5_176612 0.104051689325616
supercont10.5_1884783 0.104051689325616
supercont10.5_19041 0.104051689325616
supercont10.5_1923591 0.104051689325616
supercont10.5_1976722 0.104051689325616
supercont10.5_1994932 0.104051689325616
supercont10.5_2021882 0.104051689325616
supercont10.5_20243 0.104051689325616
supercont10.5_20351 0.104051689325616
supercont10.5_2110262 0.104051689325616
supercont10.5_217880 0.104051689325616
supercont10.5_220709 0.104051689325616
supercont10.5_2241083 0.104051689325616
supercont10.5_2300864 0.104051689325616
supercont10.5_2308781 0.104051689325616
supercont10.5_2317091 0.104051689325616
supercont10.5_2341610 0.104051689325616
supercont10.5_2361326 0.104051689325616
supercont10.5_2374889 0.104051689325616
supercont10.5_2375172 0.104051689325616
supercont10.5_2378576 0.104051689325616
supercont10.5_2391586 0.104051689325616
supercont10.5_242004 0.104051689325616
supercont10.5_242034 0.104051689325616
supercont10.5_2439429 0.104051689325616
supercont10.5_2454719 0.104051689325616
supercont10.5_2459668 0.104051689325616
supercont10.5_2463923 0.104051689325616
supercont10.5_2470040 0.104051689325616
supercont10.5_247507 0.104051689325616
supercont10.5_2509904 0.104051689325616
supercont10.5_2512280 0.104051689325616
supercont10.5_2538167 0.104051689325616
supercont10.5_2573809 0.104051689325616
supercont10.5_2574954 0.104051689325616
supercont10.5_2575247 0.104051689325616
supercont10.5_2576621 0.104051689325616
supercont10.5_2630075 0.104051689325616
supercont10.5_2807205 0.104051689325616
supercont10.5_2817545 0.104051689325616
supercont10.5_2819961 0.104051689325616
supercont10.5_2855684 0.104051689325616
supercont10.5_2864392 0.104051689325616
supercont10.5_2866216 0.104051689325616
supercont10.5_2916268 0.104051689325616
supercont10.5_2970495 0.104051689325616
supercont10.5_3029730 0.104051689325616
supercont10.5_30807 0.104051689325616
supercont10.5_3086235 0.104051689325616
supercont10.5_3094789 0.104051689325616
supercont10.5_3113473 0.104051689325616
supercont10.5_312238 0.104051689325616
supercont10.5_3153899 0.104051689325616
supercont10.5_3153918 0.104051689325616
supercont10.5_3177262 0.104051689325616
supercont10.5_3177322 0.104051689325616
supercont10.5_3177415 0.104051689325616
supercont10.5_3177454 0.104051689325616
supercont10.5_3177463 0.104051689325616
supercont10.5_3191052 0.104051689325616
supercont10.5_3191454 0.104051689325616
supercont10.5_3207345 0.104051689325616
supercont10.5_3263839 0.104051689325616
supercont10.5_3263844 0.104051689325616
supercont10.5_3342315 0.104051689325616
supercont10.5_3372027 0.104051689325616
supercont10.5_3451301 0.104051689325616
supercont10.5_354051 0.104051689325616
supercont10.5_3560417 0.104051689325616
supercont10.5_3612852 0.104051689325616
supercont10.5_366325 0.104051689325616
supercont10.5_3679927 0.104051689325616
supercont10.5_3693099 0.104051689325616
supercont10.5_3706814 0.104051689325616
supercont10.5_3762366 0.104051689325616
supercont10.5_3795506 0.104051689325616
supercont10.5_3837772 0.104051689325616
supercont10.5_3837835 0.104051689325616
supercont10.5_3901609 0.104051689325616
supercont10.5_4002797 0.104051689325616
supercont10.5_4013464 0.104051689325616
supercont10.5_4174731 0.104051689325616
supercont10.5_4229777 0.104051689325616
supercont10.5_4301150 0.104051689325616
supercont10.5_4301169 0.104051689325616
supercont10.5_4316497 0.104051689325616
supercont10.5_4354814 0.104051689325616
supercont10.5_4354838 0.104051689325616
supercont10.5_443929 0.104051689325616
supercont10.5_444439 0.104051689325616
supercont10.5_444578 0.104051689325616
supercont10.5_4502846 0.104051689325616
supercont10.5_4503176 0.104051689325616
supercont10.5_4534829 0.104051689325616
supercont10.5_4568852 0.104051689325616
supercont10.5_4643470 0.104051689325616
supercont10.5_4779490 0.104051689325616
supercont10.5_4779538 0.104051689325616
supercont10.5_4822576 0.104051689325616
supercont10.5_4876655 0.104051689325616
supercont10.5_4894044 0.104051689325616
supercont10.5_4899927 0.104051689325616
supercont10.5_4924833 0.104051689325616
supercont10.5_4940157 0.104051689325616
supercont10.5_4945197 0.104051689325616
supercont10.5_4971378 0.104051689325616
supercont10.5_4971392 0.104051689325616
supercont10.5_4971453 0.104051689325616
supercont10.5_4971454 0.104051689325616
supercont10.5_5008829 0.104051689325616
supercont10.5_5037229 0.104051689325616
supercont10.5_5051421 0.104051689325616
supercont10.5_5122691 0.104051689325616
supercont10.5_5161244 0.104051689325616
supercont10.5_519402 0.104051689325616
supercont10.5_5290519 0.104051689325616
supercont10.5_5324686 0.104051689325616
supercont10.5_5326280 0.104051689325616
supercont10.5_533919 0.104051689325616
supercont10.5_5345262 0.104051689325616
supercont10.5_5364314 0.104051689325616
supercont10.5_538551 0.104051689325616
supercont10.5_5465304 0.104051689325616
supercont10.5_5478432 0.104051689325616
supercont10.5_5481812 0.104051689325616
supercont10.5_5515738 0.104051689325616
supercont10.5_5535232 0.104051689325616
supercont10.5_5586984 0.104051689325616
supercont10.5_5597364 0.104051689325616
supercont10.5_5630446 0.104051689325616
supercont10.5_5639723 0.104051689325616
supercont10.5_5737170 0.104051689325616
supercont10.5_5764934 0.104051689325616
supercont10.5_5772915 0.104051689325616
supercont10.5_5802251 0.104051689325616
supercont10.5_5802766 0.104051689325616
supercont10.5_5809833 0.104051689325616
supercont10.5_5816262 0.104051689325616
supercont10.5_5823385 0.104051689325616
supercont10.5_5925341 0.104051689325616
supercont10.5_5932859 0.104051689325616
supercont10.5_5935761 0.104051689325616
supercont10.5_6047545 0.104051689325616
supercont10.5_6090841 0.104051689325616
supercont10.5_6129036 0.104051689325616
supercont10.5_616264 0.104051689325616
supercont10.5_616365 0.104051689325616
supercont10.5_62441 0.104051689325616
supercont10.5_6249058 0.104051689325616
supercont10.5_6273080 0.104051689325616
supercont10.5_6306483 0.104051689325616
supercont10.5_6336004 0.104051689325616
supercont10.5_6350155 0.104051689325616
supercont10.5_6363731 0.104051689325616
supercont10.5_6371146 0.104051689325616
supercont10.5_6395024 0.104051689325616
supercont10.5_701487 0.104051689325616
supercont10.5_732488 0.104051689325616
supercont10.5_858905 0.104051689325616
supercont10.6_1015215 0.104051689325616
supercont10.6_1015216 0.104051689325616
supercont10.6_1018204 0.104051689325616
supercont10.6_1103538 0.104051689325616
supercont10.6_1126854 0.104051689325616
supercont10.6_1153313 0.104051689325616
supercont10.6_1201183 0.104051689325616
supercont10.6_1239224 0.104051689325616
supercont10.6_1260807 0.104051689325616
supercont10.6_1282322 0.104051689325616
supercont10.6_1394077 0.104051689325616
supercont10.6_1394102 0.104051689325616
supercont10.6_1417420 0.104051689325616
supercont10.6_141755 0.104051689325616
supercont10.6_1420046 0.104051689325616
supercont10.6_1424980 0.104051689325616
supercont10.6_1528023 0.104051689325616
supercont10.6_1537557 0.104051689325616
supercont10.6_1542626 0.104051689325616
supercont10.6_1567520 0.104051689325616
supercont10.6_1592072 0.104051689325616
supercont10.6_1610839 0.104051689325616
supercont10.6_1610932 0.104051689325616
supercont10.6_1643999 0.104051689325616
supercont10.6_1653689 0.104051689325616
supercont10.6_1663012 0.104051689325616
supercont10.6_170221 0.104051689325616
supercont10.6_1707245 0.104051689325616
supercont10.6_1707722 0.104051689325616
supercont10.6_1707817 0.104051689325616
supercont10.6_1707884 0.104051689325616
supercont10.6_1707891 0.104051689325616
supercont10.6_1708115 0.104051689325616
supercont10.6_1718753 0.104051689325616
supercont10.6_1725434 0.104051689325616
supercont10.6_1787602 0.104051689325616
supercont10.6_1950358 0.104051689325616
supercont10.6_1951378 0.104051689325616
supercont10.6_1955837 0.104051689325616
supercont10.6_1958181 0.104051689325616
supercont10.6_1984727 0.104051689325616
supercont10.6_1993318 0.104051689325616
supercont10.6_1993424 0.104051689325616
supercont10.6_2009089 0.104051689325616
supercont10.6_2085396 0.104051689325616
supercont10.6_2091553 0.104051689325616
supercont10.6_2148131 0.104051689325616
supercont10.6_2155254 0.104051689325616
supercont10.6_2183421 0.104051689325616
supercont10.6_2188651 0.104051689325616
supercont10.6_2191041 0.104051689325616
supercont10.6_2227426 0.104051689325616
supercont10.6_2227435 0.104051689325616
supercont10.6_2228611 0.104051689325616
supercont10.6_223629 0.104051689325616
supercont10.6_2280142 0.104051689325616
supercont10.6_256927 0.104051689325616
supercont10.6_263477 0.104051689325616
supercont10.6_264964 0.104051689325616
supercont10.6_3201881 0.104051689325616
supercont10.6_3201920 0.104051689325616
supercont10.6_3211208 0.104051689325616
supercont10.6_325822 0.104051689325616
supercont10.6_3322874 0.104051689325616
supercont10.6_3353119 0.104051689325616
supercont10.6_3394513 0.104051689325616
supercont10.6_3555262 0.104051689325616
supercont10.6_3568199 0.104051689325616
supercont10.6_3584683 0.104051689325616
supercont10.6_3616095 0.104051689325616
supercont10.6_3622116 0.104051689325616
supercont10.6_3624042 0.104051689325616
supercont10.6_3625590 0.104051689325616
supercont10.6_3626346 0.104051689325616
supercont10.6_3690873 0.104051689325616
supercont10.6_3691481 0.104051689325616
supercont10.6_3691484 0.104051689325616
supercont10.6_3850262 0.104051689325616
supercont10.6_3942561 0.104051689325616
supercont10.6_4094152 0.104051689325616
supercont10.6_426382 0.104051689325616
supercont10.6_426391 0.104051689325616
supercont10.6_563630 0.104051689325616
supercont10.6_574815 0.104051689325616
supercont10.6_626254 0.104051689325616
supercont10.6_626842 0.104051689325616
supercont10.6_633017 0.104051689325616
supercont10.6_639852 0.104051689325616
supercont10.6_665392 0.104051689325616
supercont10.6_717107 0.104051689325616
supercont10.6_721993 0.104051689325616
supercont10.6_775812 0.104051689325616
supercont10.6_780388 0.104051689325616
supercont10.6_832391 0.104051689325616
supercont10.6_832392 0.104051689325616
supercont10.6_847074 0.104051689325616
supercont10.6_910810 0.104051689325616
supercont10.7_1021705 0.104051689325616
supercont10.7_1055565 0.104051689325616
supercont10.7_1056712 0.104051689325616
supercont10.7_1056769 0.104051689325616
supercont10.7_1057099 0.104051689325616
supercont10.7_1088322 0.104051689325616
supercont10.7_1090561 0.104051689325616
supercont10.7_1090679 0.104051689325616
supercont10.7_1091057 0.104051689325616
supercont10.7_1142498 0.104051689325616
supercont10.7_120426 0.104051689325616
supercont10.7_120981 0.104051689325616
supercont10.7_1225159 0.104051689325616
supercont10.7_1225216 0.104051689325616
supercont10.7_1283905 0.104051689325616
supercont10.7_128485 0.104051689325616
supercont10.7_1285398 0.104051689325616
supercont10.7_1297465 0.104051689325616
supercont10.7_1299233 0.104051689325616
supercont10.7_1299832 0.104051689325616
supercont10.7_1301323 0.104051689325616
supercont10.7_1335803 0.104051689325616
supercont10.7_1385934 0.104051689325616
supercont10.7_1390515 0.104051689325616
supercont10.7_1390662 0.104051689325616
supercont10.7_1415122 0.104051689325616
supercont10.7_1462984 0.104051689325616
supercont10.7_1474079 0.104051689325616
supercont10.7_1479379 0.104051689325616
supercont10.7_1509071 0.104051689325616
supercont10.7_151249 0.104051689325616
supercont10.7_152345 0.104051689325616
supercont10.7_1535805 0.104051689325616
supercont10.7_1627455 0.104051689325616
supercont10.7_170376 0.104051689325616
supercont10.7_2240063 0.104051689325616
supercont10.7_2240152 0.104051689325616
supercont10.7_22420 0.104051689325616
supercont10.7_2276238 0.104051689325616
supercont10.7_2302056 0.104051689325616
supercont10.7_2319167 0.104051689325616
supercont10.7_2320124 0.104051689325616
supercont10.7_2378082 0.104051689325616
supercont10.7_2393087 0.104051689325616
supercont10.7_2403042 0.104051689325616
supercont10.7_2525004 0.104051689325616
supercont10.7_256468 0.104051689325616
supercont10.7_256510 0.104051689325616
supercont10.7_2595266 0.104051689325616
supercont10.7_2595492 0.104051689325616
supercont10.7_2634715 0.104051689325616
supercont10.7_264353 0.104051689325616
supercont10.7_264734 0.104051689325616
supercont10.7_264765 0.104051689325616
supercont10.7_264845 0.104051689325616
supercont10.7_264923 0.104051689325616
supercont10.7_2653741 0.104051689325616
supercont10.7_2677795 0.104051689325616
supercont10.7_2683776 0.104051689325616
supercont10.7_270306 0.104051689325616
supercont10.7_2708751 0.104051689325616
supercont10.7_2744517 0.104051689325616
supercont10.7_2776816 0.104051689325616
supercont10.7_2777011 0.104051689325616
supercont10.7_2807302 0.104051689325616
supercont10.7_283846 0.104051689325616
supercont10.7_2876912 0.104051689325616
supercont10.7_2877051 0.104051689325616
supercont10.7_2885552 0.104051689325616
supercont10.7_2887740 0.104051689325616
supercont10.7_2966372 0.104051689325616
supercont10.7_2966830 0.104051689325616
supercont10.7_3019132 0.104051689325616
supercont10.7_3019153 0.104051689325616
supercont10.7_3105106 0.104051689325616
supercont10.7_3105186 0.104051689325616
supercont10.7_3154778 0.104051689325616
supercont10.7_3264923 0.104051689325616
supercont10.7_3272887 0.104051689325616
supercont10.7_3273046 0.104051689325616
supercont10.7_3274873 0.104051689325616
supercont10.7_3274903 0.104051689325616
supercont10.7_3274918 0.104051689325616
supercont10.7_3275291 0.104051689325616
supercont10.7_3275293 0.104051689325616
supercont10.7_3314937 0.104051689325616
supercont10.7_338212 0.104051689325616
supercont10.7_3446392 0.104051689325616
supercont10.7_3450022 0.104051689325616
supercont10.7_34530 0.104051689325616
supercont10.7_349652 0.104051689325616
supercont10.7_3497467 0.104051689325616
supercont10.7_3507133 0.104051689325616
supercont10.7_3509505 0.104051689325616
supercont10.7_351271 0.104051689325616
supercont10.7_354838 0.104051689325616
supercont10.7_3562368 0.104051689325616
supercont10.7_3565614 0.104051689325616
supercont10.7_3565956 0.104051689325616
supercont10.7_3605060 0.104051689325616
supercont10.7_362403 0.104051689325616
supercont10.7_3755061 0.104051689325616
supercont10.7_3828721 0.104051689325616
supercont10.7_3841221 0.104051689325616
supercont10.7_3870537 0.104051689325616
supercont10.7_3872215 0.104051689325616
supercont10.7_3989584 0.104051689325616
supercont10.7_4037776 0.104051689325616
supercont10.7_4057592 0.104051689325616
supercont10.7_4170868 0.104051689325616
supercont10.7_4179180 0.104051689325616
supercont10.7_4180249 0.104051689325616
supercont10.7_4180393 0.104051689325616
supercont10.7_4206044 0.104051689325616
supercont10.7_438179 0.104051689325616
supercont10.7_445087 0.104051689325616
supercont10.7_462923 0.104051689325616
supercont10.7_470961 0.104051689325616
supercont10.7_587081 0.104051689325616
supercont10.7_588555 0.104051689325616
supercont10.7_644195 0.104051689325616
supercont10.7_649476 0.104051689325616
supercont10.7_661780 0.104051689325616
supercont10.7_661812 0.104051689325616
supercont10.7_661833 0.104051689325616
supercont10.7_662688 0.104051689325616
supercont10.7_683882 0.104051689325616
supercont10.7_683885 0.104051689325616
supercont10.7_684571 0.104051689325616
supercont10.7_685694 0.104051689325616
supercont10.7_724647 0.104051689325616
supercont10.7_748240 0.104051689325616
supercont10.7_751874 0.104051689325616
supercont10.7_751875 0.104051689325616
supercont10.7_752709 0.104051689325616
supercont10.7_754932 0.104051689325616
supercont10.7_754933 0.104051689325616
supercont10.7_857329 0.104051689325616
supercont10.7_919554 0.104051689325616
supercont10.7_919563 0.104051689325616
supercont10.7_965666 0.104051689325616
supercont10.7_981311 0.104051689325616
supercont10.7_984116 0.104051689325616
supercont10.7_991611 0.104051689325616
supercont10.7_995644 0.104051689325616
supercont10.7_995929 0.104051689325616
supercont10.1_1042624 0.113965744400527
supercont10.1_1058022 0.113965744400527
supercont10.1_1272824 0.113965744400527
supercont10.1_1399110 0.113965744400527
supercont10.1_1474720 0.113965744400527
supercont10.1_1624933 0.113965744400527
supercont10.1_1625645 0.113965744400527
supercont10.1_1625714 0.113965744400527
supercont10.1_19329 0.113965744400527
supercont10.1_1968824 0.113965744400527
supercont10.1_2072149 0.113965744400527
supercont10.1_2685526 0.113965744400527
supercont10.1_2825010 0.113965744400527
supercont10.1_3002468 0.113965744400527
supercont10.1_3002476 0.113965744400527
supercont10.1_3002510 0.113965744400527
supercont10.1_3002546 0.113965744400527
supercont10.1_3260395 0.113965744400527
supercont10.1_3260396 0.113965744400527
supercont10.1_340372 0.113965744400527
supercont10.1_3406654 0.113965744400527
supercont10.1_423018 0.113965744400527
supercont10.1_423021 0.113965744400527
supercont10.1_476978 0.113965744400527
supercont10.1_4779671 0.113965744400527
supercont10.1_5002871 0.113965744400527
supercont10.1_5175174 0.113965744400527
supercont10.1_5175180 0.113965744400527
supercont10.1_5559320 0.113965744400527
supercont10.1_6534124 0.113965744400527
supercont10.1_655365 0.113965744400527
supercont10.1_6556558 0.113965744400527
supercont10.1_6729836 0.113965744400527
supercont10.1_6756034 0.113965744400527
supercont10.1_6839934 0.113965744400527
supercont10.1_6839937 0.113965744400527
supercont10.1_6895999 0.113965744400527
supercont10.1_7079852 0.113965744400527
supercont10.1_7154363 0.113965744400527
supercont10.1_7467541 0.113965744400527
supercont10.1_7541784 0.113965744400527
supercont10.1_7694985 0.113965744400527
supercont10.1_7751146 0.113965744400527
supercont10.1_7837741 0.113965744400527
supercont10.1_7837816 0.113965744400527
supercont10.1_7837931 0.113965744400527
supercont10.1_8068822 0.113965744400527
supercont10.1_8070135 0.113965744400527
supercont10.1_8071082 0.113965744400527
supercont10.1_8071333 0.113965744400527
supercont10.1_8071365 0.113965744400527
supercont10.1_8071415 0.113965744400527
supercont10.1_8379219 0.113965744400527
supercont10.1_8379280 0.113965744400527
supercont10.1_8379758 0.113965744400527
supercont10.1_8379903 0.113965744400527
supercont10.1_8379926 0.113965744400527
supercont10.1_8781017 0.113965744400527
supercont10.1_8828353 0.113965744400527
supercont10.1_9105622 0.113965744400527
supercont10.1_9199969 0.113965744400527
supercont10.1_9231512 0.113965744400527
supercont10.1_9364261 0.113965744400527
supercont10.1_9411338 0.113965744400527
supercont10.1_9415459 0.113965744400527
supercont10.1_9418088 0.113965744400527
supercont10.1_9636758 0.113965744400527
supercont10.1_9636829 0.113965744400527
supercont10.1_9636875 0.113965744400527
supercont10.1_9656299 0.113965744400527
supercont10.2_1667898 0.113965744400527
supercont10.2_1669506 0.113965744400527
supercont10.2_2057746 0.113965744400527
supercont10.2_2392268 0.113965744400527
supercont10.2_2392313 0.113965744400527
supercont10.2_2540837 0.113965744400527
supercont10.2_2815684 0.113965744400527
supercont10.2_2993777 0.113965744400527
supercont10.2_310567 0.113965744400527
supercont10.2_3113871 0.113965744400527
supercont10.2_329652 0.113965744400527
supercont10.2_3334286 0.113965744400527
supercont10.2_3553813 0.113965744400527
supercont10.2_3593795 0.113965744400527
supercont10.2_4070320 0.113965744400527
supercont10.2_412070 0.113965744400527
supercont10.2_4222926 0.113965744400527
supercont10.2_4288782 0.113965744400527
supercont10.2_4360868 0.113965744400527
supercont10.2_44037 0.113965744400527
supercont10.2_4406935 0.113965744400527
supercont10.2_532346 0.113965744400527
supercont10.2_867619 0.113965744400527
supercont10.3_1441165 0.113965744400527
supercont10.3_1495737 0.113965744400527
supercont10.3_1532231 0.113965744400527
supercont10.3_1535140 0.113965744400527
supercont10.3_2390785 0.113965744400527
supercont10.3_3114177 0.113965744400527
supercont10.3_3147864 0.113965744400527
supercont10.3_3147873 0.113965744400527
supercont10.3_3171989 0.113965744400527
supercont10.3_3361496 0.113965744400527
supercont10.3_3545176 0.113965744400527
supercont10.3_3730400 0.113965744400527
supercont10.3_4251799 0.113965744400527
supercont10.3_4251959 0.113965744400527
supercont10.3_4252080 0.113965744400527
supercont10.3_4413051 0.113965744400527
supercont10.3_4468469 0.113965744400527
supercont10.3_4934229 0.113965744400527
supercont10.3_5107299 0.113965744400527
supercont10.4_1311485 0.113965744400527
supercont10.4_1391571 0.113965744400527
supercont10.4_159017 0.113965744400527
supercont10.4_1608497 0.113965744400527
supercont10.4_1608498 0.113965744400527
supercont10.4_1843301 0.113965744400527
supercont10.4_1938910 0.113965744400527
supercont10.4_1978140 0.113965744400527
supercont10.4_2120845 0.113965744400527
supercont10.4_2382015 0.113965744400527
supercont10.4_2382167 0.113965744400527
supercont10.4_2384657 0.113965744400527
supercont10.4_2627872 0.113965744400527
supercont10.4_2631670 0.113965744400527
supercont10.4_2667669 0.113965744400527
supercont10.4_2667688 0.113965744400527
supercont10.4_2677531 0.113965744400527
supercont10.4_2812900 0.113965744400527
supercont10.4_3409561 0.113965744400527
supercont10.4_3460544 0.113965744400527
supercont10.4_3695204 0.113965744400527
supercont10.4_3775338 0.113965744400527
supercont10.4_3825044 0.113965744400527
supercont10.4_3895804 0.113965744400527
supercont10.4_4018401 0.113965744400527
supercont10.4_4023262 0.113965744400527
supercont10.4_4126628 0.113965744400527
supercont10.4_424528 0.113965744400527
supercont10.4_4355956 0.113965744400527
supercont10.4_4406253 0.113965744400527
supercont10.4_4668789 0.113965744400527
supercont10.4_4748435 0.113965744400527
supercont10.4_4772853 0.113965744400527
supercont10.4_4933740 0.113965744400527
supercont10.4_4946889 0.113965744400527
supercont10.4_4962175 0.113965744400527
supercont10.4_4962176 0.113965744400527
supercont10.4_5159147 0.113965744400527
supercont10.4_5159486 0.113965744400527
supercont10.4_5412072 0.113965744400527
supercont10.4_5412183 0.113965744400527
supercont10.4_5559547 0.113965744400527
supercont10.4_5579851 0.113965744400527
supercont10.4_5625102 0.113965744400527
supercont10.4_5670933 0.113965744400527
supercont10.4_5730893 0.113965744400527
supercont10.4_705096 0.113965744400527
supercont10.4_780072 0.113965744400527
supercont10.4_822012 0.113965744400527
supercont10.5_1376766 0.113965744400527
supercont10.5_1379457 0.113965744400527
supercont10.5_1379562 0.113965744400527
supercont10.5_1769975 0.113965744400527
supercont10.5_2259026 0.113965744400527
supercont10.5_233599 0.113965744400527
supercont10.5_233803 0.113965744400527
supercont10.5_241819 0.113965744400527
supercont10.5_2459494 0.113965744400527
supercont10.5_2461209 0.113965744400527
supercont10.5_2494185 0.113965744400527
supercont10.5_250251 0.113965744400527
supercont10.5_2504852 0.113965744400527
supercont10.5_2519029 0.113965744400527
supercont10.5_2569489 0.113965744400527
supercont10.5_2633134 0.113965744400527
supercont10.5_277484 0.113965744400527
supercont10.5_2917282 0.113965744400527
supercont10.5_3158126 0.113965744400527
supercont10.5_3165543 0.113965744400527
supercont10.5_3174305 0.113965744400527
supercont10.5_3367949 0.113965744400527
supercont10.5_359906 0.113965744400527
supercont10.5_3693693 0.113965744400527
supercont10.5_3712603 0.113965744400527
supercont10.5_3893889 0.113965744400527
supercont10.5_389951 0.113965744400527
supercont10.5_4139269 0.113965744400527
supercont10.5_4208086 0.113965744400527
supercont10.5_4322778 0.113965744400527
supercont10.5_4322858 0.113965744400527
supercont10.5_4893935 0.113965744400527
supercont10.5_4893936 0.113965744400527
supercont10.5_4894799 0.113965744400527
supercont10.5_4961955 0.113965744400527
supercont10.5_5160552 0.113965744400527
supercont10.5_5160583 0.113965744400527
supercont10.5_5218695 0.113965744400527
supercont10.5_5317539 0.113965744400527
supercont10.5_540040 0.113965744400527
supercont10.5_5466681 0.113965744400527
supercont10.5_5779141 0.113965744400527
supercont10.5_5779148 0.113965744400527
supercont10.5_5798024 0.113965744400527
supercont10.5_5819678 0.113965744400527
supercont10.5_6134558 0.113965744400527
supercont10.5_6270959 0.113965744400527
supercont10.5_6280270 0.113965744400527
supercont10.5_6407695 0.113965744400527
supercont10.5_725491 0.113965744400527
supercont10.5_743813 0.113965744400527
supercont10.6_1037826 0.113965744400527
supercont10.6_1449950 0.113965744400527
supercont10.6_1504453 0.113965744400527
supercont10.6_1567386 0.113965744400527
supercont10.6_1578770 0.113965744400527
supercont10.6_1840114 0.113965744400527
supercont10.6_1929399 0.113965744400527
supercont10.6_1930683 0.113965744400527
supercont10.6_1949981 0.113965744400527
supercont10.6_2152702 0.113965744400527
supercont10.6_2155297 0.113965744400527
supercont10.6_2195139 0.113965744400527
supercont10.6_263197 0.113965744400527
supercont10.6_3348823 0.113965744400527
supercont10.6_3594010 0.113965744400527
supercont10.6_3958753 0.113965744400527
supercont10.6_578906 0.113965744400527
supercont10.6_627507 0.113965744400527
supercont10.6_760853 0.113965744400527
supercont10.6_761042 0.113965744400527
supercont10.6_817246 0.113965744400527
supercont10.6_828422 0.113965744400527
supercont10.7_1012635 0.113965744400527
supercont10.7_1109506 0.113965744400527
supercont10.7_1153907 0.113965744400527
supercont10.7_1153913 0.113965744400527
supercont10.7_1153982 0.113965744400527
supercont10.7_1166815 0.113965744400527
supercont10.7_1207427 0.113965744400527
supercont10.7_1248243 0.113965744400527
supercont10.7_1463569 0.113965744400527
supercont10.7_1490897 0.113965744400527
supercont10.7_205369 0.113965744400527
supercont10.7_2700834 0.113965744400527
supercont10.7_2751332 0.113965744400527
supercont10.7_2859566 0.113965744400527
supercont10.7_297172 0.113965744400527
supercont10.7_3105441 0.113965744400527
supercont10.7_3320414 0.113965744400527
supercont10.7_3410903 0.113965744400527
supercont10.7_3413479 0.113965744400527
supercont10.7_3482208 0.113965744400527
supercont10.7_3499166 0.113965744400527
supercont10.7_3499193 0.113965744400527
supercont10.7_3621117 0.113965744400527
supercont10.7_3774166 0.113965744400527
supercont10.7_3791066 0.113965744400527
supercont10.7_3829542 0.113965744400527
supercont10.7_3857856 0.113965744400527
supercont10.7_454838 0.113965744400527
supercont10.7_490079 0.113965744400527
supercont10.7_691266 0.113965744400527
supercont10.7_691268 0.113965744400527
supercont10.7_869958 0.113965744400527
supercont10.7_959066 0.113965744400527
supercont10.1_1295644 0.122200263504611
supercont10.1_1431897 0.122200263504611
supercont10.1_1507725 0.122200263504611
supercont10.1_1723156 0.122200263504611
supercont10.1_1723159 0.122200263504611
supercont10.1_1723213 0.122200263504611
supercont10.1_2061848 0.122200263504611
supercont10.1_2240413 0.122200263504611
supercont10.1_2265872 0.122200263504611
supercont10.1_2369921 0.122200263504611
supercont10.1_2691138 0.122200263504611
supercont10.1_2825723 0.122200263504611
supercont10.1_2874100 0.122200263504611
supercont10.1_2874433 0.122200263504611
supercont10.1_2944783 0.122200263504611
supercont10.1_412069 0.122200263504611
supercont10.1_4415988 0.122200263504611
supercont10.1_4528814 0.122200263504611
supercont10.1_4701149 0.122200263504611
supercont10.1_491868 0.122200263504611
supercont10.1_4997827 0.122200263504611
supercont10.1_5104329 0.122200263504611
supercont10.1_536117 0.122200263504611
supercont10.1_5444303 0.122200263504611
supercont10.1_5465442 0.122200263504611
supercont10.1_5519957 0.122200263504611
supercont10.1_5553563 0.122200263504611
supercont10.1_5567396 0.122200263504611
supercont10.1_5645061 0.122200263504611
supercont10.1_5645507 0.122200263504611
supercont10.1_6133811 0.122200263504611
supercont10.1_629446 0.122200263504611
supercont10.1_6340590 0.122200263504611
supercont10.1_6556920 0.122200263504611
supercont10.1_7123026 0.122200263504611
supercont10.1_7136120 0.122200263504611
supercont10.1_7209794 0.122200263504611
supercont10.1_7320291 0.122200263504611
supercont10.1_7467052 0.122200263504611
supercont10.1_7649384 0.122200263504611
supercont10.1_7982806 0.122200263504611
supercont10.1_8051477 0.122200263504611
supercont10.1_8051492 0.122200263504611
supercont10.1_8354214 0.122200263504611
supercont10.1_854522 0.122200263504611
supercont10.1_8552269 0.122200263504611
supercont10.1_8917364 0.122200263504611
supercont10.1_9010276 0.122200263504611
supercont10.1_9041675 0.122200263504611
supercont10.1_9041676 0.122200263504611
supercont10.1_9111362 0.122200263504611
supercont10.1_9281293 0.122200263504611
supercont10.1_9281363 0.122200263504611
supercont10.1_9281426 0.122200263504611
supercont10.1_9364912 0.122200263504611
supercont10.2_1011574 0.122200263504611
supercont10.2_1050315 0.122200263504611
supercont10.2_2035340 0.122200263504611
supercont10.2_2078056 0.122200263504611
supercont10.2_215790 0.122200263504611
supercont10.2_2190905 0.122200263504611
supercont10.2_2752657 0.122200263504611
supercont10.2_2957382 0.122200263504611
supercont10.2_3000506 0.122200263504611
supercont10.2_3152512 0.122200263504611
supercont10.2_3259649 0.122200263504611
supercont10.2_3349468 0.122200263504611
supercont10.2_3432610 0.122200263504611
supercont10.2_3458679 0.122200263504611
supercont10.2_3755447 0.122200263504611
supercont10.2_3860817 0.122200263504611
supercont10.2_3965252 0.122200263504611
supercont10.2_4032207 0.122200263504611
supercont10.2_4223037 0.122200263504611
supercont10.2_4236684 0.122200263504611
supercont10.2_533024 0.122200263504611
supercont10.2_621780 0.122200263504611
supercont10.2_856840 0.122200263504611
supercont10.2_865087 0.122200263504611
supercont10.2_897332 0.122200263504611
supercont10.2_971103 0.122200263504611
supercont10.3_1100073 0.122200263504611
supercont10.3_1183242 0.122200263504611
supercont10.3_1222660 0.122200263504611
supercont10.3_1277081 0.122200263504611
supercont10.3_1292794 0.122200263504611
supercont10.3_1408822 0.122200263504611
supercont10.3_1437611 0.122200263504611
supercont10.3_1472919 0.122200263504611
supercont10.3_1474342 0.122200263504611
supercont10.3_1559174 0.122200263504611
supercont10.3_1559914 0.122200263504611
supercont10.3_1685208 0.122200263504611
supercont10.3_1751770 0.122200263504611
supercont10.3_1794730 0.122200263504611
supercont10.3_1923909 0.122200263504611
supercont10.3_1986723 0.122200263504611
supercont10.3_2097604 0.122200263504611
supercont10.3_2097676 0.122200263504611
supercont10.3_2097691 0.122200263504611
supercont10.3_2097708 0.122200263504611
supercont10.3_2097727 0.122200263504611
supercont10.3_2097741 0.122200263504611
supercont10.3_2325038 0.122200263504611
supercont10.3_2459014 0.122200263504611
supercont10.3_2809139 0.122200263504611
supercont10.3_2958460 0.122200263504611
supercont10.3_2959950 0.122200263504611
supercont10.3_2960130 0.122200263504611
supercont10.3_2960925 0.122200263504611
supercont10.3_2961213 0.122200263504611
supercont10.3_3094136 0.122200263504611
supercont10.3_3157911 0.122200263504611
supercont10.3_331581 0.122200263504611
supercont10.3_332643 0.122200263504611
supercont10.3_3386515 0.122200263504611
supercont10.3_3490438 0.122200263504611
supercont10.3_3531792 0.122200263504611
supercont10.3_3828728 0.122200263504611
supercont10.3_4174243 0.122200263504611
supercont10.3_4545017 0.122200263504611
supercont10.3_4546180 0.122200263504611
supercont10.3_4914249 0.122200263504611
supercont10.3_4950019 0.122200263504611
supercont10.3_4955114 0.122200263504611
supercont10.3_83517 0.122200263504611
supercont10.4_1214934 0.122200263504611
supercont10.4_1221404 0.122200263504611
supercont10.4_1229307 0.122200263504611
supercont10.4_1577214 0.122200263504611
supercont10.4_1799906 0.122200263504611
supercont10.4_1938535 0.122200263504611
supercont10.4_1966678 0.122200263504611
supercont10.4_2094209 0.122200263504611
supercont10.4_244143 0.122200263504611
supercont10.4_2654149 0.122200263504611
supercont10.4_2743874 0.122200263504611
supercont10.4_2746718 0.122200263504611
supercont10.4_2932902 0.122200263504611
supercont10.4_2983357 0.122200263504611
supercont10.4_3021896 0.122200263504611
supercont10.4_3187820 0.122200263504611
supercont10.4_3239584 0.122200263504611
supercont10.4_3407602 0.122200263504611
supercont10.4_3523195 0.122200263504611
supercont10.4_3636785 0.122200263504611
supercont10.4_3663798 0.122200263504611
supercont10.4_4022996 0.122200263504611
supercont10.4_418738 0.122200263504611
supercont10.4_4550521 0.122200263504611
supercont10.4_5062851 0.122200263504611
supercont10.4_5066528 0.122200263504611
supercont10.4_5408372 0.122200263504611
supercont10.4_5408829 0.122200263504611
supercont10.4_5484100 0.122200263504611
supercont10.4_5633537 0.122200263504611
supercont10.4_5721379 0.122200263504611
supercont10.4_5897768 0.122200263504611
supercont10.4_5897855 0.122200263504611
supercont10.4_5912167 0.122200263504611
supercont10.4_626140 0.122200263504611
supercont10.5_1418442 0.122200263504611
supercont10.5_1534758 0.122200263504611
supercont10.5_1563935 0.122200263504611
supercont10.5_1605897 0.122200263504611
supercont10.5_1608376 0.122200263504611
supercont10.5_1616433 0.122200263504611
supercont10.5_1632838 0.122200263504611
supercont10.5_1875045 0.122200263504611
supercont10.5_1998544 0.122200263504611
supercont10.5_2286711 0.122200263504611
supercont10.5_2286862 0.122200263504611
supercont10.5_2287281 0.122200263504611
supercont10.5_2296330 0.122200263504611
supercont10.5_2378658 0.122200263504611
supercont10.5_2378664 0.122200263504611
supercont10.5_2380437 0.122200263504611
supercont10.5_2381265 0.122200263504611
supercont10.5_2435952 0.122200263504611
supercont10.5_2503286 0.122200263504611
supercont10.5_2503593 0.122200263504611
supercont10.5_2807396 0.122200263504611
supercont10.5_2807582 0.122200263504611
supercont10.5_3656725 0.122200263504611
supercont10.5_456860 0.122200263504611
supercont10.5_4900167 0.122200263504611
supercont10.5_5093160 0.122200263504611
supercont10.5_516352 0.122200263504611
supercont10.5_5480788 0.122200263504611
supercont10.5_5630492 0.122200263504611
supercont10.5_5699257 0.122200263504611
supercont10.5_5734781 0.122200263504611
supercont10.5_5737545 0.122200263504611
supercont10.5_5737576 0.122200263504611
supercont10.5_5864677 0.122200263504611
supercont10.5_6263086 0.122200263504611
supercont10.5_825880 0.122200263504611
supercont10.6_1343753 0.122200263504611
supercont10.6_1344110 0.122200263504611
supercont10.6_139982 0.122200263504611
supercont10.6_139998 0.122200263504611
supercont10.6_1975483 0.122200263504611
supercont10.6_2158308 0.122200263504611
supercont10.6_2201807 0.122200263504611
supercont10.6_2545634 0.122200263504611
supercont10.6_260449 0.122200263504611
supercont10.6_3313194 0.122200263504611
supercont10.6_3313210 0.122200263504611
supercont10.6_3313227 0.122200263504611
supercont10.6_3332453 0.122200263504611
supercont10.6_3394606 0.122200263504611
supercont10.6_3452120 0.122200263504611
supercont10.6_3695960 0.122200263504611
supercont10.6_625141 0.122200263504611
supercont10.6_779977 0.122200263504611
supercont10.6_824485 0.122200263504611
supercont10.6_824509 0.122200263504611
supercont10.6_825911 0.122200263504611
supercont10.6_834740 0.122200263504611
supercont10.6_846071 0.122200263504611
supercont10.6_889650 0.122200263504611
supercont10.7_1065217 0.122200263504611
supercont10.7_1165166 0.122200263504611
supercont10.7_1314280 0.122200263504611
supercont10.7_1478050 0.122200263504611
supercont10.7_1493676 0.122200263504611
supercont10.7_1493679 0.122200263504611
supercont10.7_1493817 0.122200263504611
supercont10.7_1493820 0.122200263504611
supercont10.7_1493937 0.122200263504611
supercont10.7_1494159 0.122200263504611
supercont10.7_1494207 0.122200263504611
supercont10.7_1494228 0.122200263504611
supercont10.7_1494264 0.122200263504611
supercont10.7_1494299 0.122200263504611
supercont10.7_1574714 0.122200263504611
supercont10.7_1575380 0.122200263504611
supercont10.7_183346 0.122200263504611
supercont10.7_336410 0.122200263504611
supercont10.7_3436377 0.122200263504611
supercont10.7_3887831 0.122200263504611
supercont10.7_4025611 0.122200263504611
supercont10.7_4079903 0.122200263504611
supercont10.7_4120083 0.122200263504611
supercont10.7_4158378 0.122200263504611
supercont10.7_437610 0.122200263504611
supercont10.7_661959 0.122200263504611
supercont10.7_661986 0.122200263504611
supercont10.7_72090 0.122200263504611
supercont10.7_982436 0.122200263504611
supercont10.7_99113 0.122200263504611
supercont10.1_6342000 0.16304347826087
supercont10.1_6342021 0.16304347826087
supercont10.1_6342110 0.16304347826087
supercont10.1_8539690 0.16304347826087
supercont10.1_8780531 0.16304347826087
supercont10.1_9377116 0.16304347826087
supercont10.4_4098837 0.16304347826087
supercont10.4_4951618 0.16304347826087
supercont10.5_4914808 0.16304347826087
supercont10.6_1852723 0.16304347826087
supercont10.7_1018842 0.16304347826087
supercont10.7_547703 0.16304347826087
supercont10.1_1014414 0.171780736426045
supercont10.1_105701 0.171780736426045
supercont10.1_1058731 0.171780736426045
supercont10.1_1065514 0.171780736426045
supercont10.1_1117506 0.171780736426045
supercont10.1_1126096 0.171780736426045
supercont10.1_1157977 0.171780736426045
supercont10.1_1158027 0.171780736426045
supercont10.1_11739 0.171780736426045
supercont10.1_1190506 0.171780736426045
supercont10.1_1239480 0.171780736426045
supercont10.1_1243028 0.171780736426045
supercont10.1_128252 0.171780736426045
supercont10.1_1297510 0.171780736426045
supercont10.1_1298599 0.171780736426045
supercont10.1_1400253 0.171780736426045
supercont10.1_1423283 0.171780736426045
supercont10.1_1453202 0.171780736426045
supercont10.1_1473124 0.171780736426045
supercont10.1_1474277 0.171780736426045
supercont10.1_1484280 0.171780736426045
supercont10.1_1531071 0.171780736426045
supercont10.1_1600496 0.171780736426045
supercont10.1_1653115 0.171780736426045
supercont10.1_1739954 0.171780736426045
supercont10.1_1845207 0.171780736426045
supercont10.1_1850638 0.171780736426045
supercont10.1_1855253 0.171780736426045
supercont10.1_186759 0.171780736426045
supercont10.1_1949588 0.171780736426045
supercont10.1_1990354 0.171780736426045
supercont10.1_2129142 0.171780736426045
supercont10.1_2499179 0.171780736426045
supercont10.1_2525092 0.171780736426045
supercont10.1_2537086 0.171780736426045
supercont10.1_2545747 0.171780736426045
supercont10.1_2547328 0.171780736426045
supercont10.1_2734389 0.171780736426045
supercont10.1_2818060 0.171780736426045
supercont10.1_2865946 0.171780736426045
supercont10.1_2890684 0.171780736426045
supercont10.1_2918861 0.171780736426045
supercont10.1_2919163 0.171780736426045
supercont10.1_2942611 0.171780736426045
supercont10.1_3046975 0.171780736426045
supercont10.1_3138536 0.171780736426045
supercont10.1_3140236 0.171780736426045
supercont10.1_3142080 0.171780736426045
supercont10.1_3172243 0.171780736426045
supercont10.1_3197657 0.171780736426045
supercont10.1_3412712 0.171780736426045
supercont10.1_3451195 0.171780736426045
supercont10.1_3451525 0.171780736426045
supercont10.1_3451654 0.171780736426045
supercont10.1_3451703 0.171780736426045
supercont10.1_3497341 0.171780736426045
supercont10.1_3498806 0.171780736426045
supercont10.1_3547 0.171780736426045
supercont10.1_357170 0.171780736426045
supercont10.1_363687 0.171780736426045
supercont10.1_3675394 0.171780736426045
supercont10.1_3675484 0.171780736426045
supercont10.1_368757 0.171780736426045
supercont10.1_3709150 0.171780736426045
supercont10.1_3712851 0.171780736426045
supercont10.1_3734264 0.171780736426045
supercont10.1_379587 0.171780736426045
supercont10.1_381722 0.171780736426045
supercont10.1_387478 0.171780736426045
supercont10.1_3986974 0.171780736426045
supercont10.1_403820 0.171780736426045
supercont10.1_403971 0.171780736426045
supercont10.1_4143981 0.171780736426045
supercont10.1_4220445 0.171780736426045
supercont10.1_4230451 0.171780736426045
supercont10.1_4231182 0.171780736426045
supercont10.1_4231457 0.171780736426045
supercont10.1_4237620 0.171780736426045
supercont10.1_4237999 0.171780736426045
supercont10.1_4238101 0.171780736426045
supercont10.1_4238362 0.171780736426045
supercont10.1_4239451 0.171780736426045
supercont10.1_4240969 0.171780736426045
supercont10.1_4253189 0.171780736426045
supercont10.1_437558 0.171780736426045
supercont10.1_440041 0.171780736426045
supercont10.1_4413362 0.171780736426045
supercont10.1_4413806 0.171780736426045
supercont10.1_4473832 0.171780736426045
supercont10.1_4559484 0.171780736426045
supercont10.1_4636341 0.171780736426045
supercont10.1_4637484 0.171780736426045
supercont10.1_4643465 0.171780736426045
supercont10.1_4643612 0.171780736426045
supercont10.1_4666246 0.171780736426045
supercont10.1_4707202 0.171780736426045
supercont10.1_4754778 0.171780736426045
supercont10.1_476459 0.171780736426045
supercont10.1_4771394 0.171780736426045
supercont10.1_4772929 0.171780736426045
supercont10.1_477992 0.171780736426045
supercont10.1_4816713 0.171780736426045
supercont10.1_4816898 0.171780736426045
supercont10.1_4913838 0.171780736426045
supercont10.1_504237 0.171780736426045
supercont10.1_5137937 0.171780736426045
supercont10.1_514705 0.171780736426045
supercont10.1_516455 0.171780736426045
supercont10.1_516512 0.171780736426045
supercont10.1_5172195 0.171780736426045
supercont10.1_5188069 0.171780736426045
supercont10.1_5297541 0.171780736426045
supercont10.1_5361582 0.171780736426045
supercont10.1_5361867 0.171780736426045
supercont10.1_5420451 0.171780736426045
supercont10.1_5431739 0.171780736426045
supercont10.1_5471972 0.171780736426045
supercont10.1_5581268 0.171780736426045
supercont10.1_5614247 0.171780736426045
supercont10.1_5647838 0.171780736426045
supercont10.1_5655601 0.171780736426045
supercont10.1_570024 0.171780736426045
supercont10.1_5851363 0.171780736426045
supercont10.1_5916037 0.171780736426045
supercont10.1_6003657 0.171780736426045
supercont10.1_600970 0.171780736426045
supercont10.1_6057820 0.171780736426045
supercont10.1_6057850 0.171780736426045
supercont10.1_6073668 0.171780736426045
supercont10.1_6123749 0.171780736426045
supercont10.1_612767 0.171780736426045
supercont10.1_6223268 0.171780736426045
supercont10.1_626982 0.171780736426045
supercont10.1_637596 0.171780736426045
supercont10.1_637888 0.171780736426045
supercont10.1_637889 0.171780736426045
supercont10.1_6514306 0.171780736426045
supercont10.1_6573310 0.171780736426045
supercont10.1_6597141 0.171780736426045
supercont10.1_6598629 0.171780736426045
supercont10.1_6598630 0.171780736426045
supercont10.1_6647484 0.171780736426045
supercont10.1_6849180 0.171780736426045
supercont10.1_6849201 0.171780736426045
supercont10.1_6895588 0.171780736426045
supercont10.1_6925815 0.171780736426045
supercont10.1_6931092 0.171780736426045
supercont10.1_6952822 0.171780736426045
supercont10.1_7114764 0.171780736426045
supercont10.1_7156088 0.171780736426045
supercont10.1_7187605 0.171780736426045
supercont10.1_7258391 0.171780736426045
supercont10.1_729943 0.171780736426045
supercont10.1_730094 0.171780736426045
supercont10.1_7362642 0.171780736426045
supercont10.1_7376837 0.171780736426045
supercont10.1_7454106 0.171780736426045
supercont10.1_750837 0.171780736426045
supercont10.1_751406 0.171780736426045
supercont10.1_751635 0.171780736426045
supercont10.1_7521390 0.171780736426045
supercont10.1_7541532 0.171780736426045
supercont10.1_7549274 0.171780736426045
supercont10.1_755947 0.171780736426045
supercont10.1_755959 0.171780736426045
supercont10.1_755989 0.171780736426045
supercont10.1_756004 0.171780736426045
supercont10.1_756066 0.171780736426045
supercont10.1_7578550 0.171780736426045
supercont10.1_7578893 0.171780736426045
supercont10.1_7579288 0.171780736426045
supercont10.1_7595856 0.171780736426045
supercont10.1_7626681 0.171780736426045
supercont10.1_7730386 0.171780736426045
supercont10.1_774303 0.171780736426045
supercont10.1_7795334 0.171780736426045
supercont10.1_7795443 0.171780736426045
supercont10.1_7795521 0.171780736426045
supercont10.1_7942490 0.171780736426045
supercont10.1_7953828 0.171780736426045
supercont10.1_8045056 0.171780736426045
supercont10.1_8049387 0.171780736426045
supercont10.1_809910 0.171780736426045
supercont10.1_834736 0.171780736426045
supercont10.1_8413480 0.171780736426045
supercont10.1_8463655 0.171780736426045
supercont10.1_8503932 0.171780736426045
supercont10.1_8503999 0.171780736426045
supercont10.1_8504058 0.171780736426045
supercont10.1_8598973 0.171780736426045
supercont10.1_8642723 0.171780736426045
supercont10.1_8650849 0.171780736426045
supercont10.1_866197 0.171780736426045
supercont10.1_8703271 0.171780736426045
supercont10.1_8961815 0.171780736426045
supercont10.1_9048423 0.171780736426045
supercont10.1_9056307 0.171780736426045
supercont10.1_9056343 0.171780736426045
supercont10.1_9105111 0.171780736426045
supercont10.1_9105874 0.171780736426045
supercont10.1_9113968 0.171780736426045
supercont10.1_9138234 0.171780736426045
supercont10.1_9141290 0.171780736426045
supercont10.1_9144203 0.171780736426045
supercont10.1_9180867 0.171780736426045
supercont10.1_9182034 0.171780736426045
supercont10.1_9200082 0.171780736426045
supercont10.1_9207022 0.171780736426045
supercont10.1_9217507 0.171780736426045
supercont10.1_9226391 0.171780736426045
supercont10.1_9246943 0.171780736426045
supercont10.1_9370439 0.171780736426045
supercont10.1_9393183 0.171780736426045
supercont10.1_9395740 0.171780736426045
supercont10.1_9409219 0.171780736426045
supercont10.1_9417447 0.171780736426045
supercont10.1_9442085 0.171780736426045
supercont10.1_9468114 0.171780736426045
supercont10.1_9585285 0.171780736426045
supercont10.1_9591894 0.171780736426045
supercont10.1_9592037 0.171780736426045
supercont10.1_9592065 0.171780736426045
supercont10.1_9592071 0.171780736426045
supercont10.1_9615361 0.171780736426045
supercont10.1_9622318 0.171780736426045
supercont10.1_9642489 0.171780736426045
supercont10.1_9646941 0.171780736426045
supercont10.1_9647015 0.171780736426045
supercont10.1_9695428 0.171780736426045
supercont10.2_1452271 0.171780736426045
supercont10.2_1506116 0.171780736426045
supercont10.2_1520269 0.171780736426045
supercont10.2_1580773 0.171780736426045
supercont10.2_1580914 0.171780736426045
supercont10.2_1591447 0.171780736426045
supercont10.2_1758480 0.171780736426045
supercont10.2_1860469 0.171780736426045
supercont10.2_1861471 0.171780736426045
supercont10.2_1861606 0.171780736426045
supercont10.2_1869781 0.171780736426045
supercont10.2_1869838 0.171780736426045
supercont10.2_1870887 0.171780736426045
supercont10.2_1883841 0.171780736426045
supercont10.2_1897123 0.171780736426045
supercont10.2_1900663 0.171780736426045
supercont10.2_1901110 0.171780736426045
supercont10.2_1956078 0.171780736426045
supercont10.2_1978364 0.171780736426045
supercont10.2_1979441 0.171780736426045
supercont10.2_1979642 0.171780736426045
supercont10.2_2010106 0.171780736426045
supercont10.2_2016492 0.171780736426045
supercont10.2_2017078 0.171780736426045
supercont10.2_2036249 0.171780736426045
supercont10.2_207830 0.171780736426045
supercont10.2_207990 0.171780736426045
supercont10.2_2094667 0.171780736426045
supercont10.2_237081 0.171780736426045
supercont10.2_2435477 0.171780736426045
supercont10.2_2464347 0.171780736426045
supercont10.2_248231 0.171780736426045
supercont10.2_2518394 0.171780736426045
supercont10.2_2549215 0.171780736426045
supercont10.2_2553482 0.171780736426045
supercont10.2_270176 0.171780736426045
supercont10.2_2737850 0.171780736426045
supercont10.2_2981974 0.171780736426045
supercont10.2_2982045 0.171780736426045
supercont10.2_2993814 0.171780736426045
supercont10.2_2995622 0.171780736426045
supercont10.2_3017304 0.171780736426045
supercont10.2_3039318 0.171780736426045
supercont10.2_3052759 0.171780736426045
supercont10.2_3060560 0.171780736426045
supercont10.2_3070049 0.171780736426045
supercont10.2_3073386 0.171780736426045
supercont10.2_3073817 0.171780736426045
supercont10.2_3157328 0.171780736426045
supercont10.2_3190049 0.171780736426045
supercont10.2_3221859 0.171780736426045
supercont10.2_3290705 0.171780736426045
supercont10.2_3334793 0.171780736426045
supercont10.2_3335091 0.171780736426045
supercont10.2_3335137 0.171780736426045
supercont10.2_3335221 0.171780736426045
supercont10.2_3404929 0.171780736426045
supercont10.2_3431755 0.171780736426045
supercont10.2_3461413 0.171780736426045
supercont10.2_3505207 0.171780736426045
supercont10.2_3526245 0.171780736426045
supercont10.2_3543574 0.171780736426045
supercont10.2_3556358 0.171780736426045
supercont10.2_3556402 0.171780736426045
supercont10.2_3583244 0.171780736426045
supercont10.2_3585017 0.171780736426045
supercont10.2_3597481 0.171780736426045
supercont10.2_361689 0.171780736426045
supercont10.2_3769298 0.171780736426045
supercont10.2_3769380 0.171780736426045
supercont10.2_3822778 0.171780736426045
supercont10.2_3825656 0.171780736426045
supercont10.2_3879215 0.171780736426045
supercont10.2_3956812 0.171780736426045
supercont10.2_3968974 0.171780736426045
supercont10.2_3969375 0.171780736426045
supercont10.2_3969821 0.171780736426045
supercont10.2_3985877 0.171780736426045
supercont10.2_4018124 0.171780736426045
supercont10.2_4071436 0.171780736426045
supercont10.2_4181412 0.171780736426045
supercont10.2_4211960 0.171780736426045
supercont10.2_4338647 0.171780736426045
supercont10.2_4341317 0.171780736426045
supercont10.2_445778 0.171780736426045
supercont10.2_456805 0.171780736426045
supercont10.2_457084 0.171780736426045
supercont10.2_47005 0.171780736426045
supercont10.2_491240 0.171780736426045
supercont10.2_499171 0.171780736426045
supercont10.2_535491 0.171780736426045
supercont10.2_563068 0.171780736426045
supercont10.2_563151 0.171780736426045
supercont10.2_563583 0.171780736426045
supercont10.2_563601 0.171780736426045
supercont10.2_563811 0.171780736426045
supercont10.2_643536 0.171780736426045
supercont10.2_667912 0.171780736426045
supercont10.2_730047 0.171780736426045
supercont10.2_776579 0.171780736426045
supercont10.2_801750 0.171780736426045
supercont10.2_833231 0.171780736426045
supercont10.2_847139 0.171780736426045
supercont10.2_859406 0.171780736426045
supercont10.2_860861 0.171780736426045
supercont10.2_97301 0.171780736426045
supercont10.3_1038628 0.171780736426045
supercont10.3_104082 0.171780736426045
supercont10.3_115231 0.171780736426045
supercont10.3_1218308 0.171780736426045
supercont10.3_1313012 0.171780736426045
supercont10.3_1394422 0.171780736426045
supercont10.3_1394627 0.171780736426045
supercont10.3_1408408 0.171780736426045
supercont10.3_1414164 0.171780736426045
supercont10.3_1459654 0.171780736426045
supercont10.3_1470733 0.171780736426045
supercont10.3_1512022 0.171780736426045
supercont10.3_1512310 0.171780736426045
supercont10.3_1512526 0.171780736426045
supercont10.3_1512554 0.171780736426045
supercont10.3_1529135 0.171780736426045
supercont10.3_1561573 0.171780736426045
supercont10.3_171480 0.171780736426045
supercont10.3_1806195 0.171780736426045
supercont10.3_1811405 0.171780736426045
supercont10.3_1812389 0.171780736426045
supercont10.3_1848160 0.171780736426045
supercont10.3_1882302 0.171780736426045
supercont10.3_190022 0.171780736426045
supercont10.3_1911922 0.171780736426045
supercont10.3_1924900 0.171780736426045
supercont10.3_1931583 0.171780736426045
supercont10.3_1935778 0.171780736426045
supercont10.3_1945779 0.171780736426045
supercont10.3_1956250 0.171780736426045
supercont10.3_1957867 0.171780736426045
supercont10.3_1973518 0.171780736426045
supercont10.3_201361 0.171780736426045
supercont10.3_2048609 0.171780736426045
supercont10.3_2065183 0.171780736426045
supercont10.3_2117007 0.171780736426045
supercont10.3_2118153 0.171780736426045
supercont10.3_2121134 0.171780736426045
supercont10.3_2148391 0.171780736426045
supercont10.3_2169124 0.171780736426045
supercont10.3_2174585 0.171780736426045
supercont10.3_2341879 0.171780736426045
supercont10.3_2361889 0.171780736426045
supercont10.3_2454207 0.171780736426045
supercont10.3_2461604 0.171780736426045
supercont10.3_2584296 0.171780736426045
supercont10.3_2636691 0.171780736426045
supercont10.3_2660350 0.171780736426045
supercont10.3_2687264 0.171780736426045
supercont10.3_2847446 0.171780736426045
supercont10.3_2868893 0.171780736426045
supercont10.3_2868911 0.171780736426045
supercont10.3_2947604 0.171780736426045
supercont10.3_2952557 0.171780736426045
supercont10.3_2982181 0.171780736426045
supercont10.3_3003178 0.171780736426045
supercont10.3_3010130 0.171780736426045
supercont10.3_3114178 0.171780736426045
supercont10.3_3171618 0.171780736426045
supercont10.3_3185654 0.171780736426045
supercont10.3_3268270 0.171780736426045
supercont10.3_3283610 0.171780736426045
supercont10.3_3288574 0.171780736426045
supercont10.3_331825 0.171780736426045
supercont10.3_332610 0.171780736426045
supercont10.3_335535 0.171780736426045
supercont10.3_3360308 0.171780736426045
supercont10.3_3383928 0.171780736426045
supercont10.3_3384798 0.171780736426045
supercont10.3_3399991 0.171780736426045
supercont10.3_3487973 0.171780736426045
supercont10.3_3545300 0.171780736426045
supercont10.3_3545419 0.171780736426045
supercont10.3_3548176 0.171780736426045
supercont10.3_3576226 0.171780736426045
supercont10.3_3657487 0.171780736426045
supercont10.3_3657939 0.171780736426045
supercont10.3_3764798 0.171780736426045
supercont10.3_3848059 0.171780736426045
supercont10.3_3880013 0.171780736426045
supercont10.3_3891455 0.171780736426045
supercont10.3_3924526 0.171780736426045
supercont10.3_3925152 0.171780736426045
supercont10.3_3925597 0.171780736426045
supercont10.3_3925609 0.171780736426045
supercont10.3_3925615 0.171780736426045
supercont10.3_4011773 0.171780736426045
supercont10.3_4024420 0.171780736426045
supercont10.3_4047719 0.171780736426045
supercont10.3_4047737 0.171780736426045
supercont10.3_4126627 0.171780736426045
supercont10.3_4182398 0.171780736426045
supercont10.3_4187111 0.171780736426045
supercont10.3_4187194 0.171780736426045
supercont10.3_4240757 0.171780736426045
supercont10.3_4284323 0.171780736426045
supercont10.3_4288452 0.171780736426045
supercont10.3_4328688 0.171780736426045
supercont10.3_4360192 0.171780736426045
supercont10.3_4436148 0.171780736426045
supercont10.3_4465913 0.171780736426045
supercont10.3_4469111 0.171780736426045
supercont10.3_4489054 0.171780736426045
supercont10.3_4491431 0.171780736426045
supercont10.3_4616715 0.171780736426045
supercont10.3_4666154 0.171780736426045
supercont10.3_4667946 0.171780736426045
supercont10.3_467443 0.171780736426045
supercont10.3_4687169 0.171780736426045
supercont10.3_4696201 0.171780736426045
supercont10.3_4881689 0.171780736426045
supercont10.3_4881690 0.171780736426045
supercont10.3_4889275 0.171780736426045
supercont10.3_4935561 0.171780736426045
supercont10.3_4935662 0.171780736426045
supercont10.3_501154 0.171780736426045
supercont10.3_5036511 0.171780736426045
supercont10.3_5036731 0.171780736426045
supercont10.3_5040069 0.171780736426045
supercont10.3_5136133 0.171780736426045
supercont10.3_5136555 0.171780736426045
supercont10.3_5203615 0.171780736426045
supercont10.3_5234889 0.171780736426045
supercont10.3_534360 0.171780736426045
supercont10.3_534731 0.171780736426045
supercont10.3_60194 0.171780736426045
supercont10.3_60964 0.171780736426045
supercont10.3_612801 0.171780736426045
supercont10.3_620798 0.171780736426045
supercont10.3_628106 0.171780736426045
supercont10.4_100068 0.171780736426045
supercont10.4_100788 0.171780736426045
supercont10.4_1211257 0.171780736426045
supercont10.4_1211293 0.171780736426045
supercont10.4_1226257 0.171780736426045
supercont10.4_1230498 0.171780736426045
supercont10.4_1283195 0.171780736426045
supercont10.4_154293 0.171780736426045
supercont10.4_154530 0.171780736426045
supercont10.4_1570762 0.171780736426045
supercont10.4_1595714 0.171780736426045
supercont10.4_1618301 0.171780736426045
supercont10.4_1659461 0.171780736426045
supercont10.4_1682001 0.171780736426045
supercont10.4_1739898 0.171780736426045
supercont10.4_1754455 0.171780736426045
supercont10.4_1760578 0.171780736426045
supercont10.4_1767743 0.171780736426045
supercont10.4_1767899 0.171780736426045
supercont10.4_1790406 0.171780736426045
supercont10.4_1845711 0.171780736426045
supercont10.4_1859933 0.171780736426045
supercont10.4_1937263 0.171780736426045
supercont10.4_1937293 0.171780736426045
supercont10.4_2077407 0.171780736426045
supercont10.4_2117165 0.171780736426045
supercont10.4_2137910 0.171780736426045
supercont10.4_2142327 0.171780736426045
supercont10.4_223854 0.171780736426045
supercont10.4_2512953 0.171780736426045
supercont10.4_2534775 0.171780736426045
supercont10.4_2534805 0.171780736426045
supercont10.4_2534815 0.171780736426045
supercont10.4_2534864 0.171780736426045
supercont10.4_2534989 0.171780736426045
supercont10.4_2537940 0.171780736426045
supercont10.4_2538006 0.171780736426045
supercont10.4_2538120 0.171780736426045
supercont10.4_2666933 0.171780736426045
supercont10.4_2692549 0.171780736426045
supercont10.4_274472 0.171780736426045
supercont10.4_2764711 0.171780736426045
supercont10.4_2768005 0.171780736426045
supercont10.4_2792209 0.171780736426045
supercont10.4_280068 0.171780736426045
supercont10.4_2808538 0.171780736426045
supercont10.4_2851827 0.171780736426045
supercont10.4_2869703 0.171780736426045
supercont10.4_2870084 0.171780736426045
supercont10.4_3001339 0.171780736426045
supercont10.4_3142463 0.171780736426045
supercont10.4_3144659 0.171780736426045
supercont10.4_3188777 0.171780736426045
supercont10.4_3190170 0.171780736426045
supercont10.4_3251597 0.171780736426045
supercont10.4_3342239 0.171780736426045
supercont10.4_3342843 0.171780736426045
supercont10.4_3368698 0.171780736426045
supercont10.4_3416893 0.171780736426045
supercont10.4_3457903 0.171780736426045
supercont10.4_3476406 0.171780736426045
supercont10.4_3525282 0.171780736426045
supercont10.4_3533573 0.171780736426045
supercont10.4_3533592 0.171780736426045
supercont10.4_3553182 0.171780736426045
supercont10.4_3560808 0.171780736426045
supercont10.4_3577192 0.171780736426045
supercont10.4_3579266 0.171780736426045
supercont10.4_3612897 0.171780736426045
supercont10.4_3644607 0.171780736426045
supercont10.4_3739173 0.171780736426045
supercont10.4_3740006 0.171780736426045
supercont10.4_3741775 0.171780736426045
supercont10.4_3741910 0.171780736426045
supercont10.4_3778076 0.171780736426045
supercont10.4_3831137 0.171780736426045
supercont10.4_3886111 0.171780736426045
supercont10.4_3886426 0.171780736426045
supercont10.4_3886574 0.171780736426045
supercont10.4_3892353 0.171780736426045
supercont10.4_3894552 0.171780736426045
supercont10.4_3913306 0.171780736426045
supercont10.4_3913336 0.171780736426045
supercont10.4_4011519 0.171780736426045
supercont10.4_4114161 0.171780736426045
supercont10.4_4123614 0.171780736426045
supercont10.4_4160072 0.171780736426045
supercont10.4_4194198 0.171780736426045
supercont10.4_4194312 0.171780736426045
supercont10.4_425438 0.171780736426045
supercont10.4_4337069 0.171780736426045
supercont10.4_4407405 0.171780736426045
supercont10.4_4567889 0.171780736426045
supercont10.4_4575839 0.171780736426045
supercont10.4_4614859 0.171780736426045
supercont10.4_4737335 0.171780736426045
supercont10.4_4738541 0.171780736426045
supercont10.4_4753967 0.171780736426045
supercont10.4_4799276 0.171780736426045
supercont10.4_4830228 0.171780736426045
supercont10.4_4830318 0.171780736426045
supercont10.4_486930 0.171780736426045
supercont10.4_4910910 0.171780736426045
supercont10.4_4913454 0.171780736426045
supercont10.4_4915990 0.171780736426045
supercont10.4_4925861 0.171780736426045
supercont10.4_4985831 0.171780736426045
supercont10.4_5006845 0.171780736426045
supercont10.4_5056502 0.171780736426045
supercont10.4_5159874 0.171780736426045
supercont10.4_5264439 0.171780736426045
supercont10.4_5485279 0.171780736426045
supercont10.4_5508522 0.171780736426045
supercont10.4_5574642 0.171780736426045
supercont10.4_5579181 0.171780736426045
supercont10.4_5605293 0.171780736426045
supercont10.4_5618453 0.171780736426045
supercont10.4_5626515 0.171780736426045
supercont10.4_5694796 0.171780736426045
supercont10.4_5707496 0.171780736426045
supercont10.4_5715215 0.171780736426045
supercont10.4_5719063 0.171780736426045
supercont10.4_5728826 0.171780736426045
supercont10.4_5764089 0.171780736426045
supercont10.4_5764134 0.171780736426045
supercont10.4_5780863 0.171780736426045
supercont10.4_607915 0.171780736426045
supercont10.4_614267 0.171780736426045
supercont10.4_614690 0.171780736426045
supercont10.4_617805 0.171780736426045
supercont10.4_623334 0.171780736426045
supercont10.4_665726 0.171780736426045
supercont10.4_702145 0.171780736426045
supercont10.4_706293 0.171780736426045
supercont10.4_821529 0.171780736426045
supercont10.4_844840 0.171780736426045
supercont10.4_845132 0.171780736426045
supercont10.4_86056 0.171780736426045
supercont10.4_86101 0.171780736426045
supercont10.4_96445 0.171780736426045
supercont10.5_1347332 0.171780736426045
supercont10.5_1347626 0.171780736426045
supercont10.5_1367460 0.171780736426045
supercont10.5_1368136 0.171780736426045
supercont10.5_1469743 0.171780736426045
supercont10.5_1470163 0.171780736426045
supercont10.5_1470340 0.171780736426045
supercont10.5_1470693 0.171780736426045
supercont10.5_1485731 0.171780736426045
supercont10.5_1493508 0.171780736426045
supercont10.5_1565510 0.171780736426045
supercont10.5_1643632 0.171780736426045
supercont10.5_1653814 0.171780736426045
supercont10.5_1662545 0.171780736426045
supercont10.5_175232 0.171780736426045
supercont10.5_176543 0.171780736426045
supercont10.5_1768442 0.171780736426045
supercont10.5_1770098 0.171780736426045
supercont10.5_1797109 0.171780736426045
supercont10.5_1797171 0.171780736426045
supercont10.5_1812077 0.171780736426045
supercont10.5_1895028 0.171780736426045
supercont10.5_2090610 0.171780736426045
supercont10.5_2139963 0.171780736426045
supercont10.5_2188657 0.171780736426045
supercont10.5_221423 0.171780736426045
supercont10.5_2239152 0.171780736426045
supercont10.5_2239227 0.171780736426045
supercont10.5_2239445 0.171780736426045
supercont10.5_2239480 0.171780736426045
supercont10.5_2248473 0.171780736426045
supercont10.5_2254450 0.171780736426045
supercont10.5_2254546 0.171780736426045
supercont10.5_2262522 0.171780736426045
supercont10.5_2262547 0.171780736426045
supercont10.5_2263562 0.171780736426045
supercont10.5_2265396 0.171780736426045
supercont10.5_2302279 0.171780736426045
supercont10.5_2306766 0.171780736426045
supercont10.5_2323189 0.171780736426045
supercont10.5_2327364 0.171780736426045
supercont10.5_2345201 0.171780736426045
supercont10.5_2361422 0.171780736426045
supercont10.5_242105 0.171780736426045
supercont10.5_2422184 0.171780736426045
supercont10.5_2432997 0.171780736426045
supercont10.5_2454434 0.171780736426045
supercont10.5_2474433 0.171780736426045
supercont10.5_2487240 0.171780736426045
supercont10.5_2503510 0.171780736426045
supercont10.5_2503552 0.171780736426045
supercont10.5_2507584 0.171780736426045
supercont10.5_2522959 0.171780736426045
supercont10.5_2524662 0.171780736426045
supercont10.5_2528467 0.171780736426045
supercont10.5_2561335 0.171780736426045
supercont10.5_2569547 0.171780736426045
supercont10.5_2574437 0.171780736426045
supercont10.5_2576988 0.171780736426045
supercont10.5_2626423 0.171780736426045
supercont10.5_2630187 0.171780736426045
supercont10.5_2633595 0.171780736426045
supercont10.5_2666359 0.171780736426045
supercont10.5_2701173 0.171780736426045
supercont10.5_2704518 0.171780736426045
supercont10.5_2704949 0.171780736426045
supercont10.5_2711325 0.171780736426045
supercont10.5_2731682 0.171780736426045
supercont10.5_2743932 0.171780736426045
supercont10.5_2759800 0.171780736426045
supercont10.5_278023 0.171780736426045
supercont10.5_278456 0.171780736426045
supercont10.5_2861612 0.171780736426045
supercont10.5_2861870 0.171780736426045
supercont10.5_2864582 0.171780736426045
supercont10.5_288418 0.171780736426045
supercont10.5_2914355 0.171780736426045
supercont10.5_3007123 0.171780736426045
supercont10.5_3094766 0.171780736426045
supercont10.5_313357 0.171780736426045
supercont10.5_3157290 0.171780736426045
supercont10.5_3193159 0.171780736426045
supercont10.5_3312535 0.171780736426045
supercont10.5_3381294 0.171780736426045
supercont10.5_3482146 0.171780736426045
supercont10.5_3697358 0.171780736426045
supercont10.5_3699045 0.171780736426045
supercont10.5_3700772 0.171780736426045
supercont10.5_3818608 0.171780736426045
supercont10.5_3827126 0.171780736426045
supercont10.5_3871322 0.171780736426045
supercont10.5_3878398 0.171780736426045
supercont10.5_389835 0.171780736426045
supercont10.5_389916 0.171780736426045
supercont10.5_389925 0.171780736426045
supercont10.5_4024329 0.171780736426045
supercont10.5_4136319 0.171780736426045
supercont10.5_4136331 0.171780736426045
supercont10.5_4173837 0.171780736426045
supercont10.5_4174463 0.171780736426045
supercont10.5_4174590 0.171780736426045
supercont10.5_4174668 0.171780736426045
supercont10.5_4174691 0.171780736426045
supercont10.5_4264178 0.171780736426045
supercont10.5_4316016 0.171780736426045
supercont10.5_4319118 0.171780736426045
supercont10.5_4340875 0.171780736426045
supercont10.5_4351843 0.171780736426045
supercont10.5_4356134 0.171780736426045
supercont10.5_4383386 0.171780736426045
supercont10.5_4408467 0.171780736426045
supercont10.5_4435559 0.171780736426045
supercont10.5_4534270 0.171780736426045
supercont10.5_4606553 0.171780736426045
supercont10.5_468018 0.171780736426045
supercont10.5_475245 0.171780736426045
supercont10.5_4760699 0.171780736426045
supercont10.5_4805243 0.171780736426045
supercont10.5_4850112 0.171780736426045
supercont10.5_4852941 0.171780736426045
supercont10.5_4876670 0.171780736426045
supercont10.5_4926402 0.171780736426045
supercont10.5_4926448 0.171780736426045
supercont10.5_5095020 0.171780736426045
supercont10.5_5123460 0.171780736426045
supercont10.5_5199904 0.171780736426045
supercont10.5_5275041 0.171780736426045
supercont10.5_5344934 0.171780736426045
supercont10.5_5400832 0.171780736426045
supercont10.5_5424178 0.171780736426045
supercont10.5_5515450 0.171780736426045
supercont10.5_5515541 0.171780736426045
supercont10.5_5515567 0.171780736426045
supercont10.5_5523525 0.171780736426045
supercont10.5_5552205 0.171780736426045
supercont10.5_5570295 0.171780736426045
supercont10.5_5570818 0.171780736426045
supercont10.5_5585070 0.171780736426045
supercont10.5_5591423 0.171780736426045
supercont10.5_5592017 0.171780736426045
supercont10.5_5620155 0.171780736426045
supercont10.5_5632484 0.171780736426045
supercont10.5_5636163 0.171780736426045
supercont10.5_5636164 0.171780736426045
supercont10.5_5636439 0.171780736426045
supercont10.5_5653749 0.171780736426045
supercont10.5_5737410 0.171780736426045
supercont10.5_5739718 0.171780736426045
supercont10.5_5742178 0.171780736426045
supercont10.5_5751967 0.171780736426045
supercont10.5_5768160 0.171780736426045
supercont10.5_5801117 0.171780736426045
supercont10.5_5807576 0.171780736426045
supercont10.5_5807580 0.171780736426045
supercont10.5_5818119 0.171780736426045
supercont10.5_5832470 0.171780736426045
supercont10.5_5846968 0.171780736426045
supercont10.5_6090448 0.171780736426045
supercont10.5_6128161 0.171780736426045
supercont10.5_6129135 0.171780736426045
supercont10.5_6232869 0.171780736426045
supercont10.5_6298222 0.171780736426045
supercont10.5_6316401 0.171780736426045
supercont10.5_6365015 0.171780736426045
supercont10.5_6370850 0.171780736426045
supercont10.5_6372605 0.171780736426045
supercont10.5_6400424 0.171780736426045
supercont10.5_693404 0.171780736426045
supercont10.5_724672 0.171780736426045
supercont10.5_738241 0.171780736426045
supercont10.5_738277 0.171780736426045
supercont10.5_745548 0.171780736426045
supercont10.5_859754 0.171780736426045
supercont10.6_1001023 0.171780736426045
supercont10.6_1006821 0.171780736426045
supercont10.6_1006824 0.171780736426045
supercont10.6_1006859 0.171780736426045
supercont10.6_1007008 0.171780736426045
supercont10.6_1024886 0.171780736426045
supercont10.6_1025520 0.171780736426045
supercont10.6_1025790 0.171780736426045
supercont10.6_1239030 0.171780736426045
supercont10.6_1260931 0.171780736426045
supercont10.6_1303634 0.171780736426045
supercont10.6_1341191 0.171780736426045
supercont10.6_1372857 0.171780736426045
supercont10.6_1419126 0.171780736426045
supercont10.6_1454748 0.171780736426045
supercont10.6_1568002 0.171780736426045
supercont10.6_1646305 0.171780736426045
supercont10.6_1653695 0.171780736426045
supercont10.6_1713242 0.171780736426045
supercont10.6_1716446 0.171780736426045
supercont10.6_176485 0.171780736426045
supercont10.6_177727 0.171780736426045
supercont10.6_1830620 0.171780736426045
supercont10.6_1830958 0.171780736426045
supercont10.6_1839280 0.171780736426045
supercont10.6_1842266 0.171780736426045
supercont10.6_1842413 0.171780736426045
supercont10.6_1949530 0.171780736426045
supercont10.6_1949679 0.171780736426045
supercont10.6_1972509 0.171780736426045
supercont10.6_1996810 0.171780736426045
supercont10.6_2021493 0.171780736426045
supercont10.6_2027290 0.171780736426045
supercont10.6_2027302 0.171780736426045
supercont10.6_2027400 0.171780736426045
supercont10.6_2086087 0.171780736426045
supercont10.6_2088910 0.171780736426045
supercont10.6_2089562 0.171780736426045
supercont10.6_2112530 0.171780736426045
supercont10.6_2227081 0.171780736426045
supercont10.6_226503 0.171780736426045
supercont10.6_2348037 0.171780736426045
supercont10.6_2424640 0.171780736426045
supercont10.6_243895 0.171780736426045
supercont10.6_243898 0.171780736426045
supercont10.6_2480284 0.171780736426045
supercont10.6_263060 0.171780736426045
supercont10.6_267637 0.171780736426045
supercont10.6_282746 0.171780736426045
supercont10.6_286662 0.171780736426045
supercont10.6_3185466 0.171780736426045
supercont10.6_3189274 0.171780736426045
supercont10.6_3212018 0.171780736426045
supercont10.6_325769 0.171780736426045
supercont10.6_3259948 0.171780736426045
supercont10.6_3270499 0.171780736426045
supercont10.6_3306357 0.171780736426045
supercont10.6_3324485 0.171780736426045
supercont10.6_3382926 0.171780736426045
supercont10.6_3446265 0.171780736426045
supercont10.6_34790 0.171780736426045
supercont10.6_3557350 0.171780736426045
supercont10.6_3616326 0.171780736426045
supercont10.6_3655025 0.171780736426045
supercont10.6_3655532 0.171780736426045
supercont10.6_3655535 0.171780736426045
supercont10.6_3669761 0.171780736426045
supercont10.6_3694427 0.171780736426045
supercont10.6_3803894 0.171780736426045
supercont10.6_3809954 0.171780736426045
supercont10.6_3819352 0.171780736426045
supercont10.6_3819567 0.171780736426045
supercont10.6_3849998 0.171780736426045
supercont10.6_3939162 0.171780736426045
supercont10.6_3941328 0.171780736426045
supercont10.6_4000936 0.171780736426045
supercont10.6_4061114 0.171780736426045
supercont10.6_563696 0.171780736426045
supercont10.6_564326 0.171780736426045
supercont10.6_5748 0.171780736426045
supercont10.6_574813 0.171780736426045
supercont10.6_623285 0.171780736426045
supercont10.6_626518 0.171780736426045
supercont10.6_641689 0.171780736426045
supercont10.6_760556 0.171780736426045
supercont10.6_765522 0.171780736426045
supercont10.6_777428 0.171780736426045
supercont10.6_777463 0.171780736426045
supercont10.6_800713 0.171780736426045
supercont10.6_816286 0.171780736426045
supercont10.6_827573 0.171780736426045
supercont10.6_878597 0.171780736426045
supercont10.7_1051751 0.171780736426045
supercont10.7_1090672 0.171780736426045
supercont10.7_1090856 0.171780736426045
supercont10.7_1166978 0.171780736426045
supercont10.7_1206905 0.171780736426045
supercont10.7_1208335 0.171780736426045
supercont10.7_1238186 0.171780736426045
supercont10.7_130207 0.171780736426045
supercont10.7_1383661 0.171780736426045
supercont10.7_1386662 0.171780736426045
supercont10.7_1390578 0.171780736426045
supercont10.7_1412476 0.171780736426045
supercont10.7_1439323 0.171780736426045
supercont10.7_1464394 0.171780736426045
supercont10.7_1464474 0.171780736426045
supercont10.7_1479986 0.171780736426045
supercont10.7_1493019 0.171780736426045
supercont10.7_1509315 0.171780736426045
supercont10.7_1509493 0.171780736426045
supercont10.7_151422 0.171780736426045
supercont10.7_1515388 0.171780736426045
supercont10.7_1543952 0.171780736426045
supercont10.7_1575959 0.171780736426045
supercont10.7_169569 0.171780736426045
supercont10.7_183442 0.171780736426045
supercont10.7_202948 0.171780736426045
supercont10.7_2244187 0.171780736426045
supercont10.7_2311927 0.171780736426045
supercont10.7_2311940 0.171780736426045
supercont10.7_2363353 0.171780736426045
supercont10.7_2381126 0.171780736426045
supercont10.7_2403714 0.171780736426045
supercont10.7_2403921 0.171780736426045
supercont10.7_2406197 0.171780736426045
supercont10.7_2496167 0.171780736426045
supercont10.7_2503488 0.171780736426045
supercont10.7_2545738 0.171780736426045
supercont10.7_256540 0.171780736426045
supercont10.7_2644428 0.171780736426045
supercont10.7_2675070 0.171780736426045
supercont10.7_268339 0.171780736426045
supercont10.7_2684046 0.171780736426045
supercont10.7_2685454 0.171780736426045
supercont10.7_2746167 0.171780736426045
supercont10.7_2753708 0.171780736426045
supercont10.7_2784675 0.171780736426045
supercont10.7_2892514 0.171780736426045
supercont10.7_2896891 0.171780736426045
supercont10.7_289744 0.171780736426045
supercont10.7_289804 0.171780736426045
supercont10.7_3272629 0.171780736426045
supercont10.7_3273226 0.171780736426045
supercont10.7_3273385 0.171780736426045
supercont10.7_3293594 0.171780736426045
supercont10.7_3320699 0.171780736426045
supercont10.7_3321373 0.171780736426045
supercont10.7_3410210 0.171780736426045
supercont10.7_3506989 0.171780736426045
supercont10.7_3560877 0.171780736426045
supercont10.7_3571058 0.171780736426045
supercont10.7_358086 0.171780736426045
supercont10.7_3611773 0.171780736426045
supercont10.7_3614086 0.171780736426045
supercont10.7_3615906 0.171780736426045
supercont10.7_3619710 0.171780736426045
supercont10.7_3823731 0.171780736426045
supercont10.7_3829662 0.171780736426045
supercont10.7_3886613 0.171780736426045
supercont10.7_3887656 0.171780736426045
supercont10.7_3900067 0.171780736426045
supercont10.7_394360 0.171780736426045
supercont10.7_3982476 0.171780736426045
supercont10.7_4018919 0.171780736426045
supercont10.7_4018949 0.171780736426045
supercont10.7_4072530 0.171780736426045
supercont10.7_4095161 0.171780736426045
supercont10.7_426317 0.171780736426045
supercont10.7_433830 0.171780736426045
supercont10.7_490255 0.171780736426045
supercont10.7_60378 0.171780736426045
supercont10.7_619987 0.171780736426045
supercont10.7_628629 0.171780736426045
supercont10.7_682343 0.171780736426045
supercont10.7_754953 0.171780736426045
supercont10.7_76780 0.171780736426045
supercont10.7_862211 0.171780736426045
supercont10.7_868458 0.171780736426045
supercont10.7_919638 0.171780736426045
supercont10.7_989644 0.171780736426045
supercont10.1_1060756 0.192063657166632
supercont10.1_1060865 0.192063657166632
supercont10.1_1068516 0.192063657166632
supercont10.1_1108865 0.192063657166632
supercont10.1_1117971 0.192063657166632
supercont10.1_1118046 0.192063657166632
supercont10.1_1126803 0.192063657166632
supercont10.1_1160534 0.192063657166632
supercont10.1_1193524 0.192063657166632
supercont10.1_1265514 0.192063657166632
supercont10.1_143415 0.192063657166632
supercont10.1_1448965 0.192063657166632
supercont10.1_1508052 0.192063657166632
supercont10.1_1525768 0.192063657166632
supercont10.1_1650154 0.192063657166632
supercont10.1_1659717 0.192063657166632
supercont10.1_1665658 0.192063657166632
supercont10.1_1669544 0.192063657166632
supercont10.1_1669545 0.192063657166632
supercont10.1_1687831 0.192063657166632
supercont10.1_1688095 0.192063657166632
supercont10.1_1723028 0.192063657166632
supercont10.1_1897242 0.192063657166632
supercont10.1_1904347 0.192063657166632
supercont10.1_1943050 0.192063657166632
supercont10.1_1987170 0.192063657166632
supercont10.1_1997369 0.192063657166632
supercont10.1_1997621 0.192063657166632
supercont10.1_2079270 0.192063657166632
supercont10.1_235177 0.192063657166632
supercont10.1_239391 0.192063657166632
supercont10.1_2414049 0.192063657166632
supercont10.1_2569219 0.192063657166632
supercont10.1_2606748 0.192063657166632
supercont10.1_2691077 0.192063657166632
supercont10.1_2709195 0.192063657166632
supercont10.1_2725569 0.192063657166632
supercont10.1_2941720 0.192063657166632
supercont10.1_2943625 0.192063657166632
supercont10.1_2986236 0.192063657166632
supercont10.1_2987062 0.192063657166632
supercont10.1_3003159 0.192063657166632
supercont10.1_3096867 0.192063657166632
supercont10.1_3102586 0.192063657166632
supercont10.1_3128266 0.192063657166632
supercont10.1_3359716 0.192063657166632
supercont10.1_3505873 0.192063657166632
supercont10.1_3506170 0.192063657166632
supercont10.1_38434 0.192063657166632
supercont10.1_424485 0.192063657166632
supercont10.1_425575 0.192063657166632
supercont10.1_4267203 0.192063657166632
supercont10.1_429892 0.192063657166632
supercont10.1_4414427 0.192063657166632
supercont10.1_4679997 0.192063657166632
supercont10.1_4680086 0.192063657166632
supercont10.1_468069 0.192063657166632
supercont10.1_4701109 0.192063657166632
supercont10.1_4772912 0.192063657166632
supercont10.1_4834680 0.192063657166632
supercont10.1_5013366 0.192063657166632
supercont10.1_5056429 0.192063657166632
supercont10.1_5087100 0.192063657166632
supercont10.1_5098135 0.192063657166632
supercont10.1_5208823 0.192063657166632
supercont10.1_523420 0.192063657166632
supercont10.1_5256966 0.192063657166632
supercont10.1_5258276 0.192063657166632
supercont10.1_5258652 0.192063657166632
supercont10.1_5371438 0.192063657166632
supercont10.1_5461694 0.192063657166632
supercont10.1_5514540 0.192063657166632
supercont10.1_5516817 0.192063657166632
supercont10.1_556988 0.192063657166632
supercont10.1_5618854 0.192063657166632
supercont10.1_5647026 0.192063657166632
supercont10.1_5647343 0.192063657166632
supercont10.1_5648919 0.192063657166632
supercont10.1_5675278 0.192063657166632
supercont10.1_5685905 0.192063657166632
supercont10.1_5685914 0.192063657166632
supercont10.1_5700356 0.192063657166632
supercont10.1_574638 0.192063657166632
supercont10.1_575616 0.192063657166632
supercont10.1_5777200 0.192063657166632
supercont10.1_5777225 0.192063657166632
supercont10.1_5777252 0.192063657166632
supercont10.1_584528 0.192063657166632
supercont10.1_5890003 0.192063657166632
supercont10.1_5986994 0.192063657166632
supercont10.1_5987000 0.192063657166632
supercont10.1_599551 0.192063657166632
supercont10.1_6000930 0.192063657166632
supercont10.1_6090258 0.192063657166632
supercont10.1_6090465 0.192063657166632
supercont10.1_6090612 0.192063657166632
supercont10.1_6090745 0.192063657166632
supercont10.1_6090835 0.192063657166632
supercont10.1_6143215 0.192063657166632
supercont10.1_6229823 0.192063657166632
supercont10.1_6229938 0.192063657166632
supercont10.1_6231790 0.192063657166632
supercont10.1_6361590 0.192063657166632
supercont10.1_6361905 0.192063657166632
supercont10.1_6498000 0.192063657166632
supercont10.1_6498026 0.192063657166632
supercont10.1_6498294 0.192063657166632
supercont10.1_6498845 0.192063657166632
supercont10.1_6499127 0.192063657166632
supercont10.1_6516446 0.192063657166632
supercont10.1_6517469 0.192063657166632
supercont10.1_6531553 0.192063657166632
supercont10.1_6558224 0.192063657166632
supercont10.1_6594687 0.192063657166632
supercont10.1_6597562 0.192063657166632
supercont10.1_6597897 0.192063657166632
supercont10.1_6666008 0.192063657166632
supercont10.1_6711840 0.192063657166632
supercont10.1_6771550 0.192063657166632
supercont10.1_6809503 0.192063657166632
supercont10.1_6891247 0.192063657166632
supercont10.1_6978711 0.192063657166632
supercont10.1_7026024 0.192063657166632
supercont10.1_7026055 0.192063657166632
supercont10.1_7027787 0.192063657166632
supercont10.1_7038713 0.192063657166632
supercont10.1_7209914 0.192063657166632
supercont10.1_7209926 0.192063657166632
supercont10.1_7223669 0.192063657166632
supercont10.1_7320372 0.192063657166632
supercont10.1_733253 0.192063657166632
supercont10.1_7349112 0.192063657166632
supercont10.1_7349153 0.192063657166632
supercont10.1_7597321 0.192063657166632
supercont10.1_7613158 0.192063657166632
supercont10.1_7635560 0.192063657166632
supercont10.1_7642748 0.192063657166632
supercont10.1_7642829 0.192063657166632
supercont10.1_7642835 0.192063657166632
supercont10.1_7649353 0.192063657166632
supercont10.1_7676541 0.192063657166632
supercont10.1_7676548 0.192063657166632
supercont10.1_7676880 0.192063657166632
supercont10.1_777894 0.192063657166632
supercont10.1_7785447 0.192063657166632
supercont10.1_7803414 0.192063657166632
supercont10.1_7827780 0.192063657166632
supercont10.1_7945021 0.192063657166632
supercont10.1_7945056 0.192063657166632
supercont10.1_7987099 0.192063657166632
supercont10.1_7987243 0.192063657166632
supercont10.1_7987391 0.192063657166632
supercont10.1_7996316 0.192063657166632
supercont10.1_7996338 0.192063657166632
supercont10.1_8031291 0.192063657166632
supercont10.1_8142946 0.192063657166632
supercont10.1_8198645 0.192063657166632
supercont10.1_8273044 0.192063657166632
supercont10.1_8298963 0.192063657166632
supercont10.1_830462 0.192063657166632
supercont10.1_8400852 0.192063657166632
supercont10.1_8462057 0.192063657166632
supercont10.1_8462075 0.192063657166632
supercont10.1_854804 0.192063657166632
supercont10.1_854933 0.192063657166632
supercont10.1_8549836 0.192063657166632
supercont10.1_8553599 0.192063657166632
supercont10.1_856594 0.192063657166632
supercont10.1_8594855 0.192063657166632
supercont10.1_8600379 0.192063657166632
supercont10.1_8630244 0.192063657166632
supercont10.1_8736249 0.192063657166632
supercont10.1_8958948 0.192063657166632
supercont10.1_9031567 0.192063657166632
supercont10.1_9034152 0.192063657166632
supercont10.1_9076920 0.192063657166632
supercont10.1_9186627 0.192063657166632
supercont10.1_9201569 0.192063657166632
supercont10.1_9231634 0.192063657166632
supercont10.1_9232121 0.192063657166632
supercont10.1_9357537 0.192063657166632
supercont10.1_9357540 0.192063657166632
supercont10.1_9382311 0.192063657166632
supercont10.1_9395316 0.192063657166632
supercont10.1_9424236 0.192063657166632
supercont10.1_9442474 0.192063657166632
supercont10.1_9455999 0.192063657166632
supercont10.1_9540443 0.192063657166632
supercont10.1_9592938 0.192063657166632
supercont10.1_9615934 0.192063657166632
supercont10.1_9658942 0.192063657166632
supercont10.2_1011270 0.192063657166632
supercont10.2_1011354 0.192063657166632
supercont10.2_1011925 0.192063657166632
supercont10.2_1013380 0.192063657166632
supercont10.2_1013513 0.192063657166632
supercont10.2_1013515 0.192063657166632
supercont10.2_1014484 0.192063657166632
supercont10.2_103726 0.192063657166632
supercont10.2_1485412 0.192063657166632
supercont10.2_155138 0.192063657166632
supercont10.2_1573921 0.192063657166632
supercont10.2_1661107 0.192063657166632
supercont10.2_176406 0.192063657166632
supercont10.2_1782785 0.192063657166632
supercont10.2_1885119 0.192063657166632
supercont10.2_2009812 0.192063657166632
supercont10.2_2019115 0.192063657166632
supercont10.2_2020564 0.192063657166632
supercont10.2_2023587 0.192063657166632
supercont10.2_2025898 0.192063657166632
supercont10.2_2025958 0.192063657166632
supercont10.2_2077905 0.192063657166632
supercont10.2_2087204 0.192063657166632
supercont10.2_2188593 0.192063657166632
supercont10.2_2190718 0.192063657166632
supercont10.2_226076 0.192063657166632
supercont10.2_2395023 0.192063657166632
supercont10.2_2458833 0.192063657166632
supercont10.2_2540909 0.192063657166632
supercont10.2_2734152 0.192063657166632
supercont10.2_2734428 0.192063657166632
supercont10.2_2745755 0.192063657166632
supercont10.2_2745801 0.192063657166632
supercont10.2_2817814 0.192063657166632
supercont10.2_2829274 0.192063657166632
supercont10.2_2833565 0.192063657166632
supercont10.2_2938350 0.192063657166632
supercont10.2_2961992 0.192063657166632
supercont10.2_2978913 0.192063657166632
supercont10.2_2996678 0.192063657166632
supercont10.2_3000135 0.192063657166632
supercont10.2_3053066 0.192063657166632
supercont10.2_3060790 0.192063657166632
supercont10.2_3078654 0.192063657166632
supercont10.2_3078750 0.192063657166632
supercont10.2_3103291 0.192063657166632
supercont10.2_3106605 0.192063657166632
supercont10.2_3143170 0.192063657166632
supercont10.2_3145752 0.192063657166632
supercont10.2_3235385 0.192063657166632
supercont10.2_3235397 0.192063657166632
supercont10.2_3345142 0.192063657166632
supercont10.2_3404602 0.192063657166632
supercont10.2_3414293 0.192063657166632
supercont10.2_3439389 0.192063657166632
supercont10.2_3439455 0.192063657166632
supercont10.2_3504014 0.192063657166632
supercont10.2_3504469 0.192063657166632
supercont10.2_3523984 0.192063657166632
supercont10.2_359862 0.192063657166632
supercont10.2_360000 0.192063657166632
supercont10.2_3754221 0.192063657166632
supercont10.2_3772291 0.192063657166632
supercont10.2_3817392 0.192063657166632
supercont10.2_3834326 0.192063657166632
supercont10.2_3868000 0.192063657166632
supercont10.2_3937967 0.192063657166632
supercont10.2_3938162 0.192063657166632
supercont10.2_4006927 0.192063657166632
supercont10.2_4033923 0.192063657166632
supercont10.2_4059413 0.192063657166632
supercont10.2_4060061 0.192063657166632
supercont10.2_4060285 0.192063657166632
supercont10.2_4060646 0.192063657166632
supercont10.2_4060844 0.192063657166632
supercont10.2_4219504 0.192063657166632
supercont10.2_4341732 0.192063657166632
supercont10.2_4343584 0.192063657166632
supercont10.2_4360535 0.192063657166632
supercont10.2_4364874 0.192063657166632
supercont10.2_4376486 0.192063657166632
supercont10.2_4401079 0.192063657166632
supercont10.2_4431698 0.192063657166632
supercont10.2_4431727 0.192063657166632
supercont10.2_461103 0.192063657166632
supercont10.2_479236 0.192063657166632
supercont10.2_616204 0.192063657166632
supercont10.2_776417 0.192063657166632
supercont10.2_823379 0.192063657166632
supercont10.2_86124 0.192063657166632
supercont10.2_86278 0.192063657166632
supercont10.2_940360 0.192063657166632
supercont10.2_940426 0.192063657166632
supercont10.2_940462 0.192063657166632
supercont10.2_940854 0.192063657166632
supercont10.2_960050 0.192063657166632
supercont10.2_985820 0.192063657166632
supercont10.3_1100144 0.192063657166632
supercont10.3_111325 0.192063657166632
supercont10.3_116640 0.192063657166632
supercont10.3_116733 0.192063657166632
supercont10.3_116739 0.192063657166632
supercont10.3_1207006 0.192063657166632
supercont10.3_1207045 0.192063657166632
supercont10.3_1251337 0.192063657166632
supercont10.3_1276954 0.192063657166632
supercont10.3_1277346 0.192063657166632
supercont10.3_1301679 0.192063657166632
supercont10.3_1312292 0.192063657166632
supercont10.3_1312300 0.192063657166632
supercont10.3_1333881 0.192063657166632
supercont10.3_1399789 0.192063657166632
supercont10.3_1473847 0.192063657166632
supercont10.3_1473853 0.192063657166632
supercont10.3_1474111 0.192063657166632
supercont10.3_1489350 0.192063657166632
supercont10.3_1603002 0.192063657166632
supercont10.3_1608212 0.192063657166632
supercont10.3_1810358 0.192063657166632
supercont10.3_1827411 0.192063657166632
supercont10.3_1828158 0.192063657166632
supercont10.3_1828677 0.192063657166632
supercont10.3_190389 0.192063657166632
supercont10.3_1912091 0.192063657166632
supercont10.3_1926553 0.192063657166632
supercont10.3_1928695 0.192063657166632
supercont10.3_1928955 0.192063657166632
supercont10.3_1940757 0.192063657166632
supercont10.3_1965571 0.192063657166632
supercont10.3_1965587 0.192063657166632
supercont10.3_2014056 0.192063657166632
supercont10.3_2015166 0.192063657166632
supercont10.3_2017892 0.192063657166632
supercont10.3_2062770 0.192063657166632
supercont10.3_2066778 0.192063657166632
supercont10.3_2131504 0.192063657166632
supercont10.3_230369 0.192063657166632
supercont10.3_2342328 0.192063657166632
supercont10.3_2342370 0.192063657166632
supercont10.3_2344149 0.192063657166632
supercont10.3_2413928 0.192063657166632
supercont10.3_2452612 0.192063657166632
supercont10.3_2490618 0.192063657166632
supercont10.3_2492259 0.192063657166632
supercont10.3_2492403 0.192063657166632
supercont10.3_2496835 0.192063657166632
supercont10.3_2550149 0.192063657166632
supercont10.3_2648112 0.192063657166632
supercont10.3_2749051 0.192063657166632
supercont10.3_2809247 0.192063657166632
supercont10.3_2838109 0.192063657166632
supercont10.3_2870874 0.192063657166632
supercont10.3_2911393 0.192063657166632
supercont10.3_3018392 0.192063657166632
supercont10.3_3033376 0.192063657166632
supercont10.3_3033377 0.192063657166632
supercont10.3_3060274 0.192063657166632
supercont10.3_3070038 0.192063657166632
supercont10.3_3196135 0.192063657166632
supercont10.3_3196690 0.192063657166632
supercont10.3_3243000 0.192063657166632
supercont10.3_3277003 0.192063657166632
supercont10.3_3341211 0.192063657166632
supercont10.3_3386390 0.192063657166632
supercont10.3_3422606 0.192063657166632
supercont10.3_3427710 0.192063657166632
supercont10.3_3454015 0.192063657166632
supercont10.3_3456217 0.192063657166632
supercont10.3_3542790 0.192063657166632
supercont10.3_3700443 0.192063657166632
supercont10.3_3806426 0.192063657166632
supercont10.3_3811530 0.192063657166632
supercont10.3_3820870 0.192063657166632
supercont10.3_3905963 0.192063657166632
supercont10.3_3907054 0.192063657166632
supercont10.3_3981794 0.192063657166632
supercont10.3_4056003 0.192063657166632
supercont10.3_407530 0.192063657166632
supercont10.3_4107819 0.192063657166632
supercont10.3_4136434 0.192063657166632
supercont10.3_4137375 0.192063657166632
supercont10.3_4239896 0.192063657166632
supercont10.3_4405456 0.192063657166632
supercont10.3_4417902 0.192063657166632
supercont10.3_4490690 0.192063657166632
supercont10.3_4545547 0.192063657166632
supercont10.3_4547735 0.192063657166632
supercont10.3_4668138 0.192063657166632
supercont10.3_4702310 0.192063657166632
supercont10.3_4909746 0.192063657166632
supercont10.3_4914542 0.192063657166632
supercont10.3_4914644 0.192063657166632
supercont10.3_491540 0.192063657166632
supercont10.3_491750 0.192063657166632
supercont10.3_4935111 0.192063657166632
supercont10.3_498986 0.192063657166632
supercont10.3_502060 0.192063657166632
supercont10.3_5036791 0.192063657166632
supercont10.3_5039678 0.192063657166632
supercont10.3_507476 0.192063657166632
supercont10.3_5112084 0.192063657166632
supercont10.3_5131916 0.192063657166632
supercont10.3_5201078 0.192063657166632
supercont10.3_5256202 0.192063657166632
supercont10.3_534659 0.192063657166632
supercont10.3_534796 0.192063657166632
supercont10.3_53697 0.192063657166632
supercont10.3_674006 0.192063657166632
supercont10.3_996671 0.192063657166632
supercont10.4_1186395 0.192063657166632
supercont10.4_1191203 0.192063657166632
supercont10.4_1217531 0.192063657166632
supercont10.4_1218206 0.192063657166632
supercont10.4_1225996 0.192063657166632
supercont10.4_1229118 0.192063657166632
supercont10.4_1248835 0.192063657166632
supercont10.4_1289017 0.192063657166632
supercont10.4_1299061 0.192063657166632
supercont10.4_1380853 0.192063657166632
supercont10.4_1402145 0.192063657166632
supercont10.4_1402878 0.192063657166632
supercont10.4_1437702 0.192063657166632
supercont10.4_1522884 0.192063657166632
supercont10.4_1565007 0.192063657166632
supercont10.4_1587244 0.192063657166632
supercont10.4_1595249 0.192063657166632
supercont10.4_162115 0.192063657166632
supercont10.4_1624902 0.192063657166632
supercont10.4_1740597 0.192063657166632
supercont10.4_1796150 0.192063657166632
supercont10.4_1796268 0.192063657166632
supercont10.4_1840050 0.192063657166632
supercont10.4_191108 0.192063657166632
supercont10.4_1938577 0.192063657166632
supercont10.4_2054330 0.192063657166632
supercont10.4_2055713 0.192063657166632
supercont10.4_2139364 0.192063657166632
supercont10.4_2232049 0.192063657166632
supercont10.4_2483660 0.192063657166632
supercont10.4_2483720 0.192063657166632
supercont10.4_2511892 0.192063657166632
supercont10.4_2582442 0.192063657166632
supercont10.4_2600735 0.192063657166632
supercont10.4_2631856 0.192063657166632
supercont10.4_2714334 0.192063657166632
supercont10.4_2714367 0.192063657166632
supercont10.4_2714371 0.192063657166632
supercont10.4_2715944 0.192063657166632
supercont10.4_2746148 0.192063657166632
supercont10.4_274671 0.192063657166632
supercont10.4_2759929 0.192063657166632
supercont10.4_2803669 0.192063657166632
supercont10.4_282228 0.192063657166632
supercont10.4_2822793 0.192063657166632
supercont10.4_2823732 0.192063657166632
supercont10.4_2868608 0.192063657166632
supercont10.4_2877553 0.192063657166632
supercont10.4_2884650 0.192063657166632
supercont10.4_2884685 0.192063657166632
supercont10.4_2906688 0.192063657166632
supercont10.4_2934543 0.192063657166632
supercont10.4_2961736 0.192063657166632
supercont10.4_2962546 0.192063657166632
supercont10.4_2972668 0.192063657166632
supercont10.4_2980740 0.192063657166632
supercont10.4_3038866 0.192063657166632
supercont10.4_3106768 0.192063657166632
supercont10.4_3106850 0.192063657166632
supercont10.4_3151011 0.192063657166632
supercont10.4_3205080 0.192063657166632
supercont10.4_3238167 0.192063657166632
supercont10.4_3245991 0.192063657166632
supercont10.4_3246110 0.192063657166632
supercont10.4_3330281 0.192063657166632
supercont10.4_3330722 0.192063657166632
supercont10.4_34079 0.192063657166632
supercont10.4_3427189 0.192063657166632
supercont10.4_3444902 0.192063657166632
supercont10.4_3564642 0.192063657166632
supercont10.4_3577171 0.192063657166632
supercont10.4_3612537 0.192063657166632
supercont10.4_3637100 0.192063657166632
supercont10.4_3686868 0.192063657166632
supercont10.4_3726882 0.192063657166632
supercont10.4_3737579 0.192063657166632
supercont10.4_3825132 0.192063657166632
supercont10.4_400241 0.192063657166632
supercont10.4_4013656 0.192063657166632
supercont10.4_4015428 0.192063657166632
supercont10.4_4079645 0.192063657166632
supercont10.4_4189487 0.192063657166632
supercont10.4_4190821 0.192063657166632
supercont10.4_4351057 0.192063657166632
supercont10.4_4506928 0.192063657166632
supercont10.4_4549308 0.192063657166632
supercont10.4_4550527 0.192063657166632
supercont10.4_4582011 0.192063657166632
supercont10.4_4582634 0.192063657166632
supercont10.4_4684153 0.192063657166632
supercont10.4_4685371 0.192063657166632
supercont10.4_4699671 0.192063657166632
supercont10.4_4806388 0.192063657166632
supercont10.4_4818424 0.192063657166632
supercont10.4_4818460 0.192063657166632
supercont10.4_4818487 0.192063657166632
supercont10.4_5057381 0.192063657166632
supercont10.4_5065589 0.192063657166632
supercont10.4_5115924 0.192063657166632
supercont10.4_5129538 0.192063657166632
supercont10.4_5130307 0.192063657166632
supercont10.4_5131499 0.192063657166632
supercont10.4_5131714 0.192063657166632
supercont10.4_5365810 0.192063657166632
supercont10.4_5374063 0.192063657166632
supercont10.4_5374139 0.192063657166632
supercont10.4_5425477 0.192063657166632
supercont10.4_5479163 0.192063657166632
supercont10.4_5547387 0.192063657166632
supercont10.4_5547618 0.192063657166632
supercont10.4_5582902 0.192063657166632
supercont10.4_5583400 0.192063657166632
supercont10.4_5583620 0.192063657166632
supercont10.4_5583662 0.192063657166632
supercont10.4_5586327 0.192063657166632
supercont10.4_5602595 0.192063657166632
supercont10.4_5621979 0.192063657166632
supercont10.4_5626690 0.192063657166632
supercont10.4_5631266 0.192063657166632
supercont10.4_5651404 0.192063657166632
supercont10.4_5668063 0.192063657166632
supercont10.4_5680176 0.192063657166632
supercont10.4_5691671 0.192063657166632
supercont10.4_5696598 0.192063657166632
supercont10.4_5770940 0.192063657166632
supercont10.4_5780959 0.192063657166632
supercont10.4_5782559 0.192063657166632
supercont10.4_5795423 0.192063657166632
supercont10.4_5835853 0.192063657166632
supercont10.4_607987 0.192063657166632
supercont10.4_622449 0.192063657166632
supercont10.4_627996 0.192063657166632
supercont10.4_684100 0.192063657166632
supercont10.4_688879 0.192063657166632
supercont10.4_781531 0.192063657166632
supercont10.4_79999 0.192063657166632
supercont10.4_81118 0.192063657166632
supercont10.5_103147 0.192063657166632
supercont10.5_1263457 0.192063657166632
supercont10.5_1360469 0.192063657166632
supercont10.5_1491816 0.192063657166632
supercont10.5_1501304 0.192063657166632
supercont10.5_1503655 0.192063657166632
supercont10.5_1507224 0.192063657166632
supercont10.5_1513785 0.192063657166632
supercont10.5_1518330 0.192063657166632
supercont10.5_1518439 0.192063657166632
supercont10.5_1529330 0.192063657166632
supercont10.5_1530600 0.192063657166632
supercont10.5_1532663 0.192063657166632
supercont10.5_1562234 0.192063657166632
supercont10.5_1592658 0.192063657166632
supercont10.5_1604246 0.192063657166632
supercont10.5_1609301 0.192063657166632
supercont10.5_1612277 0.192063657166632
supercont10.5_1618360 0.192063657166632
supercont10.5_1623059 0.192063657166632
supercont10.5_1661499 0.192063657166632
supercont10.5_1768454 0.192063657166632
supercont10.5_1904315 0.192063657166632
supercont10.5_2003973 0.192063657166632
supercont10.5_2018980 0.192063657166632
supercont10.5_2021203 0.192063657166632
supercont10.5_218348 0.192063657166632
supercont10.5_218362 0.192063657166632
supercont10.5_2257438 0.192063657166632
supercont10.5_2296104 0.192063657166632
supercont10.5_2311122 0.192063657166632
supercont10.5_2318235 0.192063657166632
supercont10.5_2379078 0.192063657166632
supercont10.5_2476531 0.192063657166632
supercont10.5_2487861 0.192063657166632
supercont10.5_2511872 0.192063657166632
supercont10.5_2521420 0.192063657166632
supercont10.5_2574752 0.192063657166632
supercont10.5_2648612 0.192063657166632
supercont10.5_2698980 0.192063657166632
supercont10.5_2704246 0.192063657166632
supercont10.5_2707399 0.192063657166632
supercont10.5_2707623 0.192063657166632
supercont10.5_2826432 0.192063657166632
supercont10.5_2826594 0.192063657166632
supercont10.5_2831621 0.192063657166632
supercont10.5_2956449 0.192063657166632
supercont10.5_3008254 0.192063657166632
supercont10.5_3010110 0.192063657166632
supercont10.5_3012250 0.192063657166632
supercont10.5_3017609 0.192063657166632
supercont10.5_3028952 0.192063657166632
supercont10.5_3081281 0.192063657166632
supercont10.5_3095142 0.192063657166632
supercont10.5_3125742 0.192063657166632
supercont10.5_314643 0.192063657166632
supercont10.5_3160673 0.192063657166632
supercont10.5_3168036 0.192063657166632
supercont10.5_3218739 0.192063657166632
supercont10.5_3308264 0.192063657166632
supercont10.5_3312130 0.192063657166632
supercont10.5_3330031 0.192063657166632
supercont10.5_3363933 0.192063657166632
supercont10.5_3391483 0.192063657166632
supercont10.5_3524082 0.192063657166632
supercont10.5_3525219 0.192063657166632
supercont10.5_3527046 0.192063657166632
supercont10.5_3558390 0.192063657166632
supercont10.5_3584786 0.192063657166632
supercont10.5_3678607 0.192063657166632
supercont10.5_3679221 0.192063657166632
supercont10.5_3680829 0.192063657166632
supercont10.5_3681212 0.192063657166632
supercont10.5_3770278 0.192063657166632
supercont10.5_3819659 0.192063657166632
supercont10.5_3886648 0.192063657166632
supercont10.5_3934366 0.192063657166632
supercont10.5_4008659 0.192063657166632
supercont10.5_4102906 0.192063657166632
supercont10.5_4103467 0.192063657166632
supercont10.5_4103952 0.192063657166632
supercont10.5_4301536 0.192063657166632
supercont10.5_4342326 0.192063657166632
supercont10.5_4362044 0.192063657166632
supercont10.5_4377282 0.192063657166632
supercont10.5_4378122 0.192063657166632
supercont10.5_446374 0.192063657166632
supercont10.5_448918 0.192063657166632
supercont10.5_4533397 0.192063657166632
supercont10.5_4551237 0.192063657166632
supercont10.5_4565355 0.192063657166632
supercont10.5_4612667 0.192063657166632
supercont10.5_4633642 0.192063657166632
supercont10.5_4633743 0.192063657166632
supercont10.5_4899183 0.192063657166632
supercont10.5_4903108 0.192063657166632
supercont10.5_4918337 0.192063657166632
supercont10.5_4918340 0.192063657166632
supercont10.5_4943148 0.192063657166632
supercont10.5_5009400 0.192063657166632
supercont10.5_5033673 0.192063657166632
supercont10.5_5092382 0.192063657166632
supercont10.5_5092464 0.192063657166632
supercont10.5_5143516 0.192063657166632
supercont10.5_515398 0.192063657166632
supercont10.5_5221762 0.192063657166632
supercont10.5_5240511 0.192063657166632
supercont10.5_53024 0.192063657166632
supercont10.5_532337 0.192063657166632
supercont10.5_5331295 0.192063657166632
supercont10.5_53458 0.192063657166632
supercont10.5_5360759 0.192063657166632
supercont10.5_5373660 0.192063657166632
supercont10.5_5373951 0.192063657166632
supercont10.5_5382527 0.192063657166632
supercont10.5_5404002 0.192063657166632
supercont10.5_5436209 0.192063657166632
supercont10.5_5478384 0.192063657166632
supercont10.5_5479020 0.192063657166632
supercont10.5_5518151 0.192063657166632
supercont10.5_5519461 0.192063657166632
supercont10.5_5593067 0.192063657166632
supercont10.5_5593565 0.192063657166632
supercont10.5_5627337 0.192063657166632
supercont10.5_5649813 0.192063657166632
supercont10.5_5649857 0.192063657166632
supercont10.5_5731601 0.192063657166632
supercont10.5_5740865 0.192063657166632
supercont10.5_5742418 0.192063657166632
supercont10.5_5742538 0.192063657166632
supercont10.5_5790255 0.192063657166632
supercont10.5_5811169 0.192063657166632
supercont10.5_5875082 0.192063657166632
supercont10.5_5949248 0.192063657166632
supercont10.5_6135672 0.192063657166632
supercont10.5_620844 0.192063657166632
supercont10.5_6302526 0.192063657166632
supercont10.5_63107 0.192063657166632
supercont10.5_6315660 0.192063657166632
supercont10.5_6367423 0.192063657166632
supercont10.5_6369005 0.192063657166632
supercont10.5_6374534 0.192063657166632
supercont10.5_6397010 0.192063657166632
supercont10.5_65737 0.192063657166632
supercont10.5_700261 0.192063657166632
supercont10.5_714740 0.192063657166632
supercont10.5_736056 0.192063657166632
supercont10.5_810096 0.192063657166632
supercont10.5_826326 0.192063657166632
supercont10.5_857859 0.192063657166632
supercont10.6_101757 0.192063657166632
supercont10.6_1026158 0.192063657166632
supercont10.6_1035766 0.192063657166632
supercont10.6_1037889 0.192063657166632
supercont10.6_1125580 0.192063657166632
supercont10.6_1204895 0.192063657166632
supercont10.6_1219463 0.192063657166632
supercont10.6_1235743 0.192063657166632
supercont10.6_1235788 0.192063657166632
supercont10.6_1259302 0.192063657166632
supercont10.6_1276917 0.192063657166632
supercont10.6_1314762 0.192063657166632
supercont10.6_1344152 0.192063657166632
supercont10.6_1372880 0.192063657166632
supercont10.6_1377583 0.192063657166632
supercont10.6_138612 0.192063657166632
supercont10.6_1389826 0.192063657166632
supercont10.6_1391693 0.192063657166632
supercont10.6_1425209 0.192063657166632
supercont10.6_1452354 0.192063657166632
supercont10.6_1528045 0.192063657166632
supercont10.6_1528091 0.192063657166632
supercont10.6_1528122 0.192063657166632
supercont10.6_1528452 0.192063657166632
supercont10.6_1542822 0.192063657166632
supercont10.6_1568310 0.192063657166632
supercont10.6_1568311 0.192063657166632
supercont10.6_1571737 0.192063657166632
supercont10.6_1573445 0.192063657166632
supercont10.6_1640832 0.192063657166632
supercont10.6_1652363 0.192063657166632
supercont10.6_1654567 0.192063657166632
supercont10.6_1706028 0.192063657166632
supercont10.6_1761163 0.192063657166632
supercont10.6_1761184 0.192063657166632
supercont10.6_1826855 0.192063657166632
supercont10.6_1840685 0.192063657166632
supercont10.6_1840727 0.192063657166632
supercont10.6_1840736 0.192063657166632
supercont10.6_1920487 0.192063657166632
supercont10.6_1920550 0.192063657166632
supercont10.6_1920571 0.192063657166632
supercont10.6_1950106 0.192063657166632
supercont10.6_1993306 0.192063657166632
supercont10.6_2114420 0.192063657166632
supercont10.6_2114453 0.192063657166632
supercont10.6_2114462 0.192063657166632
supercont10.6_2114498 0.192063657166632
supercont10.6_2156667 0.192063657166632
supercont10.6_216999 0.192063657166632
supercont10.6_2275696 0.192063657166632
supercont10.6_2288241 0.192063657166632
supercont10.6_2290233 0.192063657166632
supercont10.6_2354506 0.192063657166632
supercont10.6_2368138 0.192063657166632
supercont10.6_2374924 0.192063657166632
supercont10.6_2375311 0.192063657166632
supercont10.6_2375580 0.192063657166632
supercont10.6_2380999 0.192063657166632
supercont10.6_2381003 0.192063657166632
supercont10.6_2382582 0.192063657166632
supercont10.6_2383314 0.192063657166632
supercont10.6_2383533 0.192063657166632
supercont10.6_2383543 0.192063657166632
supercont10.6_2383579 0.192063657166632
supercont10.6_2383770 0.192063657166632
supercont10.6_2458798 0.192063657166632
supercont10.6_2461251 0.192063657166632
supercont10.6_2513310 0.192063657166632
supercont10.6_2515698 0.192063657166632
supercont10.6_2526627 0.192063657166632
supercont10.6_2534772 0.192063657166632
supercont10.6_284936 0.192063657166632
supercont10.6_297354 0.192063657166632
supercont10.6_303726 0.192063657166632
supercont10.6_3318264 0.192063657166632
supercont10.6_3332460 0.192063657166632
supercont10.6_3340729 0.192063657166632
supercont10.6_3340733 0.192063657166632
supercont10.6_3348757 0.192063657166632
supercont10.6_3370016 0.192063657166632
supercont10.6_3394627 0.192063657166632
supercont10.6_3560097 0.192063657166632
supercont10.6_3584122 0.192063657166632
supercont10.6_3593998 0.192063657166632
supercont10.6_3622956 0.192063657166632
supercont10.6_3629588 0.192063657166632
supercont10.6_3676718 0.192063657166632
supercont10.6_3690509 0.192063657166632
supercont10.6_3694599 0.192063657166632
supercont10.6_3695279 0.192063657166632
supercont10.6_3810744 0.192063657166632
supercont10.6_3836982 0.192063657166632
supercont10.6_3877568 0.192063657166632
supercont10.6_3941490 0.192063657166632
supercont10.6_3987344 0.192063657166632
supercont10.6_4004935 0.192063657166632
supercont10.6_4102013 0.192063657166632
supercont10.6_617104 0.192063657166632
supercont10.6_706046 0.192063657166632
supercont10.6_708671 0.192063657166632
supercont10.6_718792 0.192063657166632
supercont10.6_744346 0.192063657166632
supercont10.6_756072 0.192063657166632
supercont10.6_795287 0.192063657166632
supercont10.6_820771 0.192063657166632
supercont10.6_861331 0.192063657166632
supercont10.6_872889 0.192063657166632
supercont10.6_904519 0.192063657166632
supercont10.6_915739 0.192063657166632
supercont10.6_928735 0.192063657166632
supercont10.6_946399 0.192063657166632
supercont10.7_1066955 0.192063657166632
supercont10.7_1137282 0.192063657166632
supercont10.7_1137283 0.192063657166632
supercont10.7_1182722 0.192063657166632
supercont10.7_1247880 0.192063657166632
supercont10.7_1297694 0.192063657166632
supercont10.7_1298383 0.192063657166632
supercont10.7_1300959 0.192063657166632
supercont10.7_130486 0.192063657166632
supercont10.7_1314244 0.192063657166632
supercont10.7_1345800 0.192063657166632
supercont10.7_1345809 0.192063657166632
supercont10.7_1385888 0.192063657166632
supercont10.7_1464692 0.192063657166632
supercont10.7_1476909 0.192063657166632
supercont10.7_1477461 0.192063657166632
supercont10.7_1478155 0.192063657166632
supercont10.7_1494113 0.192063657166632
supercont10.7_1494114 0.192063657166632
supercont10.7_1533498 0.192063657166632
supercont10.7_1576080 0.192063657166632
supercont10.7_1659811 0.192063657166632
supercont10.7_183622 0.192063657166632
supercont10.7_187589 0.192063657166632
supercont10.7_211417 0.192063657166632
supercont10.7_2143908 0.192063657166632
supercont10.7_217724 0.192063657166632
supercont10.7_2301391 0.192063657166632
supercont10.7_2323015 0.192063657166632
supercont10.7_234607 0.192063657166632
supercont10.7_234872 0.192063657166632
supercont10.7_2389709 0.192063657166632
supercont10.7_2389771 0.192063657166632
supercont10.7_2409714 0.192063657166632
supercont10.7_2537167 0.192063657166632
supercont10.7_2537339 0.192063657166632
supercont10.7_2538964 0.192063657166632
supercont10.7_2592068 0.192063657166632
supercont10.7_261568 0.192063657166632
supercont10.7_2622732 0.192063657166632
supercont10.7_264117 0.192063657166632
supercont10.7_2645084 0.192063657166632
supercont10.7_2645456 0.192063657166632
supercont10.7_2645569 0.192063657166632
supercont10.7_2675251 0.192063657166632
supercont10.7_2675283 0.192063657166632
supercont10.7_2675286 0.192063657166632
supercont10.7_268125 0.192063657166632
supercont10.7_2746857 0.192063657166632
supercont10.7_275873 0.192063657166632
supercont10.7_2776741 0.192063657166632
supercont10.7_2805294 0.192063657166632
supercont10.7_2805905 0.192063657166632
supercont10.7_2843932 0.192063657166632
supercont10.7_2865803 0.192063657166632
supercont10.7_2865824 0.192063657166632
supercont10.7_2875212 0.192063657166632
supercont10.7_2880287 0.192063657166632
supercont10.7_3023026 0.192063657166632
supercont10.7_3101305 0.192063657166632
supercont10.7_3102389 0.192063657166632
supercont10.7_3275153 0.192063657166632
supercont10.7_3290200 0.192063657166632
supercont10.7_3313994 0.192063657166632
supercont10.7_3314322 0.192063657166632
supercont10.7_335578 0.192063657166632
supercont10.7_3436358 0.192063657166632
supercont10.7_347505 0.192063657166632
supercont10.7_3509404 0.192063657166632
supercont10.7_3509421 0.192063657166632
supercont10.7_352966 0.192063657166632
supercont10.7_3561111 0.192063657166632
supercont10.7_3561642 0.192063657166632
supercont10.7_358187 0.192063657166632
supercont10.7_363470 0.192063657166632
supercont10.7_3709209 0.192063657166632
supercont10.7_3709214 0.192063657166632
supercont10.7_3714342 0.192063657166632
supercont10.7_3722643 0.192063657166632
supercont10.7_3872345 0.192063657166632
supercont10.7_398969 0.192063657166632
supercont10.7_4039959 0.192063657166632
supercont10.7_4057490 0.192063657166632
supercont10.7_4100568 0.192063657166632
supercont10.7_4120065 0.192063657166632
supercont10.7_4120453 0.192063657166632
supercont10.7_4123540 0.192063657166632
supercont10.7_4218198 0.192063657166632
supercont10.7_4239022 0.192063657166632
supercont10.7_437338 0.192063657166632
supercont10.7_463744 0.192063657166632
supercont10.7_540755 0.192063657166632
supercont10.7_611397 0.192063657166632
supercont10.7_625648 0.192063657166632
supercont10.7_867799 0.192063657166632
supercont10.7_922554 0.192063657166632
supercont10.7_964779 0.192063657166632
supercont10.7_976496 0.192063657166632
supercont10.7_98750 0.192063657166632
supercont10.1_1004265 0.203795934849912
supercont10.1_104375 0.203795934849912
supercont10.1_1050879 0.203795934849912
supercont10.1_1065991 0.203795934849912
supercont10.1_1065998 0.203795934849912
supercont10.1_1118124 0.203795934849912
supercont10.1_112405 0.203795934849912
supercont10.1_1142501 0.203795934849912
supercont10.1_1145364 0.203795934849912
supercont10.1_1146475 0.203795934849912
supercont10.1_1147306 0.203795934849912
supercont10.1_1149003 0.203795934849912
supercont10.1_1158500 0.203795934849912
supercont10.1_1260547 0.203795934849912
supercont10.1_1263484 0.203795934849912
supercont10.1_1265015 0.203795934849912
supercont10.1_127620 0.203795934849912
supercont10.1_1410703 0.203795934849912
supercont10.1_1413527 0.203795934849912
supercont10.1_1480379 0.203795934849912
supercont10.1_1520642 0.203795934849912
supercont10.1_1548393 0.203795934849912
supercont10.1_1564292 0.203795934849912
supercont10.1_1637149 0.203795934849912
supercont10.1_1661126 0.203795934849912
supercont10.1_170294 0.203795934849912
[truncated: 2,366,821 more chars]
